# Supplementary material for: Molecular motor-driven reversible liquid-liquid phase separation of supramolecular assemblies
Source: Nat Commun. 2025 Nov 14;16:10017. doi: 10.1038/s41467-025-64993-9 (PMC12618938; doi:10.1038/s41467-025-64993-9)
Supplement: Supplementary file 3 — Supplementary Data 1 [file 41467_2025_64993_MOESM3_ESM.xlsx]

## Sheet: Sheet1
The atomic coordinates of Zs-2MOEG4					The atomic coordinates of Es-2MOEG4
atoms	x	y	z		atoms	x	y	z
C	-9.92188	-0.64953	-2.16488		C	3.64366	-4.83087	-1.78972
C	-9.88098	-1.71823	-3.07185		C	3.50098	-5.23226	-3.12705
C	-10.9615	-2.60323	-3.14532		C	2.33774	-5.8959	-3.52788
C	-12.0499	-2.44168	-2.29644		C	1.34383	-6.17609	-2.59599
C	-12.0689	-1.38298	-1.34889		C	1.50861	-5.80731	-1.23227
C	-11.0269	-0.463921	-1.32346		C	2.64593	-5.10252	-0.842795
C	-13.3678	-1.3949	-0.638797		C	0.266838	-6.12391	-0.494498
C	-13.7979	-0.507849	0.313918		C	0.039338	-5.94547	0.847681
C	-12.9645	0.266757	1.23752		C	-1.25142	-5.74177	1.51462
C	-11.6933	-0.039809	1.77958		C	-2.43885	-5.15631	1.02227
C	-10.9892	-1.35818	1.6123		C	-2.58728	-4.5242	-0.333201
C	-11.1384	0.925487	2.63463		C	-3.51879	-5.06995	1.92479
C	-11.8299	2.0729	3.02335		C	-3.40717	-5.47239	3.25964
C	-13.1435	2.30116	2.59965		C	-2.18777	-5.94079	3.76904
C	-13.9338	3.49073	3.07973		C	-2.03757	-6.2986	5.22393
C	-13.6935	1.37654	1.7138		C	-1.11775	-6.05034	2.88726
C	-15.0927	1.36024	1.16789		C	0.294586	-6.43566	3.21184
C	-15.2486	-0.038817	0.495712		C	1.11208	-6.05828	1.94034
C	-14.1197	-2.52891	-1.21665		C	-0.640898	-6.72952	-1.4951
C	-15.3361	-3.10845	-0.845928		C	-1.88291	-7.35587	-1.35388
C	-15.7711	-4.26764	-1.49172		C	-2.47362	-7.96811	-2.46222
C	-14.9892	-4.86996	-2.48342		C	-1.82918	-7.9816	-3.70595
C	-13.7465	-4.33376	-2.82643		C	-0.566783	-7.402	-3.85197
C	-13.3098	-3.17471	-2.18928		C	0.026959	-6.7894	-2.74871
H	-9.03159	-1.85316	-3.72956		H	4.27269	-5.0195	-3.85528
H	-10.9444	-3.40765	-3.87485		H	2.21282	-6.17631	-4.56956
H	-11.0238	0.387841	-0.65536		H	2.78875	-4.74581	0.170144
H	-10.4816	-1.61312	2.54565		H	-3.11815	-3.57289	-0.237959
H	-11.7006	-2.14468	1.354		H	-1.61512	-4.34204	-0.791121
H	-10.2382	-1.34518	0.816249		H	-3.1653	-5.14598	-1.02541
H	-11.3379	2.76096	3.70394		H	-4.25523	-5.38923	3.92806
H	-14.832	3.17754	3.62513		H	-1.27546	-5.67539	5.70648
H	-13.3394	4.11951	3.74704		H	-2.97748	-6.16464	5.76505
H	-14.272	4.11149	2.24214		H	-1.71781	-7.33967	5.34672
H	-15.2328	2.14722	0.414143		H	0.380132	-7.51493	3.39619
H	-15.8458	1.53794	1.94333		H	0.667281	-5.935	4.11106
H	-15.7668	-0.702212	1.20363		H	1.57069	-5.07365	2.10639
H	-15.9405	-2.677	-0.055978		H	-2.39067	-7.37102	-0.396642
H	-16.7232	-4.70939	-1.2141		H	-3.44429	-8.44219	-2.3539
H	-15.3426	-5.77118	-2.97509		H	-2.30607	-8.45985	-4.55594
H	-13.1234	-4.82299	-3.56947		H	-0.047342	-7.44122	-4.80501
O	-8.92262	0.270888	-2.01148		O	4.73521	-4.15195	-1.30654
C	-7.66432	0.025958	-2.63711		C	5.77758	-3.8029	-2.22725
H	-7.3271	-0.993689	-2.39999		H	6.20078	-4.71215	-2.67188
H	-7.75674	0.101495	-3.72942		H	5.3675	-3.18522	-3.03592
C	-6.68742	1.05215	-2.08827		C	6.83177	-3.03903	-1.44638
H	-6.79896	1.05539	-0.997739		H	7.20315	-3.67232	-0.631673
H	-6.95492	2.0558	-2.43281		H	6.37661	-2.15169	-0.993781
C	-5.23062	0.746563	-2.4447		C	7.98809	-2.62391	-2.3491
H	-5.01673	-0.314763	-2.22882		H	8.41657	-3.5091	-2.84019
H	-5.0314	0.898876	-3.50788		H	7.63043	-1.9618	-3.14088
N	-4.34411	1.62238	-1.7136		N	8.99929	-1.90757	-1.58099
H	-4.42721	1.64735	-0.702697		H	9.20183	-2.28016	-0.661376
C	-3.16361	2.06999	-2.26347		C	10.0126	-1.24814	-2.22748
N	-2.36511	2.74465	-1.36411		N	11.0295	-0.800044	-1.43019
H	-2.63551	2.74496	-0.388859		H	11.1248	-1.21794	-0.512855
C	-1.07521	3.27305	-1.75339		C	12.2522	-0.269403	-2.02605
H	-0.993714	4.3235	-1.44138		H	11.9784	0.52633	-2.72445
H	-1.05108	3.24882	-2.84527		H	12.7697	-1.04257	-2.61142
C	0.10082	2.4742	-1.18257		C	13.1843	0.275407	-0.950779
H	-0.009213	1.42788	-1.49576		H	13.4237	-0.526188	-0.238819
H	0.043839	2.48169	-0.085374		H	12.6652	1.05751	-0.382949
C	1.46683	3.00741	-1.61941		C	14.4785	0.83727	-1.54129
H	1.53374	2.98419	-2.71524		H	14.9854	0.05421	-2.12077
H	1.56029	4.06334	-1.32998		H	14.2357	1.63908	-2.25133
C	2.62965	2.21294	-1.01964		C	15.4343	1.37655	-0.475247
H	2.52255	1.15585	-1.30064		H	15.6823	0.571856	0.229825
H	2.5584	2.24276	0.075932		H	14.9248	2.15376	0.109896
C	4.0091	2.71441	-1.45176		C	16.7232	1.94938	-1.06842
H	4.0997	2.67745	-2.54401		H	17.2402	1.17806	-1.65288
H	4.13779	3.76424	-1.16121		H	16.4843	2.76767	-1.7591
C	5.13411	1.8958	-0.839496		C	17.6664	2.46924	0.002593
H	5.04629	0.835895	-1.13069		H	17.9471	1.66123	0.695935
H	5.08039	1.92132	0.261349		H	17.1803	3.25764	0.598087
O	6.37649	2.4206	-1.27753		O	18.8362	2.99265	-0.626377
C	7.47038	1.67348	-0.791227		C	19.7781	3.4846	0.314254
H	7.43213	0.635713	-1.15576		H	20.1067	2.68391	0.993712
H	7.4658	1.63407	0.308875		H	19.3373	4.28464	0.927584
C	8.74367	2.33866	-1.28018		C	20.9663	4.02191	-0.462891
H	8.73713	2.38719	-2.3801		H	21.4019	3.22542	-1.08373
H	8.79476	3.37189	-0.903224		H	20.6452	4.83386	-1.13156
O	9.84055	1.57348	-0.812845		O	21.9154	4.49575	0.482868
C	11.0832	2.1058	-1.23094		C	23.08	5.02271	-0.137166
H	11.1474	2.14164	-2.3296		H	23.5665	4.25989	-0.762348
H	11.2184	3.13327	-0.858501		H	22.8254	5.8763	-0.782204
C	12.1858	1.21618	-0.686034		C	24.0205	5.46613	0.968649
H	12.0654	0.188055	-1.0576		H	24.2738	4.6109	1.61197
H	12.1302	1.17402	0.412719		H	23.5338	6.22771	1.59525
O	13.4185	1.76737	-1.11024		O	25.1872	5.99363	0.352854
C	14.5182	0.967816	-0.727165		C	26.1458	6.4316	1.30581
H	14.4353	-0.041271	-1.15548		H	26.46	5.59863	1.95155
H	14.5631	0.858799	0.367362		H	25.7233	7.21697	1.94928
C	15.7883	1.63079	-1.22965		C	27.3391	6.97247	0.539067
H	15.7328	1.76021	-2.32177		H	27.758	6.18815	-0.108164
H	15.8946	2.63108	-0.781735		H	27.0278	7.80952	-0.102875
O	16.8701	0.792587	-0.870376		O	28.2988	7.40106	1.49464
C	18.1254	1.3007	-1.28789		C	29.4723	7.92273	0.886263
H	18.3299	2.27764	-0.822701		H	29.2299	8.79258	0.257891
H	18.1496	1.44153	-2.37969		H	29.946	7.16505	0.244624
C	19.19	0.299614	-0.876479		C	30.4235	8.33125	1.99646
H	18.9766	-0.671361	-1.34156		H	30.6527	7.45665	2.62059
H	19.1541	0.154476	0.211927		H	29.9393	9.08333	2.63448
O	20.4433	0.822132	-1.29726		O	31.5985	8.85158	1.37566
H	21.1142	0.168746	-1.06518		H	32.2071	9.10372	2.08366
O	-2.86614	1.91372	-3.4484		O	9.9758	-1.0124	-3.45176
O	-9.87708	0.716285	3.16859		O	-4.67154	-4.53635	1.40048
C	-8.81788	1.04308	2.26442		C	-5.78536	-4.31343	2.27365
H	-8.95513	0.523422	1.30633		H	-6.12943	-5.26767	2.69152
H	-8.83158	2.12244	2.05459		H	-5.48267	-3.66481	3.10498
C	-7.50366	0.635706	2.91164		C	-6.8773	-3.66079	1.4449
H	-7.56457	-0.428776	3.1723		H	-7.13885	-4.31587	0.607129
H	-7.36343	1.19055	3.84499		H	-6.49208	-2.72417	1.02402
C	-6.33002	0.885803	1.96964		C	-8.11497	-3.37851	2.28868
H	-6.48749	0.337999	1.02883		H	-8.53427	-4.31242	2.67025
H	-6.25455	1.94362	1.70874		H	-7.84246	-2.76895	3.16183
N	-5.06295	0.504135	2.58365		N	-9.13413	-2.71539	1.48272
H	-5.04382	-0.409707	3.01629		H	-8.7935	-2.02072	0.829091
C	-3.88527	0.944362	2.0233		C	-10.3894	-2.51851	1.99908
N	-2.74907	0.344294	2.4935		N	-11.2004	-1.68389	1.28144
O	-3.85894	1.82335	1.15109		O	-10.7877	-3.1152	3.01912
H	-2.79139	-0.120054	3.3897		H	-10.7621	-1.05807	0.617112
C	-1.4355	0.766514	2.02248		C	-12.4755	-1.24141	1.83818
H	-1.14773	1.73196	2.46405		H	-12.3188	-0.649222	2.75084
H	-1.51343	0.923244	0.944409		H	-13.0506	-2.12494	2.12881
C	-0.378223	-0.289709	2.33514		C	-13.2544	-0.421431	0.817113
H	-0.690202	-1.24801	1.90182		H	-13.4273	-1.02854	-0.080196
H	-0.318381	-0.440787	3.42307		H	-12.647	0.43889	0.504684
C	1.0009	0.10066	1.79876		C	-14.5904	0.072741	1.3739
H	0.944925	0.210049	0.70952		H	-15.1944	-0.788916	1.68826
H	1.27816	1.08945	2.18876		H	-14.4099	0.669849	2.27769
C	2.09934	-0.905	2.1525		C	-15.3836	0.907362	0.366449
H	1.8184	-1.898	1.77574		H	-15.565	0.310635	-0.537448
H	2.1674	-1.00037	3.24515		H	-14.7781	1.76802	0.052076
C	3.46441	-0.508361	1.58436		C	-16.7187	1.40229	0.926651
H	3.41048	-0.443703	0.491972		H	-17.3366	0.547506	1.2287
H	3.7445	0.489396	1.94304		H	-16.5445	2.00493	1.82679
C	4.56639	-1.48489	1.96105		C	-17.4908	2.23682	-0.080439
H	4.32341	-2.49817	1.59763		H	-17.7053	1.65065	-0.987552
H	4.6604	-1.5519	3.05861		H	-16.9013	3.11411	-0.389083
O	5.78563	-1.04076	1.39288		O	-18.7142	2.66495	0.517451
C	6.87612	-1.88118	1.71996		C	-19.4935	3.46245	-0.360622
H	6.70609	-2.90935	1.36323		H	-19.7555	2.90161	-1.27025
H	7.02532	-1.93003	2.81024		H	-18.9383	4.36096	-0.668968
C	8.11627	-1.30693	1.05986		C	-20.7539	3.86351	0.384271
H	7.97393	-1.26515	-0.030106		H	-21.3149	2.96754	0.687816
H	8.28383	-0.277693	1.40906		H	-20.4912	4.42165	1.29475
O	9.20858	-2.13856	1.39541		O	-21.5319	4.66979	-0.490278
C	10.431	-1.65263	0.87428		C	-22.7357	5.11497	0.118876
H	10.3901	-1.57301	-0.222503		H	-23.3612	4.26008	0.41456
H	10.6538	-0.648813	1.26464		H	-22.5188	5.70317	1.02249
C	11.5184	-2.62704	1.29022		C	-23.4708	5.97288	-0.89483
H	11.2999	-3.62665	0.883294		H	-23.6951	5.38481	-1.79663
H	11.5367	-2.71287	2.38795		H	-22.8423	6.82426	-1.19416
O	12.7503	-2.1354	0.798987		O	-24.6688	6.42542	-0.279515
C	13.8491	-2.95922	1.14376		C	-25.4423	7.24593	-1.14424
H	13.7333	-3.97107	0.72525		H	-25.7296	6.69319	-2.05053
H	13.9412	-3.05904	2.23649		H	-24.8687	8.131	-1.45567
C	15.0919	-2.29622	0.580325		C	-26.681	7.67237	-0.377515
H	15.001	-2.20831	-0.513223		H	-27.2554	6.78765	-0.066046
H	15.178	-1.2782	0.985223		H	-26.3907	8.22263	0.529368
O	16.2196	-3.07133	0.932629		O	-27.4547	8.49632	-1.23818
C	17.4166	-2.48019	0.460767		C	-28.6353	8.9734	-0.606849
H	17.5078	-1.44609	0.820565		H	-28.3848	9.55996	0.28948
H	17.4287	-2.44246	-0.63925		H	-29.2733	8.13417	-0.292509
C	18.5815	-3.31404	0.961908		C	-29.3757	9.84403	-1.60583
H	18.4684	-4.34643	0.600153		H	-29.6232	9.25065	-2.4967
H	18.559	-3.33933	2.06115		H	-28.7255	10.6715	-1.92148
O	19.774	-2.70793	0.470104		O	-30.5516	10.3235	-0.954236
H	20.5202	-3.23789	0.774798		H	-31.0229	10.8803	-1.58888
C	-16.0691	0.083617	-0.793153		C	2.20627	-7.10079	1.69249
H	-16.2555	-0.8715	-1.28075		H	2.86499	-6.85315	0.861437
H	-17.0364	0.547126	-0.57227		H	2.82407	-7.19895	2.59118
H	-15.5423	0.723825	-1.50767		H	1.75371	-8.07647	1.48748
