# Supplementary material for: Molecular motor-driven reversible liquid-liquid phase separation of supramolecular assemblies
Source: Nat Commun. 2025 Nov 14;16:10017. doi: 10.1038/s41467-025-64993-9 (PMC12618938; doi:10.1038/s41467-025-64993-9)
Supplement: Supplementary file 8 — Source Data [file 41467_2025_64993_MOESM8_ESM.xlsx]

## Sheet: Fig. 2b
Wavelength (nm)	Abs.
190	-0.34719	-0.34448	-0.35179	-0.34783	-0.3464	-0.3438	-0.35488	-0.34786	-0.34541	-0.36664	-0.34029	-0.35158	-0.33952	-0.36843	-0.33378	-0.34007	-0.3332	-0.34532	-0.34234	-0.33169
191	-0.33799	-0.32247	-0.31877	-0.34341	-0.32757	-0.33916	-0.32236	-0.32925	-0.33946	-0.33767	-0.3388	-0.33713	-0.33913	-0.32203	-0.33255	-0.32623	-0.31508	-0.32692	-0.33947	-0.32578
192	-0.2914	-0.26815	-0.27972	-0.29133	-0.30458	-0.28867	-0.29996	-0.2842	-0.28699	-0.30216	-0.29671	-0.29009	-0.29592	-0.28699	-0.28303	-0.30839	-0.27896	-0.28711	-0.28907	-0.2767
193	-0.28586	-0.29336	-0.28999	-0.29431	-0.28009	-0.29923	-0.28498	-0.29694	-0.30916	-0.29695	-0.3125	-0.29534	-0.3153	-0.30374	-0.29825	-0.27371	-0.29891	-0.2951	-0.29719	-0.28276
194	-0.31979	-0.32969	-0.31339	-0.31421	-0.31278	-0.3105	-0.33479	-0.32992	-0.31527	-0.32457	-0.32522	-0.33193	-0.3109	-0.32851	-0.32237	-0.31775	-0.32297	-0.31451	-0.32202	-0.31605
195	-0.27757	-0.31626	-0.31172	-0.30119	-0.28113	-0.29436	-0.32985	-0.30848	-0.29461	-0.29754	-0.29773	-0.30212	-0.31499	-0.30798	-0.28945	-0.27629	-0.28634	-0.29907	-0.29588	-0.30331
196	-0.32483	-0.32625	-0.33626	-0.33159	-0.31253	-0.32958	-0.31978	-0.30714	-0.32456	-0.31277	-0.3359	-0.34392	-0.34196	-0.31025	-0.31947	-0.30415	-0.34043	-0.34406	-0.35019	-0.31243
197	-0.31557	-0.30975	-0.32502	-0.32682	-0.31415	-0.27498	-0.33267	-0.32658	-0.30895	-0.33557	-0.30385	-0.31842	-0.32438	-0.30618	-0.30251	-0.3277	-0.3194	-0.3205	-0.2846	-0.29628
198	-0.21301	-0.20492	-0.19893	-0.19612	-0.19402	-0.20615	-0.20062	-0.21469	-0.21419	-0.18955	-0.20018	-0.2047	-0.19671	-0.20685	-0.18963	-0.18596	-0.20363	-0.19129	-0.19467	-0.19446
199	-0.08574	-0.07301	-0.0489	-0.06847	-0.06039	-0.06756	-0.06742	-0.05835	-0.08695	-0.05538	-0.0738	-0.06112	-0.06835	-0.0632	-0.07004	-0.05507	-0.06424	-0.07071	-0.05441	-0.04633
200	0.07516	0.08859	0.10575	0.08567	0.10168	0.09008	0.08574	0.07785	0.08653	0.10151	0.08767	0.07976	0.08567	0.10148	0.08634	0.0916	0.10216	0.09587	0.09537	0.08083
201	0.27762	0.27841	0.27095	0.29149	0.28193	0.29861	0.2904	0.28799	0.27909	0.27296	0.28809	0.2773	0.29149	0.29072	0.29022	0.26556	0.2831	0.30538	0.27558	0.28663
202	0.45846	0.46825	0.4563	0.4505	0.45743	0.47231	0.4601	0.45183	0.4674	0.4468	0.47282	0.45038	0.45063	0.47014	0.46033	0.48689	0.44727	0.44991	0.47921	0.45995
203	0.63928	0.63367	0.63178	0.63772	0.63973	0.64011	0.63896	0.63584	0.64168	0.6296	0.61435	0.62837	0.63717	0.63279	0.6382	0.63591	0.64609	0.65615	0.63317	0.64815
204	0.76782	0.7507	0.75872	0.76689	0.76687	0.76738	0.76777	0.78331	0.76011	0.76621	0.76408	0.77336	0.76889	0.75752	0.77559	0.76521	0.77776	0.76325	0.77285	0.76804
205	0.86822	0.86765	0.86757	0.88211	0.87586	0.86918	0.8687	0.87716	0.86165	0.8703	0.86358	0.88327	0.86151	0.87585	0.86953	0.86899	0.86246	0.86689	0.8766	0.88121
206	0.95013	0.93912	0.95032	0.94513	0.9392	0.9389	0.94434	0.94475	0.93882	0.92782	0.93809	0.94527	0.94982	0.93344	0.94463	0.94954	0.94466	0.94508	0.94529	0.95158
207	0.99199	0.99135	0.99173	1.00079	0.99581	0.99117	0.99207	0.9914	0.98645	0.99078	0.99151	0.99192	0.98752	1.00041	0.98682	0.99735	0.97779	0.98687	0.98247	0.99109
208	1.01643	1.01249	1.0206	1.0211	1.017	1.01663	1.00831	1.01701	1.01659	1.00888	1.0127	1.00482	1.01234	1.01342	1.01649	1.00493	1.01197	1.01264	1.00807	1.02533
209	1.02424	1.02418	1.02427	1.02786	1.02066	1.02085	1.02416	1.01343	1.01712	1.01692	1.01712	1.0133	1.01701	1.01697	1.01719	1.01334	1.01368	1.0134	1.01713	1.0103
210	1.01834	1.01505	1.02168	1.0185	1.01176	1.00523	1.00864	1.01504	1.01174	1.00851	1.00527	1.00842	1.0118	1.0085	1.00851	1.00522	1.00517	1.01182	1.00518	1.00835
211	1.01854	1.01854	1.01854	1.00885	1.00885	1.00885	1.00251	1.00251	1.00567	1.00567	1.00251	1.00885	1.00251	1.00567	1.00251	1.00567	1.00567	0.99626	1.00885	1.00567
212	1.00153	1.0047	1.00151	0.99516	0.98891	0.98884	0.98889	0.98598	0.98573	0.98885	0.98594	0.98577	0.98899	0.98891	0.9889	0.98578	0.98575	0.98606	0.97966	0.98576
213	0.99685	0.9968	0.99338	0.98388	0.98401	0.98059	0.9776	0.98056	0.97439	0.97748	0.98048	0.9808	0.97721	0.9807	0.97404	0.97742	0.97758	0.97725	0.98085	0.97767
214	0.98851	0.98821	0.98216	0.97551	0.97215	0.96266	0.96948	0.96298	0.96353	0.96267	0.95982	0.96579	0.96033	0.96554	0.95736	0.95989	0.96269	0.96039	0.95904	0.96594
215	0.98312	0.98042	0.97973	0.96691	0.96366	0.9581	0.96346	0.96058	0.96356	0.95474	0.95728	0.96139	0.96405	0.95465	0.96067	0.95763	0.95449	0.96364	0.95236	0.95738
216	0.97411	0.98087	0.9678	0.96205	0.95535	0.9555	0.95241	0.94949	0.94925	0.95273	0.94333	0.95769	0.95223	0.95255	0.94604	0.94567	0.94972	0.94577	0.95552	0.9493
217	0.96006	0.95861	0.95683	0.95021	0.94132	0.9419	0.94106	0.94141	0.94167	0.93768	0.93954	0.93217	0.94112	0.93883	0.93925	0.93377	0.93805	0.93545	0.9349	0.93508
218	0.95225	0.94691	0.94683	0.93869	0.92973	0.93548	0.92771	0.92711	0.92629	0.9254	0.92946	0.92817	0.92768	0.9332	0.93001	0.92972	0.92487	0.92204	0.9242	0.92603
219	0.92543	0.92587	0.92605	0.92019	0.91155	0.91334	0.9128	0.91111	0.90651	0.91306	0.90858	0.91082	0.91295	0.91276	0.91047	0.90596	0.91099	0.90877	0.90355	0.91513
220	0.90399	0.90436	0.89958	0.89151	0.89138	0.89121	0.88535	0.88671	0.88688	0.88504	0.88639	0.88672	0.88473	0.88677	0.88411	0.88712	0.88414	0.88474	0.88236	0.88201
221	0.87878	0.88016	0.87005	0.86728	0.86089	0.86117	0.86288	0.85976	0.85776	0.86039	0.8557	0.85999	0.86208	0.85911	0.85571	0.85732	0.85489	0.85664	0.85397	0.86035
222	0.84807	0.84658	0.84604	0.83785	0.83238	0.83138	0.82831	0.82899	0.8297	0.82537	0.82838	0.83126	0.83101	0.8287	0.82649	0.82827	0.82376	0.82319	0.82704	0.82935
223	0.82085	0.8229	0.81314	0.80816	0.79919	0.79495	0.79686	0.79113	0.79198	0.79554	0.79244	0.79306	0.79564	0.79459	0.79134	0.79201	0.79101	0.78978	0.78983	0.79153
224	0.79572	0.79604	0.78648	0.77334	0.76554	0.76383	0.76277	0.76122	0.75968	0.7599	0.76079	0.76187	0.76361	0.75939	0.75906	0.75791	0.75717	0.75537	0.75536	0.75702
225	0.78162	0.78108	0.76568	0.74812	0.73866	0.73554	0.7344	0.73184	0.73155	0.73011	0.7306	0.73443	0.73169	0.73104	0.72795	0.72831	0.72751	0.72543	0.72788	0.72832
226	0.76949	0.77006	0.75184	0.72927	0.71688	0.71184	0.71043	0.70913	0.70789	0.70673	0.70734	0.70817	0.70841	0.70647	0.70532	0.70455	0.7025	0.70216	0.70207	0.70506
227	0.76595	0.76523	0.74183	0.71293	0.69981	0.69578	0.69151	0.69146	0.68772	0.68967	0.69034	0.69008	0.68928	0.68811	0.68547	0.68487	0.68336	0.68263	0.68303	0.68427
228	0.76553	0.76509	0.73763	0.70552	0.68793	0.68247	0.6805	0.67867	0.67716	0.67745	0.67766	0.67656	0.67702	0.6745	0.67241	0.67214	0.67039	0.67025	0.66953	0.66982
229	0.76888	0.76926	0.73772	0.70077	0.68143	0.67582	0.6729	0.67157	0.67007	0.6692	0.67073	0.66974	0.66821	0.66628	0.66516	0.66385	0.66284	0.66107	0.66153	0.66307
230	0.77602	0.77651	0.74125	0.70042	0.68006	0.67244	0.6697	0.66701	0.6663	0.66688	0.66685	0.66548	0.66436	0.66333	0.66038	0.65941	0.65774	0.65699	0.65738	0.65873
231	0.7865	0.78411	0.74839	0.70418	0.68311	0.67348	0.67067	0.66854	0.66842	0.66685	0.66779	0.66626	0.66567	0.66356	0.66247	0.65966	0.65909	0.65773	0.65771	0.65879
232	0.79681	0.79546	0.7578	0.71111	0.68711	0.67956	0.6763	0.67479	0.67356	0.67341	0.6737	0.6727	0.66965	0.66874	0.66734	0.66529	0.66268	0.66292	0.66258	0.66323
233	0.80818	0.8072	0.76891	0.7193	0.69569	0.68754	0.68301	0.68245	0.68087	0.6807	0.6808	0.67949	0.67745	0.67629	0.67419	0.67207	0.67053	0.67065	0.66982	0.67061
234	0.82292	0.82181	0.78059	0.73098	0.70953	0.69895	0.69465	0.69351	0.69184	0.69272	0.69196	0.69145	0.6887	0.68727	0.68576	0.68527	0.68247	0.68122	0.68057	0.68116
235	0.83595	0.83477	0.79443	0.74445	0.72088	0.71186	0.70664	0.70704	0.70572	0.70434	0.70511	0.70314	0.70219	0.69864	0.69742	0.69686	0.69524	0.69276	0.69453	0.69322
236	0.85024	0.84948	0.80752	0.7565	0.73419	0.72374	0.721	0.71719	0.717	0.71569	0.71664	0.71442	0.71418	0.71262	0.7076	0.70753	0.70496	0.70404	0.70542	0.70506
237	0.85982	0.86162	0.81812	0.76942	0.74565	0.7371	0.73287	0.73069	0.73026	0.73053	0.73016	0.72845	0.72696	0.72433	0.72266	0.7207	0.71908	0.7186	0.71738	0.71887
238	0.86815	0.8699	0.8275	0.77951	0.75493	0.74619	0.74243	0.74191	0.74049	0.74049	0.74144	0.73964	0.73742	0.73483	0.7333	0.73213	0.72915	0.72883	0.73015	0.72885
239	0.86993	0.87117	0.8318	0.78873	0.76412	0.75688	0.75289	0.74994	0.75143	0.7509	0.75024	0.74826	0.74869	0.74649	0.74475	0.74096	0.74069	0.74013	0.73943	0.73984
240	0.86744	0.86759	0.83458	0.79337	0.77376	0.76542	0.76217	0.76091	0.75995	0.75831	0.75949	0.75895	0.7579	0.75494	0.75394	0.75315	0.7516	0.75075	0.74998	0.75278
241	0.86471	0.86573	0.83431	0.79999	0.78253	0.77429	0.77058	0.76901	0.76904	0.76733	0.76775	0.76808	0.76729	0.76597	0.76188	0.76276	0.76115	0.75958	0.75985	0.7617
242	0.86304	0.86236	0.83782	0.8062	0.7901	0.78544	0.78006	0.7791	0.77955	0.77749	0.77885	0.77731	0.77832	0.77763	0.77524	0.77344	0.77241	0.77127	0.77089	0.77287
243	0.86157	0.86202	0.83812	0.81224	0.79962	0.79396	0.7904	0.78857	0.78792	0.78902	0.7895	0.7891	0.78849	0.78694	0.78538	0.78599	0.78193	0.78172	0.7841	0.78343
244	0.86037	0.8616	0.84221	0.8201	0.80885	0.80369	0.79953	0.80039	0.79873	0.7999	0.79961	0.79972	0.7996	0.79796	0.79687	0.79513	0.7937	0.79451	0.79415	0.79558
245	0.86132	0.8606	0.84478	0.82658	0.81833	0.8135	0.81224	0.80877	0.80857	0.80859	0.81015	0.81006	0.80934	0.80773	0.8078	0.80532	0.80465	0.80414	0.80525	0.80399
246	0.85865	0.8585	0.84652	0.83326	0.8246	0.82134	0.82014	0.81958	0.81901	0.81909	0.81906	0.81974	0.81976	0.81888	0.81749	0.81527	0.81507	0.81373	0.8152	0.81633
247	0.84942	0.84946	0.84265	0.83455	0.831	0.82818	0.82578	0.82534	0.82389	0.82311	0.82585	0.82658	0.82516	0.82505	0.82431	0.82213	0.82292	0.8206	0.82289	0.82367
248	0.82974	0.82918	0.83111	0.83082	0.83115	0.82754	0.82883	0.82667	0.82591	0.82664	0.82802	0.82877	0.82925	0.83	0.82852	0.82644	0.82523	0.82644	0.82577	0.82778
249	0.80128	0.79934	0.81023	0.82253	0.82826	0.82801	0.82738	0.82677	0.82667	0.82533	0.82876	0.8293	0.83068	0.83059	0.8313	0.8292	0.82719	0.82729	0.82983	0.83123
250	0.76383	0.76436	0.78633	0.812	0.82219	0.8254	0.82668	0.82336	0.82472	0.82599	0.82535	0.82932	0.83062	0.8333	0.83129	0.83061	0.82857	0.82856	0.83061	0.8326
251	0.72489	0.72489	0.75878	0.79989	0.81774	0.82364	0.82364	0.82431	0.82233	0.82299	0.82629	0.82829	0.83097	0.83097	0.83231	0.83097	0.83097	0.8303	0.83231	0.83434
252	0.69023	0.69022	0.73584	0.79175	0.81497	0.82366	0.82371	0.82369	0.82237	0.82441	0.82709	0.83187	0.83328	0.83467	0.83466	0.83534	0.83396	0.83329	0.83673	0.83815
253	0.65636	0.65539	0.71388	0.77999	0.80977	0.81946	0.82295	0.82217	0.82224	0.8243	0.82724	0.8293	0.83504	0.83578	0.8365	0.83505	0.83507	0.83585	0.83729	0.84161
254	0.63061	0.6302	0.69647	0.77225	0.80724	0.81958	0.82102	0.81893	0.81953	0.82105	0.82693	0.83086	0.83377	0.83608	0.83613	0.83609	0.83534	0.8369	0.83994	0.84149
255	0.6097	0.60968	0.67984	0.76274	0.79932	0.81134	0.81446	0.81548	0.8139	0.8161	0.81996	0.82558	0.82957	0.83106	0.83275	0.83017	0.83124	0.83271	0.83436	0.8384
256	0.59509	0.59456	0.66514	0.7467	0.78432	0.79593	0.79959	0.79887	0.79915	0.80009	0.8047	0.81024	0.81364	0.81557	0.81607	0.81484	0.81608	0.81598	0.81943	0.82216
257	0.58724	0.58664	0.65238	0.72912	0.76289	0.77337	0.77964	0.77591	0.77658	0.77888	0.78157	0.78569	0.78966	0.79297	0.79227	0.79303	0.79145	0.79144	0.79377	0.79883
258	0.58285	0.58171	0.63922	0.70443	0.7342	0.74455	0.74553	0.74658	0.74546	0.74672	0.75155	0.75564	0.75724	0.7588	0.75962	0.75881	0.75963	0.7598	0.76162	0.76266
259	0.58074	0.58038	0.62475	0.67709	0.70125	0.70893	0.71012	0.70913	0.70752	0.71153	0.71404	0.71602	0.71868	0.72024	0.72051	0.72015	0.71937	0.72004	0.72263	0.7229
260	0.57893	0.57866	0.61153	0.64956	0.66538	0.6715	0.67251	0.67273	0.67084	0.67219	0.67637	0.67735	0.67979	0.68061	0.68043	0.67948	0.68051	0.67926	0.68189	0.68369
261	0.57896	0.5775	0.60015	0.6249	0.63557	0.63965	0.63928	0.63894	0.63695	0.63833	0.64122	0.64249	0.64484	0.64527	0.6427	0.6438	0.64463	0.6433	0.64489	0.64668
262	0.57385	0.57369	0.58705	0.60376	0.60785	0.6099	0.61129	0.6109	0.60984	0.60926	0.61324	0.61331	0.61428	0.61337	0.61415	0.61258	0.61301	0.61353	0.61265	0.61504
263	0.56487	0.56558	0.57208	0.58126	0.58452	0.58553	0.58561	0.58456	0.58389	0.58381	0.58728	0.588	0.58827	0.58908	0.58665	0.58682	0.58553	0.58584	0.58777	0.58871
264	0.55192	0.55147	0.5558	0.56179	0.56389	0.56394	0.56444	0.56196	0.5634	0.56317	0.56448	0.56427	0.56625	0.56701	0.56566	0.56419	0.56305	0.56229	0.56477	0.56491
265	0.53437	0.5339	0.53837	0.54525	0.5468	0.54581	0.54649	0.54512	0.54465	0.54472	0.54709	0.54757	0.54805	0.54772	0.54708	0.54675	0.54521	0.54564	0.54625	0.54703
266	0.5126	0.51244	0.51933	0.52672	0.52915	0.52748	0.52813	0.52738	0.52627	0.52889	0.52821	0.53042	0.53015	0.53037	0.53011	0.52927	0.52821	0.5289	0.52912	0.53031
267	0.49032	0.48935	0.49923	0.50898	0.51169	0.51227	0.51195	0.51262	0.51134	0.51192	0.51322	0.51438	0.51483	0.51467	0.5152	0.51341	0.5136	0.51264	0.51403	0.51483
268	0.46958	0.46973	0.4795	0.49309	0.49918	0.50018	0.50081	0.49881	0.49851	0.50047	0.50184	0.5022	0.50298	0.50316	0.50147	0.50263	0.5006	0.50014	0.50235	0.50279
269	0.45303	0.45304	0.46529	0.48174	0.48803	0.48983	0.48961	0.48906	0.48917	0.48878	0.49086	0.4928	0.49333	0.49276	0.49314	0.49159	0.49158	0.49214	0.49232	0.49432
270	0.44495	0.44477	0.45822	0.47518	0.48105	0.48323	0.48374	0.48373	0.48337	0.4834	0.48634	0.48597	0.48748	0.4877	0.48757	0.48672	0.48647	0.48644	0.48583	0.48763
271	0.44132	0.4425	0.45573	0.47101	0.47775	0.47912	0.47933	0.47989	0.47906	0.47988	0.4818	0.48129	0.48318	0.48261	0.48263	0.48163	0.4827	0.4822	0.48276	0.48351
272	0.44832	0.44903	0.45937	0.47161	0.47795	0.47749	0.478	0.47768	0.47762	0.47773	0.4789	0.48032	0.48015	0.48033	0.48076	0.47902	0.47916	0.47928	0.48002	0.48136
273	0.46313	0.46164	0.46777	0.47608	0.47828	0.4786	0.47811	0.47874	0.47785	0.47908	0.47959	0.47994	0.48093	0.48123	0.48086	0.47966	0.47846	0.47895	0.4785	0.48075
274	0.47583	0.47519	0.47672	0.47786	0.47928	0.47872	0.47702	0.47753	0.47702	0.47749	0.47812	0.47846	0.47882	0.47882	0.47755	0.47655	0.47643	0.47539	0.4771	0.4773
275	0.48139	0.48154	0.47922	0.47761	0.47581	0.47453	0.4726	0.47257	0.47281	0.47224	0.47278	0.47334	0.47381	0.47336	0.47359	0.47106	0.47149	0.47119	0.47026	0.47211
276	0.47642	0.47635	0.47317	0.47042	0.4681	0.46696	0.46671	0.46626	0.46509	0.46519	0.46584	0.46682	0.46642	0.46624	0.46569	0.46405	0.46441	0.46402	0.46419	0.46435
277	0.45492	0.45505	0.45554	0.4556	0.45584	0.45557	0.45446	0.4546	0.45243	0.45406	0.45395	0.45465	0.45533	0.45543	0.45413	0.45371	0.45227	0.45215	0.45351	0.45387
278	0.42084	0.41997	0.42801	0.43574	0.44043	0.44115	0.43974	0.44095	0.44026	0.43989	0.44158	0.44186	0.44256	0.44207	0.44242	0.44136	0.44124	0.44117	0.44086	0.44325
279	0.3784	0.37858	0.39436	0.41429	0.4238	0.4262	0.42778	0.42646	0.42566	0.42724	0.42827	0.43039	0.43065	0.43096	0.43064	0.43106	0.42969	0.43057	0.43042	0.43191
280	0.33519	0.33565	0.36253	0.39423	0.40893	0.41342	0.41442	0.41558	0.41465	0.41522	0.41722	0.41906	0.4212	0.42199	0.42191	0.42069	0.42177	0.42158	0.42229	0.42443
281	0.29768	0.29739	0.33317	0.37651	0.39648	0.40361	0.40524	0.40451	0.40367	0.40563	0.40829	0.41083	0.4122	0.41434	0.41433	0.41422	0.41444	0.4134	0.4156	0.41786
282	0.26627	0.26592	0.31021	0.36249	0.38613	0.39417	0.39594	0.39669	0.39574	0.39804	0.40058	0.40326	0.4058	0.40763	0.40805	0.40761	0.40709	0.40838	0.40975	0.41201
283	0.24484	0.24483	0.29356	0.35045	0.37706	0.38646	0.38813	0.38821	0.38904	0.38949	0.39344	0.39563	0.39874	0.40049	0.40093	0.40137	0.40224	0.40186	0.40407	0.40588
284	0.22986	0.22987	0.28062	0.34012	0.36785	0.37691	0.38042	0.37953	0.37998	0.38173	0.38396	0.3875	0.3902	0.39247	0.39337	0.39292	0.39338	0.39337	0.3952	0.39792
285	0.22068	0.22037	0.26974	0.32708	0.35456	0.36455	0.36586	0.3663	0.36675	0.36807	0.37075	0.37522	0.37703	0.37748	0.37883	0.37929	0.37975	0.38022	0.38113	0.38433
286	0.21684	0.21748	0.26169	0.31507	0.34045	0.3482	0.35093	0.35004	0.35047	0.35174	0.35446	0.35703	0.35979	0.36117	0.36168	0.3616	0.36203	0.3629	0.36432	0.36616
287	0.21492	0.21453	0.25334	0.29898	0.31921	0.3266	0.32863	0.32915	0.32906	0.32905	0.33255	0.3344	0.33695	0.33788	0.33957	0.33874	0.33874	0.33875	0.34056	0.34319
288	0.2154	0.21502	0.24635	0.28136	0.29876	0.30536	0.30625	0.3067	0.30581	0.30679	0.30877	0.31131	0.31262	0.31437	0.31396	0.31381	0.31429	0.31529	0.31643	0.31732
289	0.21659	0.21588	0.23925	0.26651	0.27834	0.28236	0.28343	0.28432	0.28399	0.28467	0.28601	0.28729	0.28887	0.28967	0.29096	0.28938	0.28975	0.2904	0.29044	0.29269
290	0.2176	0.21724	0.23239	0.25068	0.25901	0.26203	0.26173	0.26186	0.26188	0.26202	0.2636	0.26511	0.26561	0.26638	0.26571	0.26616	0.26609	0.26573	0.2666	0.26826
291	0.21755	0.21722	0.22574	0.23681	0.24133	0.2424	0.24302	0.24231	0.24231	0.24287	0.24375	0.24429	0.24533	0.24516	0.24499	0.24404	0.24417	0.24453	0.24497	0.24578
292	0.21895	0.21898	0.22171	0.22495	0.22803	0.22849	0.22777	0.22756	0.22751	0.22679	0.22783	0.22948	0.229	0.2286	0.22888	0.22862	0.22884	0.22841	0.22921	0.22842
293	0.21993	0.21997	0.21873	0.21808	0.21756	0.21665	0.21702	0.21587	0.21613	0.21569	0.21644	0.21618	0.21694	0.21638	0.21598	0.21526	0.21499	0.21506	0.21536	0.21614
294	0.22193	0.22171	0.21767	0.21183	0.20927	0.20806	0.20757	0.20717	0.20784	0.20667	0.20796	0.2078	0.20724	0.20656	0.2066	0.2056	0.20603	0.20602	0.20571	0.20619
295	0.22339	0.22331	0.21602	0.20756	0.20386	0.20093	0.20131	0.20039	0.20024	0.20065	0.20048	0.20134	0.19994	0.19932	0.19946	0.19883	0.19863	0.19862	0.19787	0.19817
296	0.22611	0.22612	0.21655	0.20562	0.20039	0.19814	0.19783	0.19711	0.19732	0.19676	0.19656	0.19623	0.1966	0.19524	0.19561	0.19455	0.19409	0.19412	0.19376	0.19415
297	0.22979	0.22894	0.21769	0.20533	0.19861	0.19634	0.19559	0.19442	0.19469	0.19428	0.19316	0.19364	0.19335	0.19235	0.19193	0.19179	0.19151	0.19133	0.19101	0.19084
298	0.23356	0.23311	0.22147	0.20591	0.19876	0.19573	0.19508	0.19471	0.19472	0.19323	0.19343	0.19295	0.19236	0.1915	0.19072	0.19082	0.19109	0.18948	0.18987	0.19005
299	0.23832	0.23831	0.22466	0.20796	0.19962	0.19686	0.19531	0.19519	0.19492	0.19444	0.19421	0.19346	0.19264	0.1922	0.19091	0.19048	0.1907	0.18937	0.19039	0.18975
300	0.24362	0.24412	0.22925	0.21136	0.20199	0.19867	0.19705	0.19658	0.1965	0.19615	0.19561	0.1942	0.1946	0.19337	0.19216	0.19141	0.19142	0.1913	0.19133	0.19155
301	0.25097	0.25164	0.23483	0.21393	0.20506	0.20136	0.19949	0.19929	0.19853	0.19919	0.19802	0.19724	0.19597	0.19533	0.19434	0.19441	0.19412	0.19324	0.1932	0.19284
302	0.25746	0.25842	0.24031	0.21761	0.20723	0.20295	0.20131	0.20125	0.20062	0.201	0.19982	0.19835	0.19834	0.19752	0.19654	0.19558	0.19553	0.19584	0.19454	0.19444
303	0.26584	0.26468	0.24622	0.22186	0.21057	0.20555	0.20448	0.20365	0.20413	0.20285	0.20241	0.20137	0.20107	0.19937	0.19847	0.19845	0.19781	0.19792	0.19652	0.19657
304	0.26985	0.2705	0.24942	0.22432	0.21186	0.20697	0.2061	0.20537	0.20517	0.20397	0.20284	0.20232	0.20096	0.20112	0.19932	0.19847	0.19869	0.19829	0.19793	0.19715
305	0.27433	0.27421	0.25248	0.22529	0.21271	0.20785	0.20589	0.20564	0.20532	0.20468	0.20356	0.20275	0.20165	0.20093	0.19935	0.19809	0.19886	0.19787	0.19744	0.19698
306	0.27669	0.27558	0.25276	0.22546	0.21188	0.2066	0.20584	0.20525	0.204	0.20404	0.20281	0.20187	0.20075	0.19988	0.19803	0.19857	0.19743	0.19689	0.19683	0.19641
307	0.27395	0.27376	0.2519	0.22392	0.21099	0.20624	0.20343	0.20448	0.2032	0.20257	0.20241	0.20069	0.19961	0.1986	0.1977	0.19795	0.19673	0.19613	0.19589	0.19613
308	0.27028	0.27077	0.24768	0.22125	0.2091	0.20386	0.20146	0.20064	0.20023	0.20007	0.19956	0.19814	0.19711	0.1964	0.19541	0.19479	0.19401	0.19328	0.19263	0.19273
309	0.26533	0.2646	0.24444	0.21736	0.20482	0.20003	0.19863	0.19858	0.1982	0.19856	0.19726	0.19559	0.19456	0.19331	0.19264	0.19194	0.19192	0.19155	0.19085	0.19054
310	0.26145	0.2617	0.24036	0.21441	0.2032	0.19797	0.19696	0.19544	0.19575	0.19551	0.19417	0.19313	0.19245	0.19111	0.18987	0.18952	0.18893	0.18863	0.1883	0.18798
311	0.25965	0.26006	0.23839	0.21384	0.20181	0.19662	0.19539	0.19468	0.19438	0.19346	0.19277	0.19154	0.19091	0.18971	0.18872	0.18841	0.18806	0.18745	0.18684	0.18651
312	0.26101	0.26065	0.23954	0.2132	0.20043	0.19607	0.1939	0.19359	0.19359	0.19265	0.19236	0.19082	0.19021	0.18804	0.18773	0.18715	0.18713	0.18624	0.18592	0.18592
313	0.26447	0.26447	0.24091	0.21443	0.20192	0.1961	0.19428	0.19428	0.19368	0.19337	0.19217	0.19066	0.18976	0.18946	0.18886	0.18737	0.18767	0.18648	0.18588	0.18588
314	0.26744	0.26745	0.24384	0.21447	0.20096	0.19587	0.19349	0.19316	0.19288	0.192	0.19172	0.18996	0.18905	0.18757	0.18696	0.18671	0.1858	0.1861	0.18468	0.18436
315	0.2711	0.27145	0.24595	0.21541	0.20113	0.19521	0.19315	0.19264	0.192	0.19202	0.19078	0.18968	0.18793	0.18738	0.18592	0.18558	0.1848	0.18417	0.18421	0.18336
316	0.27161	0.27154	0.24537	0.21401	0.19864	0.19315	0.19054	0.19111	0.19003	0.18937	0.18799	0.18711	0.1857	0.18451	0.18347	0.18262	0.18259	0.18207	0.18144	0.18086
317	0.26889	0.26858	0.24143	0.20919	0.1947	0.18868	0.18654	0.18619	0.18594	0.18514	0.184	0.18251	0.18127	0.17978	0.17929	0.17878	0.17788	0.17725	0.17677	0.17603
318	0.26143	0.26142	0.23601	0.20391	0.18916	0.18347	0.1814	0.18109	0.18051	0.17995	0.17869	0.17716	0.17643	0.17468	0.174	0.1734	0.17307	0.17199	0.17169	0.1717
319	0.25151	0.25111	0.22623	0.19552	0.18165	0.17644	0.17424	0.17327	0.17314	0.17229	0.17136	0.17024	0.16839	0.16765	0.16672	0.16594	0.16566	0.16539	0.16441	0.16416
320	0.24107	0.24097	0.21625	0.18755	0.17383	0.16857	0.16697	0.16669	0.16647	0.16575	0.16421	0.16252	0.16156	0.16045	0.16022	0.15977	0.15861	0.15872	0.15756	0.15752
321	0.23269	0.23287	0.20892	0.18052	0.16741	0.16258	0.16007	0.16052	0.15986	0.15931	0.1583	0.15691	0.15539	0.15491	0.15379	0.15366	0.15339	0.15282	0.15249	0.15171
322	0.22802	0.22775	0.20415	0.17607	0.16251	0.15749	0.15603	0.15532	0.15544	0.15448	0.15358	0.1519	0.15067	0.14994	0.14914	0.14894	0.14814	0.14745	0.14708	0.14689
323	0.22698	0.22695	0.20311	0.17362	0.15968	0.15483	0.15259	0.15263	0.15254	0.15166	0.15115	0.14885	0.14772	0.14632	0.14605	0.14563	0.14524	0.14426	0.14379	0.14369
324	0.22912	0.22953	0.20335	0.17236	0.15841	0.15284	0.15079	0.15048	0.14999	0.14948	0.14832	0.14724	0.14537	0.14448	0.14343	0.14284	0.14269	0.14252	0.14159	0.14043
325	0.23417	0.23427	0.20665	0.17365	0.15825	0.15262	0.15061	0.15024	0.15001	0.14874	0.14768	0.14652	0.14477	0.14323	0.14305	0.14195	0.14205	0.14179	0.14063	0.13997
326	0.23951	0.23993	0.20997	0.1748	0.15888	0.15217	0.15068	0.14998	0.14957	0.14882	0.14747	0.14565	0.14384	0.14287	0.14189	0.14132	0.1409	0.14049	0.13958	0.13934
327	0.24634	0.24677	0.21513	0.17725	0.16001	0.15246	0.15103	0.15094	0.15009	0.14931	0.14809	0.14547	0.14446	0.14306	0.14212	0.14123	0.14115	0.14054	0.13943	0.1394
328	0.25476	0.2542	0.22047	0.18028	0.16184	0.15438	0.15225	0.15145	0.15111	0.15037	0.14879	0.14736	0.14502	0.1436	0.14246	0.14242	0.14123	0.14051	0.14008	0.13915
329	0.26306	0.26274	0.22597	0.18372	0.16354	0.1566	0.15366	0.15289	0.15241	0.15205	0.14989	0.14783	0.14622	0.14446	0.14342	0.14298	0.14185	0.14104	0.14038	0.13976
330	0.27208	0.27151	0.23261	0.18758	0.16626	0.1584	0.15596	0.15578	0.15489	0.15389	0.15224	0.1496	0.14815	0.14576	0.1452	0.14443	0.14345	0.14271	0.14168	0.14052
331	0.27807	0.27861	0.23838	0.19077	0.16841	0.15988	0.15783	0.15713	0.15604	0.1554	0.15363	0.15145	0.14907	0.14724	0.14646	0.14547	0.14427	0.14346	0.14267	0.14193
332	0.28636	0.28739	0.24479	0.19396	0.17061	0.16267	0.15918	0.15893	0.15839	0.15678	0.15568	0.15265	0.1505	0.14886	0.14688	0.14674	0.14608	0.14468	0.14437	0.14285
333	0.29332	0.29399	0.24955	0.19736	0.17281	0.16436	0.16168	0.15997	0.15995	0.15882	0.15704	0.15406	0.15198	0.14966	0.14863	0.14781	0.14672	0.14594	0.14496	0.14377
334	0.30028	0.29981	0.25525	0.20055	0.17496	0.16595	0.1626	0.16201	0.16176	0.15981	0.15878	0.15584	0.15325	0.15045	0.14996	0.14875	0.14841	0.14731	0.14659	0.14522
335	0.30773	0.30775	0.2592	0.20412	0.1781	0.16706	0.16459	0.16386	0.16273	0.16298	0.15963	0.15624	0.15422	0.15349	0.15115	0.15046	0.14896	0.14857	0.14684	0.1456
336	0.31483	0.31373	0.26518	0.2077	0.1799	0.16956	0.16684	0.16642	0.1656	0.16453	0.16244	0.15878	0.15692	0.15383	0.15381	0.15188	0.15182	0.15067	0.14864	0.14827
337	0.32286	0.32282	0.27117	0.21288	0.18537	0.17479	0.17102	0.1702	0.16899	0.16814	0.16527	0.16319	0.15956	0.1587	0.15596	0.15512	0.15395	0.15354	0.15311	0.15155
338	0.33046	0.32984	0.27835	0.21832	0.18893	0.17753	0.17451	0.17408	0.17237	0.17109	0.16939	0.16643	0.16349	0.16098	0.15932	0.15807	0.15766	0.15642	0.1556	0.15396
339	0.3392	0.33861	0.28513	0.22261	0.19374	0.18246	0.17888	0.17887	0.17801	0.17584	0.17359	0.17055	0.16793	0.16584	0.1641	0.16284	0.16279	0.16152	0.16023	0.15773
340	0.34587	0.34724	0.29242	0.22932	0.19847	0.18776	0.18366	0.18271	0.18223	0.18127	0.17826	0.17458	0.17156	0.17052	0.16841	0.16794	0.16626	0.16441	0.16271	0.16276
341	0.35537	0.35601	0.29987	0.23477	0.20377	0.19217	0.18906	0.18808	0.18715	0.18431	0.18386	0.17931	0.1773	0.1738	0.17339	0.17141	0.17186	0.16928	0.16844	0.16692
342	0.36466	0.36521	0.30829	0.24182	0.21072	0.19846	0.19517	0.1945	0.19413	0.19226	0.18965	0.18657	0.18239	0.18139	0.17985	0.17766	0.17684	0.17536	0.17447	0.17265
343	0.37274	0.37181	0.31548	0.24784	0.21639	0.20429	0.1989	0.19908	0.19911	0.19661	0.19428	0.19114	0.18896	0.18541	0.18414	0.18278	0.18308	0.18102	0.17982	0.17791
344	0.3823	0.38046	0.32231	0.25417	0.2234	0.21098	0.20703	0.2058	0.20481	0.20313	0.20032	0.19658	0.194	0.19115	0.19001	0.18858	0.18701	0.18716	0.18472	0.18294
345	0.39097	0.38919	0.3318	0.26174	0.22884	0.2169	0.212	0.21239	0.21064	0.2095	0.20614	0.20372	0.20033	0.19745	0.19532	0.19458	0.19365	0.192	0.19113	0.1895
346	0.399	0.39929	0.33951	0.26849	0.23623	0.2228	0.21857	0.21719	0.21668	0.2153	0.21256	0.20899	0.20619	0.20357	0.20166	0.20087	0.20012	0.19787	0.19644	0.19474
347	0.40588	0.40569	0.34627	0.27529	0.24181	0.22931	0.22485	0.22421	0.22314	0.22167	0.21881	0.21465	0.21242	0.20903	0.20786	0.20615	0.20642	0.20476	0.20223	0.20115
348	0.41322	0.4138	0.35218	0.28135	0.24779	0.23612	0.23143	0.23006	0.22993	0.22812	0.22437	0.22243	0.21764	0.21544	0.21369	0.21235	0.21157	0.20978	0.20853	0.20693
349	0.42037	0.42027	0.35982	0.28743	0.25455	0.24046	0.23681	0.23538	0.23487	0.23362	0.22968	0.22747	0.22411	0.22118	0.21878	0.21784	0.21661	0.21586	0.21396	0.21219
350	0.4276	0.42788	0.36781	0.29356	0.25999	0.24827	0.24391	0.24251	0.24148	0.23983	0.23808	0.23409	0.2308	0.22732	0.22611	0.22457	0.22405	0.2221	0.22157	0.21924
351	0.43356	0.43552	0.37406	0.30283	0.2668	0.25446	0.2502	0.24866	0.24856	0.24623	0.24312	0.24032	0.23688	0.23467	0.23364	0.2308	0.23075	0.22993	0.22685	0.22543
352	0.4424	0.44081	0.38168	0.30869	0.2736	0.2609	0.25625	0.25589	0.25554	0.25276	0.25004	0.24658	0.24397	0.24097	0.23951	0.23814	0.23685	0.23569	0.23411	0.23253
353	0.44914	0.44733	0.38785	0.31482	0.28155	0.26821	0.26323	0.26255	0.262	0.26066	0.25804	0.25381	0.25054	0.24827	0.2466	0.2458	0.24354	0.2412	0.24075	0.24036
354	0.45442	0.45434	0.39347	0.3206	0.28698	0.27484	0.26922	0.26886	0.26782	0.26583	0.26322	0.26011	0.25677	0.25364	0.25182	0.25074	0.2505	0.24783	0.24695	0.24556
355	0.45973	0.45973	0.39996	0.32716	0.29357	0.28039	0.27676	0.27495	0.27413	0.27217	0.27012	0.26683	0.26276	0.25979	0.25905	0.25709	0.25614	0.25407	0.25339	0.25073
356	0.46548	0.4655	0.40535	0.33327	0.2988	0.28718	0.28148	0.28187	0.28181	0.28008	0.27614	0.27266	0.27013	0.26676	0.26542	0.26331	0.26321	0.26213	0.25934	0.25915
357	0.47126	0.47121	0.4114	0.3399	0.30708	0.29338	0.28997	0.28806	0.28802	0.2863	0.28367	0.27973	0.27682	0.27398	0.27155	0.27165	0.27052	0.26842	0.26768	0.26619
358	0.47484	0.47558	0.4169	0.34608	0.31272	0.30032	0.29643	0.2945	0.29505	0.29273	0.29	0.28576	0.2845	0.2805	0.27988	0.27675	0.27769	0.27539	0.27324	0.27254
359	0.47869	0.47973	0.42119	0.35127	0.31982	0.30712	0.30231	0.30053	0.30061	0.29875	0.2947	0.29233	0.28958	0.28714	0.28494	0.28307	0.28272	0.28086	0.28025	0.27916
360	0.48045	0.47876	0.4241	0.35659	0.32395	0.31171	0.30753	0.30632	0.30574	0.30458	0.30098	0.2975	0.29461	0.29234	0.29115	0.28942	0.28774	0.28777	0.28552	0.28494
361	0.48631	0.48542	0.4299	0.36138	0.33016	0.319	0.31414	0.31293	0.31233	0.31052	0.30813	0.30575	0.30221	0.29986	0.29811	0.29752	0.29578	0.29347	0.29289	0.29174
362	0.48568	0.48662	0.43116	0.36699	0.3358	0.32291	0.31855	0.31668	0.31605	0.31536	0.3117	0.30915	0.30683	0.30491	0.30319	0.30127	0.30011	0.30016	0.29769	0.29592
363	0.48806	0.48798	0.43472	0.3704	0.34031	0.32884	0.32573	0.32441	0.32381	0.32072	0.32019	0.31584	0.31503	0.31084	0.31135	0.30853	0.30783	0.30647	0.3049	0.30362
364	0.48756	0.48767	0.43426	0.37364	0.34566	0.33464	0.33074	0.32833	0.32848	0.3272	0.32531	0.3217	0.31829	0.31651	0.31395	0.31394	0.31232	0.31065	0.31048	0.30834
365	0.4894	0.49034	0.43831	0.3788	0.35052	0.3414	0.33663	0.33564	0.33606	0.33314	0.33204	0.32795	0.3273	0.32372	0.32221	0.32049	0.32044	0.31926	0.31681	0.31692
366	0.48982	0.49056	0.43806	0.38237	0.35505	0.34531	0.34104	0.34056	0.33998	0.33905	0.3379	0.33431	0.33128	0.32932	0.32812	0.32741	0.32532	0.3235	0.32301	0.32249
367	0.48794	0.48742	0.44146	0.38524	0.36039	0.35092	0.34541	0.34556	0.34555	0.34424	0.34289	0.33905	0.33775	0.33579	0.33381	0.33239	0.33039	0.32898	0.329	0.32884
368	0.48998	0.4885	0.44212	0.39098	0.36624	0.35564	0.3524	0.35192	0.35108	0.35037	0.34759	0.34507	0.34365	0.34196	0.34004	0.33894	0.33815	0.33659	0.33515	0.33379
369	0.48825	0.48752	0.444	0.39422	0.36972	0.36034	0.35819	0.35744	0.35624	0.35599	0.35386	0.35148	0.34876	0.34772	0.34653	0.34491	0.34415	0.34248	0.3427	0.34071
370	0.48579	0.48531	0.44378	0.3967	0.37433	0.36699	0.36221	0.36173	0.36056	0.36074	0.35878	0.35694	0.35446	0.35228	0.3504	0.35029	0.34915	0.34815	0.34824	0.34636
371	0.48394	0.48396	0.44567	0.40158	0.37949	0.37212	0.36782	0.36733	0.36638	0.36694	0.36365	0.36269	0.36149	0.35952	0.35833	0.35684	0.35549	0.35468	0.35393	0.35322
372	0.48132	0.48162	0.44562	0.40358	0.38373	0.37689	0.3735	0.37223	0.37208	0.37118	0.36991	0.36854	0.36699	0.36545	0.36347	0.3633	0.36173	0.36064	0.36073	0.36019
373	0.4786	0.47964	0.44588	0.4075	0.38955	0.38254	0.38004	0.37882	0.37849	0.37636	0.37642	0.37424	0.3733	0.37122	0.37064	0.36914	0.3688	0.36708	0.36753	0.36711
374	0.47515	0.47466	0.44425	0.40997	0.39181	0.38696	0.38415	0.38441	0.38386	0.38071	0.38192	0.38002	0.37848	0.37586	0.37571	0.37467	0.37423	0.37253	0.37134	0.37233
375	0.46913	0.46995	0.44205	0.41122	0.39567	0.38949	0.38767	0.38759	0.38647	0.38652	0.38387	0.3842	0.38148	0.38132	0.37937	0.37929	0.3769	0.37694	0.3761	0.37606
376	0.46381	0.46396	0.43941	0.41249	0.39889	0.39348	0.39119	0.3913	0.391	0.38974	0.38865	0.38796	0.38702	0.38549	0.38485	0.38363	0.3835	0.38241	0.38233	0.38218
377	0.45695	0.45536	0.43565	0.41136	0.40045	0.39561	0.39368	0.39309	0.3927	0.39273	0.39203	0.39121	0.39015	0.39036	0.38816	0.38761	0.38774	0.38647	0.38636	0.38571
378	0.44845	0.44886	0.43212	0.41231	0.4024	0.39861	0.39676	0.39685	0.39612	0.39631	0.39494	0.3944	0.39371	0.39281	0.39245	0.3907	0.39143	0.3891	0.39014	0.39124
379	0.44097	0.44111	0.42734	0.41224	0.40472	0.40119	0.40044	0.39875	0.39884	0.39926	0.39911	0.39851	0.39748	0.39733	0.39677	0.3967	0.39459	0.39437	0.39505	0.39407
380	0.42938	0.42934	0.42068	0.40922	0.40419	0.40163	0.40113	0.40154	0.3998	0.40101	0.40158	0.401	0.39972	0.39916	0.39979	0.39805	0.39779	0.39676	0.3973	0.39779
381	0.41909	0.41968	0.41506	0.40846	0.40526	0.40403	0.40273	0.40282	0.40272	0.4028	0.40343	0.40278	0.40331	0.4033	0.4015	0.40147	0.40212	0.40083	0.40151	0.40147
382	0.40505	0.4063	0.40567	0.4063	0.40567	0.40379	0.40505	0.40379	0.40442	0.40316	0.40379	0.40442	0.40567	0.40505	0.40442	0.40316	0.40316	0.40316	0.40192	0.40442
383	0.39197	0.39195	0.39587	0.40108	0.40375	0.40507	0.40442	0.40507	0.40441	0.40451	0.40505	0.40638	0.40568	0.40578	0.40447	0.40515	0.40579	0.40448	0.40521	0.40574
384	0.37485	0.37551	0.38469	0.39595	0.40199	0.4027	0.40333	0.40348	0.40279	0.40398	0.40285	0.40534	0.40484	0.40674	0.40559	0.40551	0.40541	0.40504	0.40617	0.40636
385	0.35783	0.35842	0.37287	0.39012	0.39895	0.4018	0.40114	0.4029	0.4016	0.40172	0.40395	0.4045	0.40518	0.40588	0.40581	0.40592	0.4052	0.40636	0.4066	0.40855
386	0.34187	0.34233	0.36174	0.38621	0.39746	0.40087	0.40188	0.40119	0.40068	0.40179	0.40377	0.40536	0.40637	0.40735	0.40698	0.4077	0.40715	0.40646	0.40825	0.40888
387	0.32372	0.32379	0.35084	0.38074	0.39406	0.39936	0.40032	0.40102	0.4012	0.40048	0.40347	0.40532	0.40808	0.40653	0.40784	0.40849	0.40859	0.40958	0.40981	0.41126
388	0.30624	0.30675	0.33736	0.37329	0.39257	0.39806	0.39975	0.39975	0.39909	0.40041	0.40303	0.40437	0.40741	0.40727	0.4069	0.4075	0.40733	0.40871	0.41063	0.412
389	0.28862	0.28831	0.32621	0.36834	0.38969	0.39497	0.39778	0.39871	0.39728	0.39862	0.40034	0.40261	0.40593	0.40659	0.4075	0.40685	0.40762	0.40865	0.40896	0.41155
390	0.26985	0.26965	0.31247	0.36075	0.38338	0.39201	0.39386	0.3937	0.3937	0.39546	0.39756	0.40058	0.40303	0.40421	0.40574	0.40477	0.4049	0.40585	0.4073	0.41089
391	0.25186	0.25274	0.30003	0.35525	0.3814	0.38971	0.39299	0.39359	0.39271	0.39572	0.39645	0.40039	0.40388	0.40638	0.40597	0.40608	0.40587	0.4072	0.40887	0.41283
392	0.23463	0.23538	0.28841	0.34939	0.37903	0.38976	0.39126	0.39255	0.39218	0.39485	0.39642	0.40023	0.4026	0.40588	0.40666	0.40694	0.40727	0.40726	0.4101	0.4116
393	0.21707	0.21728	0.27513	0.34262	0.37443	0.38523	0.38822	0.38829	0.3887	0.39075	0.39391	0.39689	0.40062	0.40296	0.40412	0.40482	0.40374	0.40515	0.40808	0.40944
394	0.20189	0.20139	0.2644	0.33659	0.37079	0.38341	0.38475	0.38563	0.38638	0.38874	0.39237	0.39668	0.39888	0.40215	0.40215	0.40298	0.40412	0.40472	0.4074	0.40973
395	0.18587	0.18478	0.25329	0.33085	0.36672	0.37846	0.38213	0.38214	0.38241	0.38578	0.3895	0.39379	0.39641	0.40009	0.40104	0.40095	0.40187	0.40348	0.40403	0.40771
396	0.17156	0.17196	0.24229	0.32458	0.36383	0.3767	0.38116	0.38227	0.38174	0.38304	0.38765	0.39295	0.39665	0.39794	0.39947	0.40136	0.40224	0.4026	0.4053	0.40867
397	0.15628	0.1573	0.23118	0.31906	0.36001	0.37378	0.37834	0.37912	0.37829	0.38206	0.38409	0.38926	0.39321	0.39721	0.39894	0.39892	0.39828	0.40058	0.40332	0.40675
398	0.14413	0.14388	0.2239	0.31449	0.35755	0.37206	0.3764	0.37809	0.37819	0.37987	0.3856	0.38951	0.39413	0.39557	0.39912	0.39866	0.39979	0.40102	0.40269	0.40558
399	0.13298	0.13319	0.21538	0.30946	0.35356	0.36886	0.37404	0.37591	0.37407	0.37646	0.38191	0.38638	0.39028	0.3954	0.39494	0.39695	0.39694	0.39683	0.40091	0.40351
400	0.12124	0.12208	0.20745	0.30523	0.34847	0.36607	0.36883	0.37159	0.37142	0.3735	0.37824	0.38311	0.38809	0.39032	0.39228	0.39293	0.39506	0.39643	0.39795	0.40161
401	0.11155	0.11078	0.19844	0.29813	0.34569	0.36259	0.36739	0.36743	0.36813	0.3709	0.37587	0.38083	0.383	0.38805	0.38881	0.39247	0.39176	0.39323	0.39619	0.39841
402	0.10175	0.10252	0.19062	0.29446	0.34257	0.3585	0.36487	0.36421	0.36494	0.36847	0.37136	0.37866	0.38318	0.38685	0.38764	0.38833	0.38913	0.39142	0.39294	0.39757
403	0.09317	0.09239	0.1842	0.28841	0.33621	0.3541	0.35979	0.36124	0.36269	0.36335	0.36858	0.37357	0.37788	0.38092	0.38327	0.38402	0.3847	0.38698	0.39004	0.39381
404	0.08481	0.0852	0.17746	0.28454	0.33345	0.35134	0.35725	0.35806	0.3585	0.36073	0.36724	0.37221	0.37605	0.37954	0.38246	0.38237	0.38345	0.3855	0.38776	0.39151
405	0.07855	0.07822	0.17235	0.28031	0.33021	0.35064	0.35405	0.35588	0.35538	0.35738	0.36391	0.36906	0.37451	0.37676	0.37856	0.37873	0.38232	0.38296	0.38568	0.38929
406	0.07241	0.0728	0.16738	0.27751	0.32667	0.34509	0.35009	0.35113	0.35162	0.35452	0.35968	0.36601	0.37141	0.37445	0.37642	0.3769	0.37849	0.38021	0.38137	0.38595
407	0.06717	0.06699	0.16334	0.27311	0.32275	0.34282	0.34633	0.34886	0.34813	0.35159	0.35612	0.36181	0.36815	0.37006	0.37326	0.37376	0.37438	0.37643	0.37844	0.38341
408	0.06202	0.06173	0.15713	0.26757	0.31891	0.33695	0.34256	0.34282	0.34307	0.34557	0.3511	0.35715	0.36161	0.36523	0.36712	0.36788	0.36888	0.37052	0.37346	0.37709
409	0.05713	0.05728	0.15216	0.26355	0.31399	0.33247	0.33857	0.34003	0.3394	0.34149	0.34884	0.35341	0.35887	0.36231	0.36439	0.36429	0.36592	0.36828	0.37027	0.37396
410	0.05316	0.05366	0.14866	0.25832	0.31009	0.32849	0.33497	0.33617	0.33512	0.33873	0.34325	0.34979	0.35431	0.3578	0.35933	0.36071	0.36158	0.36338	0.36598	0.36982
411	0.0496	0.04933	0.145	0.25379	0.30489	0.32341	0.32973	0.32957	0.33064	0.33181	0.33843	0.34288	0.34927	0.35112	0.35382	0.35462	0.35633	0.35778	0.36059	0.36338
412	0.04726	0.0469	0.14088	0.24887	0.30014	0.31954	0.32615	0.32591	0.32618	0.32876	0.33423	0.33966	0.34488	0.34724	0.3496	0.35177	0.35243	0.35344	0.35712	0.3598
413	0.04419	0.0442	0.13883	0.24633	0.29708	0.31494	0.32094	0.32264	0.32176	0.32495	0.32901	0.33517	0.34035	0.34377	0.34609	0.34631	0.34825	0.34878	0.35206	0.35604
414	0.04101	0.04134	0.1343	0.24184	0.29165	0.30925	0.3146	0.31626	0.3162	0.31773	0.32339	0.3293	0.33382	0.33772	0.33915	0.3391	0.34189	0.34296	0.34494	0.3482
415	0.03929	0.03885	0.12971	0.23675	0.28449	0.30283	0.30809	0.3097	0.3095	0.31155	0.31653	0.32165	0.32664	0.33058	0.33177	0.33355	0.33385	0.33568	0.33803	0.34261
416	0.03746	0.0372	0.12752	0.23217	0.2795	0.29737	0.30086	0.30241	0.30403	0.30511	0.31081	0.31621	0.32072	0.32392	0.32581	0.3274	0.32774	0.32975	0.33307	0.33541
417	0.03495	0.0359	0.12353	0.22614	0.27336	0.29011	0.29642	0.29631	0.29669	0.3001	0.3032	0.30942	0.31428	0.31809	0.31938	0.31933	0.3212	0.32254	0.3245	0.32754
418	0.0328	0.03318	0.11946	0.21903	0.26611	0.28326	0.28809	0.29041	0.28913	0.29162	0.29738	0.30168	0.30661	0.30902	0.31087	0.31267	0.31341	0.31463	0.3177	0.32027
419	0.03221	0.03253	0.11587	0.21468	0.26064	0.27599	0.28102	0.28105	0.28217	0.28443	0.2896	0.29477	0.29889	0.30361	0.30479	0.30485	0.30541	0.30719	0.30905	0.31262
420	0.03072	0.03072	0.11299	0.20811	0.25279	0.26931	0.27407	0.27569	0.27514	0.27727	0.28265	0.28811	0.29197	0.29416	0.2964	0.29642	0.2981	0.29978	0.30092	0.30546
421	0.02896	0.02921	0.10901	0.20244	0.24607	0.26261	0.26776	0.26867	0.26871	0.27064	0.27488	0.28017	0.28415	0.28717	0.28865	0.28963	0.29061	0.29158	0.29357	0.29717
422	0.02778	0.02751	0.10608	0.19705	0.23928	0.25549	0.25973	0.2611	0.26117	0.26325	0.26721	0.27212	0.27647	0.27911	0.28146	0.2814	0.28279	0.28367	0.28515	0.28951
423	0.02704	0.02705	0.10371	0.19241	0.23367	0.24844	0.25264	0.25374	0.25466	0.25596	0.25965	0.26546	0.26841	0.27117	0.27325	0.2739	0.27455	0.27568	0.27837	0.2801
424	0.02622	0.0263	0.10008	0.18646	0.22592	0.24062	0.24443	0.24495	0.24588	0.24753	0.25078	0.25618	0.25938	0.26242	0.26448	0.26504	0.26528	0.26754	0.26926	0.27198
425	0.02555	0.02563	0.09736	0.17942	0.21787	0.23207	0.23608	0.23665	0.23706	0.23866	0.24323	0.24772	0.25066	0.25357	0.25591	0.25568	0.25716	0.25812	0.2599	0.26164
426	0.025	0.02496	0.0942	0.17354	0.21061	0.22473	0.22837	0.22883	0.22871	0.23066	0.23414	0.23916	0.24231	0.24508	0.24689	0.24692	0.24855	0.24908	0.25031	0.25327
427	0.02352	0.02405	0.08945	0.16694	0.20172	0.21625	0.21951	0.22028	0.22119	0.22291	0.22562	0.22953	0.23374	0.23574	0.23797	0.23746	0.23869	0.23985	0.24184	0.24406
428	0.02316	0.02339	0.08682	0.16147	0.19563	0.20889	0.21335	0.21281	0.21285	0.215	0.21858	0.2216	0.22568	0.2278	0.22932	0.22967	0.23033	0.2314	0.23332	0.23579
429	0.02373	0.02386	0.08535	0.15605	0.18988	0.20215	0.2057	0.20641	0.20675	0.20828	0.21164	0.2156	0.2182	0.22009	0.2219	0.22205	0.22342	0.22423	0.22582	0.22876
430	0.02223	0.02229	0.08057	0.14913	0.18119	0.19327	0.19712	0.19795	0.19879	0.19941	0.20268	0.2063	0.2095	0.21134	0.21292	0.21321	0.21374	0.21544	0.2164	0.21854
431	0.02138	0.02188	0.07857	0.1444	0.1748	0.18591	0.18916	0.19006	0.19	0.19115	0.19396	0.19803	0.20038	0.20256	0.20372	0.20475	0.20536	0.20585	0.20797	0.21075
432	0.02181	0.02171	0.07615	0.13879	0.16807	0.17823	0.18125	0.18207	0.18183	0.18388	0.18566	0.18988	0.19262	0.19487	0.19499	0.19648	0.19686	0.19733	0.19979	0.20175
433	0.02091	0.02099	0.07251	0.13169	0.15938	0.16958	0.17298	0.17374	0.1746	0.17538	0.17829	0.18046	0.1844	0.18516	0.18742	0.18709	0.18815	0.18891	0.1896	0.1918
434	0.02151	0.02198	0.07047	0.12758	0.15442	0.16431	0.16751	0.1673	0.16831	0.16958	0.17192	0.17501	0.17771	0.17928	0.17991	0.18138	0.18115	0.18201	0.18393	0.18472
435	0.02057	0.02085	0.06829	0.12285	0.14755	0.15676	0.15997	0.16016	0.16088	0.16099	0.16411	0.16682	0.17007	0.17081	0.17195	0.1721	0.17299	0.17468	0.1754	0.17699
436	0.02058	0.02056	0.06501	0.11645	0.14055	0.1491	0.1519	0.15312	0.15283	0.15338	0.15626	0.15874	0.16099	0.16222	0.16384	0.16444	0.1648	0.16515	0.16704	0.16832
437	0.01947	0.02015	0.06249	0.1122	0.13433	0.14267	0.14507	0.14598	0.14598	0.14749	0.14902	0.15208	0.15456	0.15578	0.1564	0.15702	0.15734	0.15796	0.1592	0.16108
438	0.01951	0.01948	0.05961	0.10603	0.12817	0.13648	0.13795	0.1388	0.13878	0.1391	0.14232	0.14435	0.14697	0.14764	0.1488	0.14943	0.15027	0.15026	0.15149	0.15263
439	0.01935	0.0196	0.05745	0.10194	0.12196	0.13001	0.13221	0.13288	0.13254	0.13431	0.13589	0.13816	0.14019	0.14216	0.14245	0.14327	0.14298	0.14362	0.14504	0.146
440	0.01869	0.01886	0.05567	0.09744	0.11599	0.12385	0.12528	0.12653	0.12649	0.12742	0.12907	0.1315	0.13359	0.13442	0.13527	0.13596	0.13665	0.13671	0.13787	0.13966
441	0.01911	0.01909	0.05283	0.09183	0.11056	0.11745	0.11984	0.11976	0.12069	0.12123	0.12211	0.12542	0.12647	0.12766	0.12828	0.12939	0.12979	0.12956	0.13079	0.13225
442	0.01829	0.01869	0.05091	0.08784	0.10524	0.11199	0.11412	0.11476	0.11452	0.11508	0.11665	0.11918	0.12068	0.12153	0.12263	0.12288	0.12318	0.12408	0.12497	0.12596
443	0.01839	0.01897	0.0491	0.08395	0.10066	0.10673	0.1084	0.10896	0.10896	0.10927	0.11131	0.11309	0.11461	0.11591	0.11657	0.11723	0.11762	0.1178	0.11873	0.11952
444	0.01821	0.01837	0.04695	0.08041	0.09563	0.10167	0.10312	0.10372	0.10373	0.10448	0.1057	0.10744	0.1094	0.11024	0.11128	0.11117	0.11149	0.112	0.11287	0.11411
445	0.01848	0.01896	0.04566	0.07721	0.09189	0.09716	0.09824	0.09908	0.09915	0.09964	0.10074	0.1031	0.10428	0.10569	0.10599	0.10606	0.10637	0.10675	0.10767	0.1091
446	0.01836	0.01827	0.04403	0.07372	0.08737	0.09236	0.09389	0.09429	0.09468	0.09533	0.09624	0.09777	0.09912	0.10033	0.10095	0.10072	0.1012	0.10185	0.10251	0.1033
447	0.01857	0.01837	0.04243	0.07011	0.08352	0.08772	0.08963	0.08959	0.08974	0.09058	0.09169	0.09348	0.09459	0.09511	0.09578	0.09606	0.09642	0.09652	0.09763	0.09807
448	0.01849	0.01865	0.04068	0.06735	0.07937	0.08363	0.08483	0.08532	0.0857	0.08579	0.08668	0.08864	0.08988	0.09028	0.09114	0.09148	0.0919	0.09169	0.09259	0.0936
449	0.01858	0.01879	0.03996	0.06433	0.07567	0.07992	0.08108	0.0814	0.08171	0.08218	0.08317	0.08445	0.08554	0.08611	0.08689	0.08765	0.08752	0.08809	0.08851	0.08944
450	0.01848	0.01848	0.03853	0.06186	0.07266	0.0764	0.07769	0.07803	0.07785	0.07837	0.07942	0.08085	0.08195	0.08277	0.08334	0.08347	0.08379	0.08396	0.08448	0.08513
451	0.01834	0.01866	0.03726	0.05852	0.06913	0.07288	0.07373	0.07422	0.07436	0.07436	0.07542	0.07655	0.07701	0.07784	0.07871	0.07906	0.07915	0.07869	0.07996	0.08061
452	0.01858	0.01898	0.03629	0.05696	0.06606	0.06983	0.07088	0.07065	0.0711	0.07151	0.07255	0.07318	0.074	0.07507	0.07551	0.07596	0.07571	0.07592	0.07658	0.07721
453	0.01848	0.01809	0.03499	0.05422	0.06301	0.06619	0.06682	0.06768	0.06746	0.06746	0.06875	0.06982	0.07068	0.07111	0.07154	0.07175	0.0724	0.07197	0.07283	0.0737
454	0.01936	0.01922	0.03418	0.05242	0.06064	0.06365	0.06474	0.06471	0.06495	0.06518	0.06584	0.0671	0.06775	0.06861	0.06865	0.06949	0.06925	0.06951	0.07014	0.07057
455	0.01815	0.0185	0.03298	0.04994	0.05747	0.06057	0.06137	0.06162	0.06179	0.06199	0.06321	0.06386	0.06449	0.06469	0.06573	0.06552	0.06577	0.06593	0.06632	0.06697
456	0.01968	0.01948	0.03268	0.04858	0.05562	0.05853	0.05942	0.05958	0.0596	0.05983	0.06016	0.06145	0.06212	0.06277	0.06294	0.06366	0.06353	0.06365	0.06384	0.0645
457	0.01873	0.01867	0.03135	0.04614	0.05272	0.05547	0.05643	0.05647	0.05666	0.05676	0.05759	0.05826	0.05903	0.05941	0.06017	0.06041	0.06016	0.0606	0.06086	0.06171
458	0.0185	0.01821	0.03026	0.04397	0.05082	0.05305	0.0539	0.05406	0.05398	0.05386	0.0548	0.05559	0.05626	0.05659	0.05716	0.05732	0.05772	0.05731	0.05766	0.05838
459	0.01895	0.01893	0.03013	0.04329	0.04873	0.05112	0.05177	0.05229	0.05209	0.05224	0.05285	0.05373	0.0547	0.05492	0.05481	0.05529	0.05558	0.05569	0.05586	0.0564
460	0.01953	0.01933	0.02981	0.04214	0.04737	0.04962	0.04998	0.0507	0.05049	0.05058	0.05159	0.05214	0.05262	0.05316	0.05329	0.05356	0.05359	0.05394	0.05412	0.0548
461	0.01935	0.0197	0.02929	0.04061	0.04597	0.04797	0.04823	0.04886	0.04876	0.04883	0.04931	0.05042	0.05056	0.051	0.05111	0.05197	0.05169	0.05177	0.05207	0.05289
462	0.01965	0.01943	0.0285	0.03892	0.04388	0.04576	0.04619	0.04656	0.04661	0.04685	0.04698	0.0479	0.04823	0.04902	0.04906	0.04938	0.04948	0.04932	0.04981	0.04993
463	0.01936	0.01989	0.02742	0.03779	0.04225	0.04395	0.04495	0.045	0.04485	0.04519	0.04548	0.04626	0.04684	0.04699	0.04766	0.04774	0.04751	0.04758	0.04782	0.04842
464	0.01877	0.01924	0.02666	0.03573	0.04012	0.04225	0.04248	0.04276	0.04266	0.04267	0.04383	0.04389	0.04435	0.04437	0.04504	0.04515	0.04542	0.04521	0.04569	0.04592
465	0.01923	0.0195	0.02632	0.03496	0.03903	0.04045	0.04129	0.04122	0.04142	0.04156	0.0419	0.04254	0.04286	0.04297	0.04351	0.04333	0.04337	0.04367	0.04409	0.04441
466	0.01922	0.01945	0.02645	0.03441	0.03826	0.03974	0.03999	0.04076	0.04058	0.04079	0.0413	0.04153	0.04214	0.0419	0.04236	0.04245	0.04282	0.04287	0.04325	0.04312
467	0.02024	0.02027	0.02632	0.03405	0.03738	0.03883	0.03961	0.03926	0.03944	0.03948	0.03988	0.0407	0.04069	0.0411	0.04108	0.04173	0.04154	0.04173	0.04196	0.04213
468	0.02004	0.01983	0.02576	0.03262	0.03576	0.03724	0.03768	0.03787	0.03788	0.03766	0.0385	0.03852	0.03936	0.03916	0.03979	0.03978	0.04	0.04001	0.04021	0.04043
469	0.02029	0.02051	0.02579	0.03224	0.0356	0.03674	0.03719	0.03718	0.0372	0.03765	0.03787	0.0381	0.03833	0.03856	0.03856	0.03969	0.03924	0.03878	0.03945	0.03969
470	0.02103	0.02103	0.02686	0.03246	0.03488	0.03633	0.03681	0.03689	0.03726	0.03702	0.03755	0.0378	0.03823	0.03819	0.03875	0.03872	0.03925	0.03903	0.03876	0.03921
471	0.02174	0.02205	0.02669	0.03187	0.03507	0.0359	0.03647	0.03715	0.03617	0.03681	0.03715	0.0377	0.03715	0.03727	0.03794	0.03844	0.03866	0.03836	0.03873	0.03873
472	0.0209	0.02133	0.02573	0.03116	0.03345	0.03417	0.0347	0.03472	0.03486	0.03541	0.03531	0.03565	0.0359	0.0362	0.03648	0.03639	0.03657	0.03655	0.03693	0.03715
473	0.02072	0.02097	0.02515	0.02997	0.03194	0.03343	0.03332	0.03376	0.03368	0.03381	0.03449	0.03469	0.0347	0.03488	0.03516	0.03533	0.03497	0.03551	0.03561	0.03562
474	0.02087	0.02081	0.02475	0.0293	0.03118	0.03227	0.03266	0.03297	0.03261	0.03276	0.03346	0.03396	0.03337	0.03408	0.03451	0.03433	0.03451	0.03408	0.03448	0.03487
475	0.02021	0.01998	0.02424	0.02806	0.03002	0.03138	0.03139	0.03162	0.03135	0.03111	0.03194	0.03205	0.03269	0.03224	0.03303	0.0328	0.03321	0.03273	0.03315	0.03336
476	0.02015	0.02043	0.02381	0.02789	0.02945	0.03031	0.03063	0.03089	0.03092	0.03105	0.03113	0.03158	0.03192	0.03187	0.03243	0.0319	0.0322	0.03194	0.0324	0.03273
477	0.02027	0.02058	0.0239	0.02729	0.02921	0.02978	0.0297	0.03057	0.03068	0.03017	0.03062	0.03136	0.0313	0.03119	0.03156	0.03127	0.03176	0.0312	0.03148	0.03207
478	0.02105	0.02166	0.02369	0.02754	0.02901	0.02998	0.02991	0.02987	0.03017	0.03022	0.03032	0.031	0.03085	0.03073	0.03114	0.03143	0.03163	0.03147	0.03105	0.03163
479	0.02119	0.02186	0.02394	0.02743	0.02846	0.02999	0.02976	0.03021	0.03006	0.02993	0.03032	0.0305	0.03078	0.0306	0.0309	0.03098	0.03103	0.03155	0.03126	0.03184
480	0.02099	0.02152	0.02345	0.02687	0.02814	0.0285	0.02884	0.02917	0.02914	0.02929	0.02927	0.02991	0.02954	0.03019	0.02971	0.03014	0.03028	0.0302	0.03066	0.0307
481	0.02166	0.02148	0.0238	0.02662	0.02791	0.02851	0.02856	0.02894	0.02873	0.02856	0.0296	0.02962	0.02977	0.02944	0.0298	0.03004	0.03049	0.03006	0.03005	0.03026
482	0.02248	0.02267	0.02438	0.02736	0.02846	0.02889	0.02907	0.02952	0.0297	0.0297	0.02955	0.03018	0.03017	0.03015	0.03035	0.0304	0.0306	0.03016	0.0308	0.0308
483	0.02138	0.02138	0.02351	0.02609	0.02674	0.0276	0.02803	0.02825	0.02847	0.02804	0.02846	0.02846	0.0289	0.02868	0.02955	0.0289	0.02955	0.02933	0.02912	0.02955
484	0.02224	0.02307	0.02427	0.02674	0.02777	0.02837	0.02836	0.02878	0.02878	0.02838	0.02919	0.0294	0.02919	0.02963	0.02939	0.02963	0.02938	0.02959	0.02961	0.0296
485	0.01913	0.01938	0.02075	0.02303	0.0237	0.02442	0.02441	0.02492	0.02493	0.02475	0.02506	0.02505	0.02542	0.02554	0.02576	0.02589	0.02564	0.02557	0.02559	0.02576
486	0.01667	0.01685	0.01825	0.02004	0.02106	0.02175	0.02196	0.0221	0.0222	0.02185	0.02233	0.02243	0.02255	0.02259	0.02274	0.0229	0.0231	0.02279	0.02295	0.02295
487	0.02118	0.02141	0.02307	0.02511	0.02603	0.02618	0.02682	0.02687	0.02677	0.02669	0.02701	0.02721	0.02748	0.02747	0.02768	0.028	0.02787	0.0278	0.02782	0.02802
488	0.02377	0.02354	0.02506	0.02694	0.02784	0.02842	0.02846	0.0291	0.02875	0.02878	0.02907	0.02937	0.02973	0.02956	0.02982	0.02989	0.02999	0.02975	0.02992	0.03036
489	0.02258	0.02274	0.02383	0.02562	0.02621	0.0265	0.02709	0.02722	0.02708	0.02698	0.0277	0.02746	0.02757	0.02758	0.0281	0.02806	0.028	0.02778	0.02764	0.02839
490	0.02237	0.02257	0.0241	0.02526	0.02606	0.02644	0.02677	0.02699	0.02719	0.02703	0.02748	0.02723	0.02763	0.0273	0.02776	0.0275	0.02797	0.02739	0.02796	0.02813
491	0.02325	0.02348	0.02443	0.02593	0.02654	0.02739	0.0274	0.0277	0.0275	0.0277	0.02772	0.02779	0.02787	0.02806	0.02825	0.02814	0.028	0.02818	0.02839	0.02838
492	0.02297	0.02293	0.02438	0.02579	0.02633	0.02704	0.02685	0.02745	0.02738	0.02728	0.02749	0.02742	0.02728	0.02746	0.02772	0.0278	0.02805	0.0277	0.02817	0.02822
493	0.02346	0.02342	0.0247	0.02571	0.02673	0.02655	0.0274	0.02708	0.02733	0.02732	0.02715	0.02753	0.02722	0.02768	0.02739	0.0284	0.02819	0.02758	0.02807	0.02847
494	0.02323	0.02359	0.02436	0.02578	0.02608	0.02663	0.02664	0.02709	0.0274	0.02693	0.02728	0.02734	0.02758	0.02744	0.02792	0.02747	0.02805	0.02786	0.02819	0.02789
495	0.02473	0.02516	0.02541	0.02727	0.02773	0.02779	0.02838	0.02868	0.02807	0.02865	0.02868	0.02895	0.02845	0.02867	0.0294	0.02951	0.02935	0.02871	0.02922	0.02933
496	0.02337	0.02405	0.02462	0.02576	0.02576	0.02635	0.0264	0.02682	0.02657	0.02664	0.02723	0.02661	0.0276	0.02703	0.02748	0.02729	0.02787	0.02741	0.02744	0.02768
497	0.02431	0.02387	0.02498	0.02586	0.02653	0.02676	0.0272	0.02742	0.02698	0.02697	0.02743	0.02764	0.02788	0.02742	0.02764	0.02786	0.0281	0.02787	0.02787	0.02809
498	0.02431	0.02479	0.02548	0.02677	0.027	0.02726	0.02722	0.02809	0.02768	0.02787	0.02767	0.02791	0.0281	0.0281	0.02856	0.02833	0.02836	0.02834	0.02834	0.02878
499	0.02341	0.02357	0.02504	0.0253	0.02594	0.0265	0.02664	0.02634	0.02656	0.02617	0.02657	0.02719	0.02678	0.02686	0.027	0.02726	0.02764	0.02721	0.02723	0.0272
500	0.02459	0.02455	0.02517	0.02647	0.02667	0.02659	0.02753	0.02741	0.02708	0.0276	0.02741	0.02734	0.02759	0.02812	0.02797	0.02816	0.02797	0.02774	0.02798	0.02832
501	0.02435	0.02453	0.02523	0.02585	0.02632	0.02711	0.02679	0.02709	0.02682	0.02681	0.02735	0.02737	0.02737	0.0272	0.02735	0.02766	0.0278	0.02736	0.02757	0.02817
502	0.02504	0.02515	0.02554	0.02627	0.02667	0.02701	0.02707	0.0275	0.02775	0.02735	0.02764	0.02762	0.02793	0.02794	0.02824	0.02852	0.02839	0.02789	0.02808	0.02813
503	0.0253	0.02523	0.02582	0.02631	0.0268	0.02754	0.02758	0.02799	0.02776	0.02755	0.02793	0.02801	0.02789	0.02776	0.02831	0.02842	0.02863	0.02809	0.02841	0.02803
504	0.02546	0.02613	0.026	0.0271	0.02716	0.02761	0.02802	0.02846	0.02809	0.0281	0.02802	0.02828	0.02813	0.02848	0.02862	0.02845	0.02897	0.02847	0.02873	0.02863
505	0.02596	0.02632	0.0265	0.02712	0.02711	0.02787	0.02799	0.02832	0.02827	0.02841	0.02845	0.02853	0.0287	0.02853	0.02881	0.02884	0.02897	0.02903	0.02885	0.02906
506	0.02668	0.02722	0.0273	0.02822	0.02836	0.02859	0.02895	0.02908	0.02897	0.02894	0.02911	0.02912	0.02907	0.02965	0.02949	0.02977	0.02987	0.02939	0.03012	0.02984
507	0.02732	0.02718	0.02822	0.0286	0.02851	0.02937	0.02922	0.02985	0.02944	0.02952	0.02988	0.02972	0.02976	0.02955	0.03028	0.02998	0.03058	0.02994	0.02983	0.0303
508	0.02717	0.02751	0.02747	0.02841	0.02884	0.02855	0.02926	0.02936	0.02905	0.02978	0.02982	0.02956	0.02935	0.02944	0.02982	0.03034	0.02998	0.02976	0.0296	0.02997
509	0.02745	0.02733	0.0279	0.02858	0.02841	0.02899	0.02927	0.02949	0.02969	0.0291	0.0297	0.02971	0.02986	0.02971	0.02971	0.03019	0.03034	0.03013	0.03034	0.03015
510	0.02834	0.02791	0.02814	0.02923	0.02942	0.02943	0.02987	0.02966	0.02967	0.02985	0.03011	0.02988	0.03033	0.03009	0.03028	0.03053	0.03056	0.03032	0.03056	0.03031
511	0.02802	0.02782	0.02846	0.02867	0.02888	0.02974	0.02952	0.02997	0.02996	0.02974	0.02953	0.02996	0.02996	0.03018	0.03082	0.03039	0.03018	0.03039	0.03018	0.03061
512	0.02866	0.02931	0.0293	0.0302	0.03018	0.03037	0.03046	0.03125	0.03082	0.03061	0.03086	0.03127	0.03127	0.03124	0.03145	0.03124	0.0317	0.03147	0.03147	0.0317
513	0.02898	0.02889	0.02936	0.02994	0.02974	0.03016	0.03101	0.03082	0.03089	0.03065	0.03083	0.03104	0.03106	0.03083	0.03125	0.03114	0.03124	0.03127	0.03109	0.03171
514	0.03034	0.03046	0.03054	0.03101	0.03146	0.03133	0.03138	0.03213	0.03196	0.03188	0.03184	0.0324	0.03231	0.03211	0.03234	0.0327	0.03259	0.03219	0.03285	0.03269
515	0.02982	0.03026	0.03008	0.03076	0.03146	0.03139	0.03159	0.03183	0.03163	0.0317	0.03181	0.03224	0.03223	0.03191	0.03242	0.0321	0.03262	0.03178	0.03234	0.0323
516	0.03046	0.03049	0.03047	0.03112	0.03143	0.03157	0.03172	0.03231	0.03214	0.03221	0.03225	0.03241	0.03274	0.03245	0.03269	0.03311	0.03294	0.03275	0.03247	0.03252
517	0.03103	0.03074	0.03101	0.03162	0.03218	0.03179	0.03196	0.03275	0.03217	0.03212	0.03204	0.03281	0.0328	0.03285	0.03291	0.03295	0.03297	0.03291	0.03305	0.03306
518	0.03162	0.03163	0.03167	0.0325	0.03247	0.03286	0.03329	0.03329	0.0333	0.03289	0.03324	0.03367	0.0334	0.03338	0.03361	0.03392	0.03389	0.0336	0.0339	0.03369
519	0.03103	0.03144	0.03158	0.03204	0.03247	0.03245	0.03309	0.03304	0.03273	0.03276	0.03338	0.03337	0.03325	0.03323	0.03353	0.03368	0.03368	0.03374	0.03352	0.03367
520	0.03198	0.03223	0.03261	0.03274	0.03315	0.03296	0.03333	0.03369	0.03386	0.03316	0.03336	0.0337	0.03434	0.03351	0.03417	0.03375	0.03433	0.03459	0.03436	0.03422
521	0.03237	0.03275	0.03255	0.03299	0.03293	0.03297	0.03352	0.03374	0.03347	0.03387	0.03368	0.0339	0.03407	0.03412	0.03437	0.03439	0.03426	0.03428	0.03487	0.03451
522	0.03305	0.03332	0.03352	0.03367	0.03427	0.03426	0.03453	0.03517	0.03468	0.03501	0.03478	0.03538	0.03514	0.03478	0.0354	0.03518	0.03516	0.03517	0.03544	0.03568
523	0.03295	0.03276	0.03254	0.03377	0.034	0.03399	0.03421	0.03422	0.0344	0.03402	0.0342	0.03444	0.03482	0.0348	0.03483	0.03503	0.03483	0.03461	0.03483	0.03442
524	0.03313	0.03314	0.03375	0.03394	0.03435	0.03455	0.03435	0.03496	0.03516	0.03456	0.03496	0.03497	0.03557	0.03516	0.03536	0.03515	0.03537	0.03536	0.03537	0.03558
525	0.03337	0.03397	0.03397	0.03419	0.03453	0.03476	0.03482	0.03518	0.0354	0.03521	0.03536	0.03578	0.03561	0.03562	0.03562	0.03542	0.03599	0.03541	0.03616	0.03578
526	0.03355	0.03372	0.03437	0.03457	0.03412	0.03474	0.03533	0.03556	0.03571	0.03521	0.03541	0.03549	0.03609	0.03582	0.03608	0.03591	0.03592	0.03615	0.03578	0.0362
527	0.03374	0.03384	0.03407	0.03458	0.03454	0.03475	0.03517	0.03552	0.03528	0.0346	0.03556	0.03556	0.03549	0.03518	0.03552	0.03552	0.03589	0.0356	0.03624	0.03622
528	0.03455	0.03444	0.03456	0.03483	0.03534	0.03521	0.03564	0.03594	0.03581	0.03567	0.03545	0.03584	0.03618	0.03623	0.03648	0.03613	0.03645	0.03605	0.03609	0.03633
529	0.03379	0.03395	0.03416	0.03438	0.03479	0.03504	0.03498	0.03543	0.03549	0.03539	0.03548	0.03545	0.03556	0.03553	0.03577	0.03577	0.03608	0.03582	0.03587	0.03598
530	0.03483	0.03484	0.03509	0.03578	0.03593	0.03605	0.03604	0.03619	0.03652	0.03636	0.03635	0.03659	0.03661	0.0367	0.03673	0.03667	0.037	0.03664	0.03695	0.03693
531	0.035	0.0348	0.03514	0.03528	0.03545	0.0359	0.03609	0.03618	0.03626	0.0359	0.0365	0.03665	0.0364	0.03661	0.03683	0.03663	0.03714	0.03664	0.0369	0.03699
532	0.03494	0.03529	0.03493	0.0356	0.0359	0.03618	0.03662	0.03658	0.03628	0.03647	0.03658	0.03702	0.03675	0.03682	0.03689	0.03711	0.03709	0.0369	0.03708	0.0374
533	0.03413	0.03427	0.03436	0.03473	0.03508	0.03549	0.03539	0.03554	0.03594	0.03544	0.0358	0.03584	0.03607	0.03591	0.03586	0.03618	0.03632	0.03601	0.03605	0.03629
534	0.03342	0.03364	0.03337	0.03403	0.03433	0.03468	0.03493	0.03493	0.03505	0.03476	0.03514	0.03542	0.03513	0.03512	0.03551	0.03544	0.03549	0.0354	0.03541	0.0354
535	0.03398	0.03447	0.03458	0.03445	0.03492	0.03527	0.03544	0.03573	0.03556	0.03558	0.03574	0.0359	0.03602	0.03586	0.03639	0.0362	0.03605	0.03636	0.0362	0.03649
536	0.03447	0.03463	0.03479	0.03541	0.03558	0.03541	0.03573	0.03589	0.03589	0.03574	0.03589	0.03637	0.03637	0.03653	0.03621	0.03638	0.03637	0.03637	0.03638	0.0367
537	0.03497	0.03528	0.03561	0.03589	0.03591	0.03671	0.03656	0.03688	0.03672	0.03656	0.03688	0.03703	0.03733	0.03718	0.03735	0.0372	0.03751	0.03734	0.0372	0.03717
538	0.035	0.035	0.03526	0.03518	0.03575	0.03567	0.03621	0.03629	0.03636	0.03621	0.03631	0.03644	0.03617	0.03651	0.0365	0.0368	0.03678	0.03631	0.03679	0.03654
539	0.03433	0.0347	0.03471	0.0353	0.03529	0.03539	0.03583	0.03579	0.03598	0.03582	0.03598	0.03574	0.03627	0.0363	0.03648	0.0365	0.0365	0.03626	0.03633	0.03663
540	0.03478	0.03517	0.03527	0.03565	0.03596	0.03612	0.03627	0.03665	0.03609	0.03633	0.03666	0.03654	0.03696	0.03669	0.03677	0.03707	0.0371	0.03691	0.03696	0.03691
541	0.03471	0.03473	0.03485	0.03546	0.03556	0.03557	0.03595	0.03629	0.0361	0.03633	0.03605	0.03627	0.03665	0.03643	0.03657	0.03665	0.03684	0.03662	0.03668	0.03673
542	0.03437	0.03461	0.03468	0.03497	0.03523	0.03563	0.03556	0.03604	0.03615	0.03591	0.03616	0.03626	0.03614	0.03612	0.03618	0.03647	0.03648	0.03655	0.03639	0.03664
543	0.03459	0.03474	0.03487	0.03524	0.03526	0.03566	0.03567	0.03593	0.036	0.03597	0.03596	0.03619	0.03607	0.03625	0.03645	0.03628	0.03663	0.03638	0.03667	0.03678
544	0.0346	0.03444	0.03477	0.03505	0.03508	0.03559	0.03559	0.03581	0.03581	0.03564	0.03593	0.03607	0.03596	0.03591	0.03647	0.03645	0.0367	0.03633	0.03656	0.03663
545	0.0348	0.03518	0.03504	0.0358	0.03574	0.03593	0.03617	0.03659	0.03632	0.03646	0.03643	0.03642	0.03661	0.03665	0.0368	0.03702	0.03696	0.03682	0.03706	0.03721
546	0.03586	0.03579	0.03601	0.03648	0.03643	0.03654	0.03694	0.03741	0.03727	0.03728	0.03721	0.03748	0.03752	0.03728	0.03763	0.03775	0.03788	0.03763	0.03767	0.0378
547	0.03545	0.03568	0.0357	0.03621	0.03643	0.03667	0.03685	0.0371	0.03683	0.03686	0.0372	0.03699	0.03722	0.03708	0.03748	0.03763	0.03765	0.03738	0.03759	0.03773
548	0.03428	0.0344	0.03452	0.03489	0.03526	0.03563	0.03551	0.036	0.03599	0.03563	0.03613	0.03611	0.03624	0.036	0.03637	0.03625	0.03624	0.03611	0.03649	0.03649
549	0.03563	0.03614	0.03589	0.03666	0.03664	0.03689	0.03704	0.0374	0.03727	0.03729	0.0374	0.03765	0.03754	0.03753	0.03792	0.03766	0.03804	0.03805	0.03791	0.03804
550	0.03667	0.03689	0.03714	0.03759	0.03752	0.03789	0.03839	0.0384	0.03839	0.03837	0.0385	0.03866	0.03875	0.03854	0.039	0.03892	0.03891	0.03886	0.03892	0.03901
551	0.03722	0.03753	0.0374	0.03773	0.03804	0.03814	0.0384	0.03882	0.03857	0.03841	0.03854	0.03887	0.03866	0.0391	0.0391	0.03916	0.03947	0.03913	0.03931	0.0392
552	0.03587	0.03611	0.03627	0.0368	0.03676	0.03711	0.03743	0.03776	0.03763	0.03739	0.03775	0.03776	0.03783	0.03796	0.03818	0.03803	0.03838	0.03816	0.03813	0.03827
553	0.03625	0.03612	0.03624	0.03656	0.03686	0.03719	0.03733	0.03776	0.03749	0.03752	0.03779	0.03813	0.03786	0.03793	0.03788	0.03812	0.03825	0.03797	0.03805	0.03821
554	0.03677	0.03685	0.03688	0.03749	0.03744	0.03769	0.03791	0.0383	0.03813	0.03836	0.03826	0.03849	0.03852	0.03845	0.03853	0.03872	0.03907	0.03879	0.03867	0.03889
555	0.03671	0.03689	0.03663	0.03738	0.0374	0.03785	0.03788	0.03803	0.03789	0.0383	0.0382	0.0384	0.03846	0.03841	0.03844	0.03892	0.03904	0.03872	0.03878	0.03878
556	0.03626	0.03647	0.03662	0.03713	0.03711	0.03745	0.0375	0.03804	0.03765	0.03776	0.03801	0.03802	0.03809	0.03801	0.03823	0.03846	0.03872	0.03864	0.03836	0.03861
557	0.03748	0.03727	0.0376	0.03799	0.03809	0.03835	0.03862	0.03869	0.03881	0.03862	0.03907	0.03902	0.03912	0.03884	0.03922	0.03931	0.03948	0.0392	0.03935	0.03954
558	0.03763	0.03788	0.03788	0.03837	0.03837	0.03868	0.03909	0.0391	0.03906	0.03926	0.03926	0.03926	0.03951	0.03947	0.03973	0.03986	0.03982	0.03971	0.03974	0.03985
559	0.03783	0.03808	0.03831	0.03864	0.03886	0.03922	0.0391	0.03957	0.03944	0.03957	0.0399	0.04	0.03981	0.03992	0.04003	0.04003	0.04015	0.03992	0.04013	0.04024
560	0.03695	0.03716	0.03706	0.03771	0.03781	0.03792	0.03836	0.03846	0.03846	0.03847	0.03858	0.03869	0.03857	0.03868	0.0389	0.03901	0.03901	0.0389	0.03901	0.03923
561	0.0366	0.03682	0.03681	0.03713	0.03744	0.03787	0.03765	0.03828	0.03818	0.03797	0.03816	0.03839	0.03848	0.0384	0.03839	0.0385	0.03871	0.03838	0.0386	0.03859
562	0.03733	0.03763	0.03745	0.0381	0.03818	0.0384	0.03861	0.03869	0.03891	0.03882	0.03864	0.03903	0.03886	0.0391	0.03916	0.03936	0.03933	0.03916	0.03933	0.03938
563	0.03738	0.03745	0.03757	0.03805	0.03825	0.03867	0.03856	0.03893	0.03886	0.03888	0.03909	0.03922	0.03936	0.03904	0.03942	0.03943	0.03944	0.03926	0.03934	0.03964
564	0.03689	0.03709	0.03708	0.03747	0.03778	0.03812	0.03828	0.0385	0.03846	0.03843	0.03843	0.0387	0.03859	0.03884	0.03895	0.03903	0.03922	0.03888	0.03907	0.03915
565	0.03718	0.03731	0.03755	0.03773	0.03799	0.03832	0.03857	0.03874	0.03854	0.03845	0.03878	0.03888	0.03901	0.03875	0.03913	0.03914	0.03937	0.03926	0.0393	0.03934
566	0.03723	0.03721	0.03735	0.03758	0.03791	0.03815	0.03842	0.03872	0.03854	0.03865	0.03865	0.03895	0.03884	0.03888	0.03928	0.03913	0.03924	0.03909	0.03929	0.03944
567	0.03571	0.03572	0.03583	0.03622	0.03639	0.03662	0.03674	0.03714	0.03718	0.03702	0.03711	0.03718	0.0373	0.03736	0.03769	0.03744	0.03771	0.03751	0.03753	0.03773
568	0.03391	0.03423	0.03422	0.03468	0.03488	0.03511	0.03515	0.0355	0.0354	0.03531	0.03535	0.03565	0.03547	0.03578	0.03595	0.03584	0.03598	0.03579	0.03587	0.03594
569	0.0311	0.03133	0.03131	0.03185	0.03216	0.03234	0.03225	0.03277	0.03258	0.03257	0.0326	0.03294	0.03282	0.03289	0.03313	0.03315	0.03322	0.03293	0.03315	0.03323
570	0.03022	0.03041	0.03028	0.0307	0.03114	0.03127	0.03138	0.03161	0.03139	0.03154	0.03159	0.03194	0.0318	0.03188	0.03186	0.03215	0.03215	0.03206	0.03209	0.03214
571	0.02804	0.0283	0.0283	0.02873	0.02887	0.02912	0.02919	0.02963	0.02949	0.02931	0.02963	0.02976	0.02982	0.02963	0.03013	0.03001	0.03014	0.02995	0.02994	0.0302
572	0.02727	0.02758	0.02739	0.02795	0.02814	0.02846	0.02852	0.0287	0.02871	0.02871	0.02871	0.02895	0.0289	0.02903	0.02914	0.02921	0.02933	0.02915	0.02927	0.02927
573	0.02783	0.02813	0.0281	0.02846	0.02851	0.02888	0.02909	0.02936	0.02939	0.02924	0.02947	0.02941	0.02972	0.02957	0.02992	0.02985	0.02991	0.02971	0.02979	0.02998
574	0.0254	0.02549	0.02557	0.026	0.02615	0.02634	0.02659	0.02691	0.02671	0.02657	0.02685	0.02708	0.02695	0.02694	0.0273	0.0273	0.02736	0.02713	0.02738	0.02741
575	0.02514	0.02527	0.02527	0.02575	0.02602	0.02623	0.02625	0.02654	0.02655	0.02645	0.02652	0.02682	0.02672	0.02671	0.02703	0.02695	0.02712	0.02692	0.027	0.0271
576	0.02582	0.02599	0.02603	0.02644	0.02663	0.0269	0.02701	0.02745	0.02727	0.02705	0.0273	0.02755	0.02751	0.02748	0.02779	0.0278	0.02795	0.02774	0.02776	0.02789
577	0.0247	0.02488	0.02484	0.02531	0.02548	0.02573	0.02582	0.0262	0.02603	0.02602	0.0262	0.02641	0.02636	0.02637	0.02648	0.02657	0.02673	0.02647	0.0266	0.02668
578	0.0231	0.02326	0.02333	0.02365	0.02382	0.02418	0.02422	0.02449	0.02447	0.0243	0.02455	0.02474	0.02477	0.02467	0.02488	0.02495	0.02513	0.02488	0.02496	0.02512
579	0.02515	0.02535	0.02528	0.02585	0.02594	0.02624	0.0264	0.02665	0.02658	0.02651	0.02659	0.02688	0.02686	0.02678	0.02718	0.02706	0.02724	0.02704	0.02707	0.02719
580	0.02535	0.02548	0.02556	0.02595	0.02618	0.02636	0.0265	0.02681	0.02666	0.02653	0.02685	0.02698	0.02707	0.02695	0.02721	0.02722	0.02731	0.0272	0.02728	0.02736
581	0.02019	0.02023	0.02026	0.02081	0.021	0.02115	0.02136	0.02161	0.02148	0.02147	0.02162	0.02174	0.02186	0.02178	0.02198	0.02199	0.02206	0.0219	0.02204	0.02227
582	0.02115	0.02122	0.02118	0.02164	0.02181	0.0221	0.02214	0.02251	0.02235	0.02227	0.02251	0.02259	0.02281	0.02268	0.02289	0.02292	0.02305	0.02289	0.02296	0.02319
583	0.0285	0.02872	0.02872	0.02927	0.02944	0.02966	0.02983	0.03016	0.02988	0.03005	0.03016	0.03032	0.03032	0.03032	0.03049	0.03066	0.03076	0.03049	0.03076	0.03077
584	0.02668	0.02684	0.02695	0.02734	0.02754	0.02783	0.02798	0.02834	0.02812	0.02816	0.02834	0.02846	0.02852	0.02846	0.02863	0.02881	0.02881	0.02868	0.02874	0.02898
585	0.02323	0.02339	0.02332	0.02377	0.02397	0.02417	0.02411	0.02458	0.0245	0.0244	0.0245	0.02478	0.02478	0.02466	0.02482	0.02501	0.02507	0.02484	0.02496	0.02506
586	0.02609	0.02631	0.02628	0.02678	0.02682	0.02711	0.02722	0.02764	0.02747	0.02732	0.0276	0.02781	0.02784	0.02771	0.02795	0.02802	0.02816	0.028	0.028	0.0282
587	0.02699	0.02726	0.02721	0.02755	0.02779	0.02801	0.02828	0.02853	0.02828	0.0284	0.02864	0.02881	0.0287	0.02879	0.02892	0.02905	0.02913	0.02882	0.02896	0.0292
588	0.02698	0.02727	0.02721	0.02769	0.02783	0.02809	0.02832	0.02865	0.0285	0.02836	0.02858	0.02881	0.02878	0.02878	0.02897	0.02897	0.02914	0.02903	0.02895	0.02923
589	0.02984	0.03005	0.03006	0.03045	0.03072	0.03101	0.03119	0.03146	0.03129	0.03125	0.03151	0.03158	0.03162	0.03152	0.03189	0.03194	0.03201	0.03187	0.03198	0.03207
590	0.03106	0.03123	0.03155	0.03195	0.03205	0.03242	0.03264	0.03281	0.03278	0.03265	0.03274	0.03306	0.03306	0.03294	0.0333	0.03321	0.03333	0.03322	0.03339	0.03345
591	0.0329	0.03297	0.03297	0.03346	0.03374	0.03376	0.03384	0.03424	0.0342	0.03415	0.03451	0.03464	0.03457	0.03453	0.03472	0.03493	0.03498	0.0347	0.03483	0.03491
592	0.03155	0.03175	0.03179	0.03228	0.03229	0.03273	0.03292	0.03328	0.03314	0.03303	0.03311	0.03324	0.03329	0.03331	0.0335	0.0336	0.03364	0.03356	0.03371	0.03371
593	0.02766	0.02777	0.02778	0.02812	0.02841	0.02864	0.02876	0.02899	0.02905	0.02881	0.0291	0.02927	0.02933	0.0291	0.02944	0.02945	0.02962	0.02939	0.02945	0.02951
594	0.03024	0.03051	0.03038	0.03095	0.03107	0.0314	0.03153	0.03178	0.03172	0.03178	0.03178	0.03209	0.03196	0.03197	0.0324	0.03235	0.03235	0.03217	0.03236	0.03248
595	0.02855	0.02876	0.02878	0.0291	0.02935	0.02976	0.02983	0.03008	0.03008	0.02994	0.03008	0.03026	0.03027	0.03014	0.03026	0.03051	0.03069	0.03049	0.0307	0.0307
596	0.03189	0.03188	0.03204	0.03248	0.03266	0.03288	0.03309	0.03337	0.03331	0.03316	0.03339	0.03347	0.03357	0.0335	0.03389	0.03384	0.03393	0.03366	0.03387	0.03402
597	0.03325	0.03332	0.03341	0.03372	0.03403	0.03434	0.03441	0.03467	0.03468	0.03464	0.03476	0.03484	0.0349	0.03489	0.03514	0.03526	0.03529	0.03509	0.03526	0.03526
598	0.03137	0.03151	0.03153	0.03192	0.03226	0.03241	0.03247	0.03271	0.03269	0.03281	0.03274	0.03303	0.03303	0.033	0.03313	0.03333	0.03336	0.03311	0.03333	0.03333
599	0.03017	0.03025	0.03026	0.0307	0.03091	0.03124	0.03128	0.03169	0.03158	0.03151	0.03173	0.03189	0.03198	0.03178	0.03206	0.03215	0.03232	0.03209	0.03216	0.03213
600	0.0312	0.03132	0.03125	0.03185	0.03206	0.03229	0.0325	0.03263	0.03256	0.03257	0.03268	0.03295	0.03292	0.0329	0.03319	0.03319	0.03342	0.03324	0.03338	0.0333
601	0.03063	0.03047	0.03071	0.03096	0.03121	0.03151	0.03174	0.03175	0.03188	0.0317	0.03194	0.03203	0.03209	0.03205	0.03238	0.03241	0.03261	0.03236	0.03235	0.03246
602	0.03144	0.0317	0.03172	0.03203	0.03218	0.03247	0.0328	0.03299	0.03294	0.03298	0.03301	0.0332	0.03326	0.03314	0.03353	0.03354	0.03361	0.03339	0.03346	0.03359
603	0.02923	0.02945	0.02963	0.03002	0.03019	0.03038	0.03052	0.03071	0.03077	0.03066	0.0309	0.0309	0.03109	0.0309	0.03129	0.03135	0.03135	0.03129	0.03122	0.03141
604	0.03205	0.03198	0.03205	0.03238	0.03271	0.03298	0.03311	0.03337	0.03324	0.03324	0.03337	0.03357	0.03364	0.03351	0.03377	0.03377	0.03391	0.03371	0.03377	0.03397
605	0.03323	0.03337	0.03351	0.03385	0.03414	0.0344	0.03454	0.03475	0.03475	0.03475	0.03475	0.03497	0.03523	0.03503	0.03537	0.03531	0.03545	0.03537	0.03526	0.03551
606	0.03114	0.03119	0.03114	0.03154	0.03192	0.03197	0.03221	0.03254	0.03239	0.03233	0.03246	0.03269	0.03271	0.03264	0.03287	0.03291	0.03307	0.03278	0.03312	0.033
607	0.03314	0.0332	0.03326	0.03371	0.03384	0.0342	0.03436	0.03465	0.03453	0.03456	0.03465	0.03476	0.03491	0.03476	0.03516	0.03506	0.03533	0.03506	0.03517	0.03535
608	0.0341	0.03425	0.03438	0.03471	0.03486	0.03541	0.03529	0.03559	0.03556	0.03565	0.03573	0.03604	0.03596	0.03586	0.03608	0.03618	0.03641	0.03613	0.03621	0.03634
609	0.03554	0.03564	0.03561	0.03612	0.03638	0.03656	0.03675	0.03702	0.03699	0.03697	0.03708	0.03716	0.0374	0.03724	0.03753	0.03759	0.0377	0.03758	0.03746	0.0378
610	0.03391	0.03405	0.03408	0.03447	0.03471	0.03487	0.035	0.03541	0.03529	0.03531	0.03544	0.03554	0.03561	0.03553	0.0359	0.036	0.036	0.03582	0.03591	0.03604
611	0.03337	0.03342	0.03348	0.03402	0.034	0.03438	0.03443	0.03486	0.03472	0.03472	0.03487	0.03485	0.03511	0.03508	0.03537	0.0353	0.03551	0.03516	0.03513	0.03554
612	0.03509	0.03526	0.03542	0.03565	0.03582	0.03615	0.03634	0.03666	0.03651	0.03634	0.03659	0.03668	0.03688	0.03675	0.03703	0.03724	0.03726	0.03694	0.03706	0.0372
613	0.03527	0.03545	0.03552	0.03601	0.03622	0.03637	0.03666	0.03688	0.0368	0.03694	0.03694	0.03715	0.03724	0.03702	0.03737	0.03718	0.03745	0.0373	0.0373	0.03751
614	0.03583	0.03576	0.03576	0.03618	0.03654	0.03675	0.03696	0.03703	0.03711	0.03696	0.03718	0.03746	0.03732	0.03725	0.0376	0.0376	0.03782	0.0376	0.03789	0.03782
615	0.03529	0.03551	0.03546	0.03601	0.03616	0.03636	0.0367	0.03674	0.03678	0.03687	0.03687	0.03701	0.03703	0.03708	0.0373	0.03737	0.03745	0.03729	0.03728	0.03745
616	0.03633	0.03648	0.03658	0.03686	0.03719	0.03736	0.03745	0.03782	0.03764	0.03769	0.03774	0.03809	0.03822	0.03793	0.03827	0.03837	0.03856	0.03829	0.03839	0.03854
617	0.03739	0.03758	0.03748	0.03814	0.03822	0.03853	0.03881	0.03879	0.03884	0.03883	0.03881	0.03919	0.03919	0.03912	0.03931	0.03953	0.03953	0.03935	0.0395	0.03949
618	0.03732	0.03738	0.03752	0.03785	0.03811	0.03845	0.03847	0.03889	0.03875	0.03878	0.03888	0.03902	0.03909	0.03901	0.03935	0.0395	0.03956	0.03929	0.03949	0.03964
619	0.03811	0.0382	0.03836	0.0388	0.03898	0.03931	0.03953	0.03979	0.03962	0.0397	0.03959	0.03985	0.04001	0.0399	0.04017	0.04029	0.04027	0.04039	0.0403	0.04044
620	0.03794	0.03798	0.03804	0.03854	0.03873	0.03916	0.0394	0.03952	0.03948	0.03927	0.03952	0.03969	0.03986	0.03972	0.0399	0.04	0.04005	0.03987	0.03992	0.04017
621	0.0397	0.03998	0.03984	0.04044	0.04073	0.04097	0.041	0.04116	0.0412	0.04129	0.04134	0.04151	0.04145	0.04167	0.04171	0.04192	0.04203	0.04171	0.0418	0.0419
622	0.03884	0.03903	0.03922	0.03948	0.03987	0.04008	0.04005	0.04052	0.04051	0.0404	0.04068	0.04074	0.04068	0.04079	0.041	0.04086	0.04125	0.04103	0.04112	0.04107
623	0.03853	0.03867	0.03876	0.03925	0.03949	0.03964	0.03992	0.04001	0.03994	0.04014	0.04008	0.04039	0.04015	0.04023	0.04045	0.04065	0.04066	0.04044	0.04068	0.04066
624	0.03911	0.03933	0.03933	0.03985	0.03992	0.04015	0.04037	0.04067	0.04059	0.04059	0.04089	0.04074	0.04104	0.04097	0.04126	0.04119	0.04156	0.04134	0.04126	0.04141
625	0.03985	0.03993	0.04001	0.04025	0.04063	0.04078	0.041	0.04122	0.04116	0.041	0.04135	0.04146	0.04152	0.04153	0.04187	0.04175	0.04197	0.04166	0.04197	0.0419
626	0.04113	0.04132	0.04142	0.04193	0.04223	0.04243	0.04252	0.04283	0.04294	0.0427	0.04283	0.04297	0.04317	0.04307	0.04325	0.04318	0.04362	0.0433	0.04333	0.04342
627	0.042	0.04209	0.0422	0.04248	0.04287	0.04303	0.04328	0.04334	0.04348	0.04341	0.04358	0.04368	0.04386	0.04355	0.04404	0.04389	0.04424	0.0438	0.044	0.04398
628	0.04246	0.0428	0.04285	0.04329	0.04325	0.04384	0.04387	0.0441	0.04412	0.04415	0.04429	0.0444	0.0446	0.04454	0.04444	0.04469	0.04482	0.04439	0.04473	0.04495
629	0.04268	0.04257	0.04278	0.04316	0.04353	0.04375	0.04375	0.0441	0.04418	0.04408	0.04411	0.04431	0.04452	0.04452	0.04463	0.0447	0.04482	0.04453	0.04466	0.04484
630	0.04195	0.04187	0.04225	0.04262	0.04281	0.04317	0.04321	0.04355	0.04338	0.04329	0.0436	0.04367	0.04388	0.04361	0.04412	0.04412	0.04429	0.0441	0.04395	0.04393
631	0.04379	0.04385	0.04393	0.04448	0.04454	0.04508	0.04515	0.04551	0.04535	0.04534	0.04543	0.04565	0.04579	0.04554	0.04596	0.04602	0.04623	0.0459	0.04614	0.04606
632	0.04415	0.04442	0.0445	0.0449	0.04517	0.04556	0.04564	0.04591	0.04582	0.04569	0.04587	0.04602	0.04621	0.04631	0.04649	0.04641	0.04677	0.04637	0.04664	0.04669
633	0.04458	0.04468	0.04468	0.04524	0.04544	0.04572	0.04601	0.04638	0.04637	0.0459	0.04657	0.04656	0.04657	0.04648	0.04685	0.04694	0.04706	0.04695	0.04684	0.04704
634	0.04423	0.04452	0.04472	0.04518	0.04527	0.04565	0.04574	0.0462	0.0461	0.04602	0.04602	0.0463	0.0463	0.04649	0.04687	0.04667	0.04668	0.04667	0.04695	0.04686
635	0.04483	0.04509	0.04531	0.0458	0.04601	0.04626	0.04667	0.04671	0.04663	0.04654	0.04691	0.04711	0.04708	0.0471	0.04739	0.04726	0.04763	0.04727	0.04727	0.04735
636	0.04442	0.0447	0.04443	0.04511	0.04535	0.04568	0.04576	0.04602	0.046	0.04602	0.04595	0.0463	0.04617	0.04637	0.04642	0.04642	0.04661	0.0465	0.04667	0.04661
637	0.04452	0.04463	0.04475	0.04507	0.04531	0.04561	0.04559	0.04597	0.04592	0.04586	0.04602	0.04625	0.04631	0.04612	0.04659	0.04656	0.04686	0.04632	0.04646	0.0467
638	0.04462	0.04465	0.04474	0.04506	0.04534	0.04555	0.04603	0.04609	0.04596	0.04581	0.04626	0.04633	0.04623	0.04636	0.04639	0.04665	0.04663	0.04652	0.04649	0.04699
639	0.04485	0.04516	0.04521	0.04575	0.04596	0.04634	0.0464	0.0469	0.04674	0.04668	0.04692	0.04702	0.04691	0.04697	0.04728	0.04725	0.04745	0.04715	0.0473	0.04745
640	0.04593	0.04615	0.04618	0.04695	0.04682	0.04707	0.04766	0.04776	0.0479	0.04771	0.04786	0.048	0.04807	0.0482	0.04848	0.04845	0.04846	0.04833	0.04838	0.04851
641	0.04607	0.04611	0.04618	0.0466	0.04686	0.04718	0.04738	0.04783	0.04757	0.04762	0.04794	0.04806	0.04792	0.04804	0.04827	0.04825	0.04836	0.04833	0.04846	0.04872
642	0.0465	0.04648	0.04658	0.04735	0.0477	0.04779	0.04807	0.04827	0.04827	0.0482	0.04819	0.04871	0.04868	0.04877	0.04887	0.04878	0.04909	0.04899	0.04901	0.04901
643	0.04651	0.04681	0.04691	0.04752	0.04732	0.04792	0.04803	0.04864	0.04823	0.04813	0.04853	0.04843	0.04864	0.04884	0.04894	0.04894	0.04904	0.04874	0.04894	0.04914
644	0.04632	0.04652	0.04643	0.04705	0.04707	0.04756	0.04768	0.04786	0.04768	0.04797	0.04797	0.0483	0.04841	0.04846	0.04859	0.04868	0.04881	0.0484	0.04859	0.04879
645	0.04635	0.04641	0.04675	0.04725	0.04738	0.04768	0.04802	0.04822	0.04823	0.04788	0.04831	0.04852	0.04856	0.0483	0.04872	0.04863	0.04902	0.04873	0.04876	0.04881
646	0.04681	0.04697	0.04692	0.0475	0.04775	0.04804	0.04833	0.04844	0.04843	0.04843	0.04859	0.04871	0.04874	0.0488	0.04898	0.04911	0.04922	0.04901	0.04918	0.04909
647	0.04659	0.0468	0.04677	0.04733	0.04772	0.04794	0.04809	0.0484	0.04845	0.04826	0.04856	0.04848	0.04891	0.04873	0.04897	0.04881	0.04928	0.04905	0.04908	0.04906
648	0.04543	0.04553	0.04564	0.0461	0.04649	0.04662	0.04679	0.0473	0.04704	0.04697	0.04717	0.04742	0.04749	0.04753	0.04767	0.04776	0.0478	0.04767	0.0477	0.0479
649	0.04461	0.04474	0.04493	0.04553	0.04576	0.04607	0.04618	0.04667	0.04641	0.04624	0.0464	0.04674	0.04675	0.04671	0.0469	0.04703	0.04707	0.04681	0.04705	0.04717
650	0.04623	0.04639	0.04613	0.04692	0.04716	0.04762	0.04749	0.04775	0.04773	0.04764	0.0478	0.04807	0.04802	0.04823	0.04835	0.04844	0.04851	0.04834	0.04843	0.04847
651	0.04633	0.04646	0.04671	0.0471	0.0472	0.04765	0.04785	0.04807	0.04818	0.0481	0.04808	0.04818	0.04853	0.04845	0.04878	0.04867	0.04876	0.04857	0.04864	0.04888
652	0.04549	0.04571	0.04595	0.04627	0.04671	0.04705	0.04716	0.04739	0.04739	0.04727	0.04749	0.04794	0.04772	0.04761	0.04783	0.04805	0.04817	0.04782	0.04805	0.04805
653	0.0453	0.04563	0.04551	0.04617	0.04629	0.04649	0.04683	0.04707	0.04718	0.04718	0.04717	0.04726	0.04775	0.04729	0.04774	0.04773	0.04772	0.04786	0.04774	0.04798
654	0.04625	0.04645	0.04651	0.04682	0.04725	0.04724	0.0475	0.04794	0.04788	0.04781	0.0479	0.04806	0.04829	0.04816	0.04837	0.04847	0.04836	0.04854	0.04859	0.04879
655	0.03199	0.03204	0.03231	0.03269	0.03276	0.03293	0.03332	0.03361	0.03334	0.03347	0.03342	0.03366	0.0336	0.03377	0.03405	0.03395	0.03401	0.03384	0.03402	0.03411
656	0.01438	0.01443	0.01435	0.01473	0.01493	0.01519	0.01522	0.01559	0.01545	0.0153	0.01556	0.01573	0.01575	0.01571	0.01591	0.01605	0.01611	0.01589	0.01601	0.01613
657	0.0341	0.03436	0.03433	0.03487	0.035	0.03541	0.03579	0.0362	0.03608	0.03597	0.03617	0.03651	0.03659	0.03652	0.037	0.03707	0.03711	0.03695	0.03709	0.03722
658	0.04354	0.04352	0.04374	0.04425	0.0444	0.0451	0.04529	0.04543	0.0454	0.0454	0.04564	0.04582	0.04605	0.0459	0.04623	0.04638	0.04651	0.04614	0.0464	0.04643
659	0.04555	0.04559	0.04569	0.04624	0.04662	0.0468	0.04705	0.04716	0.04719	0.04734	0.04733	0.04773	0.04764	0.04765	0.0479	0.04788	0.04804	0.04779	0.04802	0.04811
660	0.04731	0.04741	0.04764	0.04785	0.04817	0.04847	0.04877	0.0491	0.0489	0.04879	0.0492	0.04925	0.0493	0.04911	0.04952	0.0494	0.04974	0.04943	0.04965	0.04965
661	0.04773	0.04803	0.04772	0.04833	0.04876	0.04885	0.04928	0.04937	0.04937	0.04957	0.04948	0.04957	0.04979	0.04979	0.0501	0.0501	0.0501	0.04998	0.04999	0.05019
662	0.04736	0.04755	0.04767	0.04806	0.04806	0.04889	0.04878	0.04928	0.04909	0.04907	0.04929	0.0495	0.04928	0.04929	0.04949	0.0495	0.05002	0.0498	0.04981	0.0499
663	0.04736	0.04751	0.04737	0.04782	0.04823	0.0485	0.04884	0.04876	0.04893	0.0487	0.04905	0.04921	0.04918	0.04923	0.04951	0.04967	0.04973	0.04946	0.04953	0.04957
664	0.0472	0.04755	0.04749	0.04808	0.04811	0.04868	0.0488	0.04941	0.04907	0.04895	0.04936	0.04943	0.04956	0.0493	0.04978	0.04977	0.04991	0.04973	0.04968	0.04999
665	0.047	0.04707	0.04728	0.04783	0.04779	0.04812	0.04838	0.04868	0.04877	0.0487	0.04878	0.04903	0.04902	0.049	0.04922	0.04918	0.04941	0.0491	0.04936	0.04951
666	0.0474	0.04746	0.04769	0.04816	0.04841	0.0488	0.04898	0.04917	0.04916	0.04901	0.04929	0.04942	0.0496	0.04932	0.05	0.04981	0.0499	0.04976	0.04983	0.04987
667	0.04798	0.04798	0.04801	0.04868	0.04897	0.04923	0.04944	0.04972	0.04959	0.04972	0.04966	0.04984	0.05004	0.05008	0.05027	0.05031	0.05036	0.05024	0.05035	0.05039
668	0.04783	0.04782	0.04822	0.04855	0.04892	0.04916	0.0492	0.0494	0.04953	0.04934	0.04961	0.04957	0.05003	0.0499	0.05025	0.05008	0.05021	0.05035	0.05016	0.05037
669	0.04766	0.04784	0.04779	0.04817	0.0485	0.04872	0.0492	0.04941	0.04932	0.04949	0.04932	0.04971	0.04973	0.04962	0.04985	0.05006	0.05012	0.04985	0.05012	0.05023
670	0.04744	0.04765	0.04775	0.04816	0.04847	0.04877	0.04889	0.0491	0.0492	0.0491	0.0494	0.04951	0.04972	0.04951	0.04992	0.04972	0.05024	0.05003	0.05003	0.05024
671	0.04703	0.04702	0.04721	0.04785	0.04803	0.04855	0.04878	0.04867	0.04886	0.04878	0.04905	0.04928	0.04907	0.04917	0.04948	0.04947	0.04956	0.04937	0.04947	0.04959
672	0.04573	0.04577	0.04577	0.04658	0.04653	0.04701	0.04721	0.0475	0.04741	0.04743	0.0474	0.04784	0.04786	0.04767	0.04814	0.04785	0.04818	0.04805	0.04805	0.04844
673	0.0462	0.04641	0.04651	0.047	0.0473	0.04758	0.04763	0.04798	0.04791	0.04777	0.04806	0.04812	0.04816	0.04819	0.04847	0.04856	0.04877	0.04837	0.04847	0.04858
674	0.04725	0.04747	0.04762	0.04801	0.04825	0.04864	0.04881	0.04906	0.04883	0.049	0.04896	0.04923	0.0495	0.04922	0.0497	0.04964	0.0498	0.0496	0.0495	0.04971
675	0.04769	0.04799	0.04807	0.04856	0.04864	0.04919	0.0492	0.04948	0.04935	0.04939	0.04956	0.0498	0.04998	0.04986	0.0501	0.05011	0.05041	0.05005	0.0502	0.05031
676	0.04751	0.04776	0.0478	0.04848	0.04845	0.04879	0.04908	0.04934	0.04921	0.04921	0.04937	0.04954	0.04964	0.04961	0.05025	0.04998	0.05035	0.04994	0.05002	0.05019
677	0.0476	0.04755	0.04765	0.04818	0.04856	0.04894	0.04895	0.04926	0.04915	0.04923	0.04933	0.0496	0.04952	0.04962	0.04981	0.04992	0.05012	0.04964	0.04989	0.05012
678	0.04692	0.04681	0.04691	0.04755	0.04765	0.04794	0.0481	0.04845	0.04853	0.04828	0.04855	0.04874	0.0489	0.04848	0.04908	0.04883	0.04919	0.04901	0.04902	0.04911
679	0.0468	0.04689	0.04689	0.04734	0.0478	0.04798	0.04816	0.04862	0.04852	0.04852	0.04862	0.0488	0.04898	0.0488	0.04898	0.04925	0.04925	0.0488	0.04898	0.04925
680	0.04606	0.04641	0.04615	0.04678	0.04686	0.04731	0.0474	0.04764	0.04765	0.04763	0.04768	0.04801	0.04811	0.04802	0.0484	0.04837	0.0484	0.0484	0.04832	0.04855
681	0.04679	0.04688	0.04687	0.04745	0.04772	0.04809	0.04832	0.04823	0.04836	0.04831	0.04876	0.04877	0.04888	0.04882	0.04915	0.04917	0.04935	0.04896	0.04925	0.04919
682	0.04704	0.04715	0.04721	0.04784	0.04788	0.04833	0.04867	0.04869	0.04876	0.04883	0.04893	0.04928	0.04912	0.04906	0.04939	0.04928	0.0496	0.04931	0.04929	0.04968
683	0.04782	0.04795	0.048	0.04852	0.04877	0.04904	0.04934	0.04959	0.04936	0.04942	0.04954	0.04989	0.0499	0.04978	0.0502	0.05	0.05048	0.05014	0.05014	0.05027
684	0.04658	0.04666	0.04678	0.04733	0.04757	0.04771	0.04812	0.04846	0.04836	0.04821	0.04851	0.0486	0.04871	0.04874	0.04886	0.04902	0.04911	0.04886	0.04891	0.04922
685	0.04508	0.04501	0.04523	0.04554	0.0459	0.04621	0.04632	0.04671	0.04655	0.04647	0.04678	0.0468	0.04693	0.04686	0.04709	0.04711	0.0474	0.04712	0.04718	0.04756
686	0.04518	0.04532	0.04531	0.0459	0.04612	0.04643	0.04679	0.04691	0.04681	0.04675	0.04685	0.04709	0.04717	0.04708	0.04761	0.0474	0.04753	0.04744	0.04751	0.04761
687	0.04613	0.04639	0.04648	0.04683	0.047	0.04769	0.04744	0.04805	0.04789	0.04787	0.04804	0.04821	0.04832	0.04822	0.04841	0.04874	0.04882	0.04849	0.04883	0.04883
688	0.04674	0.04682	0.04682	0.04744	0.04761	0.04795	0.04823	0.04839	0.04814	0.04821	0.04848	0.04875	0.04849	0.04856	0.04875	0.04889	0.04909	0.04884	0.049	0.0491
689	0.04729	0.04729	0.04737	0.04785	0.0481	0.04865	0.04866	0.04898	0.04895	0.04864	0.04908	0.04931	0.04942	0.04907	0.0494	0.04939	0.04969	0.04956	0.0498	0.04982
690	0.0468	0.04691	0.04696	0.04731	0.04777	0.04811	0.04813	0.04852	0.04834	0.04842	0.04872	0.04883	0.04886	0.04878	0.04898	0.0492	0.0494	0.04897	0.04927	0.04908
691	0.04661	0.04663	0.04671	0.04719	0.04736	0.0476	0.04793	0.04825	0.04825	0.04803	0.04835	0.04868	0.04861	0.04849	0.04885	0.0486	0.04898	0.04877	0.04874	0.04906
692	0.04666	0.04684	0.04678	0.04727	0.04775	0.04799	0.04808	0.04848	0.04844	0.04829	0.04842	0.04871	0.04865	0.04864	0.04903	0.04885	0.04897	0.04891	0.04905	0.04923
693	0.04665	0.04663	0.04697	0.04724	0.04762	0.04794	0.04807	0.04837	0.04836	0.04816	0.04832	0.04857	0.04882	0.04866	0.049	0.04897	0.04922	0.04917	0.049	0.04919
694	0.04736	0.04727	0.04718	0.04805	0.04807	0.04857	0.04878	0.04886	0.04884	0.04882	0.04901	0.04921	0.04913	0.04947	0.04954	0.04957	0.04957	0.04949	0.04953	0.04971
695	0.04713	0.04754	0.04753	0.04807	0.04822	0.04882	0.04867	0.04908	0.04907	0.04892	0.04925	0.04933	0.0495	0.04926	0.04961	0.04968	0.04992	0.04967	0.04975	0.04996
696	0.04772	0.04797	0.04789	0.04858	0.04875	0.04917	0.04918	0.04952	0.04952	0.04935	0.04961	0.04986	0.04969	0.04995	0.04987	0.05012	0.05029	0.05012	0.0503	0.04995
697	0.046	0.04608	0.04631	0.04678	0.04681	0.04729	0.04753	0.04787	0.04764	0.04772	0.0478	0.0479	0.04799	0.04793	0.04832	0.04833	0.04839	0.04829	0.04837	0.04865
698	0.04628	0.04632	0.04638	0.0468	0.04723	0.04756	0.04766	0.04794	0.04794	0.04783	0.04804	0.04829	0.04835	0.04815	0.04862	0.0487	0.04874	0.04854	0.04869	0.04874
699	0.04731	0.0474	0.04771	0.04804	0.04837	0.0488	0.04902	0.04928	0.04922	0.04896	0.04937	0.04929	0.04964	0.04949	0.04967	0.04967	0.04982	0.0498	0.04992	0.05
700	0.04781	0.04802	0.04794	0.04857	0.04882	0.04901	0.04929	0.04964	0.04956	0.0494	0.04963	0.05003	0.04995	0.04987	0.04989	0.05018	0.05028	0.05003	0.05034	0.05026
701	0.04826	0.04825	0.0484	0.04901	0.04919	0.04967	0.04975	0.05005	0.04991	0.04982	0.05007	0.05008	0.0502	0.05019	0.05057	0.05053	0.05077	0.05056	0.0506	0.05071
702	0.04757	0.04775	0.04783	0.04826	0.04864	0.04894	0.04927	0.04954	0.04913	0.04942	0.04957	0.04968	0.04975	0.04974	0.04995	0.05017	0.04997	0.04988	0.0501	0.05011
703	0.04742	0.04769	0.04768	0.04826	0.04818	0.04873	0.04893	0.04924	0.04922	0.0491	0.04931	0.04958	0.04972	0.04951	0.04983	0.04984	0.04996	0.04981	0.04975	0.05006
704	0.04803	0.04803	0.04811	0.04844	0.04894	0.04919	0.04935	0.04976	0.04952	0.04952	0.05001	0.05001	0.05018	0.04985	0.05009	0.05026	0.05034	0.05018	0.05034	0.05034
705	0.04814	0.04824	0.04841	0.04884	0.04914	0.04941	0.04957	0.04989	0.04983	0.0499	0.05012	0.05031	0.05029	0.05021	0.05065	0.05055	0.05074	0.05056	0.05064	0.05089
706	0.04759	0.04775	0.04787	0.04838	0.04867	0.04906	0.04923	0.04947	0.04938	0.04926	0.04944	0.04976	0.0497	0.04958	0.04992	0.04996	0.05027	0.04994	0.05008	0.05009
707	0.04508	0.04529	0.04514	0.04584	0.046	0.04638	0.04652	0.0469	0.04683	0.0467	0.04694	0.047	0.04716	0.04718	0.04741	0.04746	0.04755	0.04736	0.04738	0.04767
708	0.04583	0.04613	0.04608	0.04679	0.04683	0.04733	0.04737	0.04778	0.0477	0.0476	0.04783	0.04794	0.0481	0.04796	0.04828	0.04831	0.04849	0.04829	0.04831	0.04845
709	0.04732	0.04744	0.04761	0.04818	0.04842	0.04875	0.04897	0.04925	0.04919	0.049	0.04923	0.04944	0.04956	0.04945	0.04977	0.04985	0.04993	0.04979	0.04968	0.04981
710	0.04748	0.04761	0.04763	0.04813	0.04856	0.04887	0.04885	0.04932	0.04915	0.04913	0.04938	0.04952	0.04968	0.04947	0.04987	0.04997	0.0501	0.04963	0.05	0.05014
711	0.04718	0.04734	0.04748	0.04787	0.04814	0.04858	0.04865	0.0489	0.04896	0.04883	0.04897	0.04922	0.04945	0.04905	0.04952	0.04944	0.04992	0.04949	0.04947	0.04978
712	0.04768	0.04792	0.04792	0.04847	0.04863	0.04918	0.04918	0.04958	0.04942	0.04926	0.04966	0.04974	0.0499	0.04981	0.05013	0.05029	0.05045	0.05005	0.05021	0.05029
713	0.04772	0.04794	0.04789	0.04848	0.04874	0.04896	0.04919	0.04958	0.04937	0.04934	0.04943	0.04973	0.04983	0.04974	0.05006	0.0501	0.05028	0.04991	0.05019	0.05028
714	0.04682	0.04676	0.04711	0.04742	0.04775	0.0482	0.04828	0.04854	0.04854	0.04826	0.04862	0.04862	0.04892	0.04888	0.04916	0.04904	0.04922	0.04906	0.0491	0.04936
715	0.04674	0.04679	0.04704	0.04747	0.04768	0.04819	0.04829	0.04862	0.04842	0.04849	0.04851	0.04881	0.04893	0.0488	0.04911	0.04919	0.04919	0.04904	0.04934	0.04947
716	0.04741	0.04752	0.04763	0.04816	0.04848	0.04873	0.04879	0.04937	0.04915	0.04922	0.04934	0.04963	0.04982	0.04941	0.04987	0.04983	0.04994	0.04987	0.04998	0.05005
717	0.04832	0.04851	0.04857	0.04928	0.04929	0.04973	0.04992	0.05042	0.05011	0.0502	0.05041	0.05053	0.05079	0.05064	0.05094	0.05081	0.05108	0.05073	0.05095	0.05105
718	0.04776	0.04801	0.04817	0.04857	0.04876	0.0492	0.04925	0.04967	0.04948	0.0495	0.04974	0.04992	0.04998	0.04996	0.04999	0.05026	0.05051	0.0501	0.05028	0.05049
719	0.0472	0.04751	0.04745	0.04805	0.04821	0.0485	0.04893	0.04917	0.04902	0.04895	0.04917	0.04948	0.04939	0.04948	0.0496	0.04956	0.0498	0.04963	0.04977	0.0498
720	0.0477	0.04778	0.04778	0.04816	0.04846	0.04884	0.04915	0.04945	0.0493	0.04922	0.04953	0.04968	0.04983	0.04961	0.04999	0.05006	0.05014	0.04983	0.05014	0.05014
721	0.04777	0.0478	0.04802	0.04848	0.04878	0.04908	0.04931	0.04961	0.04945	0.04945	0.04953	0.04969	0.04984	0.04967	0.05008	0.05019	0.05023	0.05001	0.05012	0.05015
722	0.04782	0.04804	0.04808	0.04856	0.04878	0.04918	0.04938	0.04968	0.04947	0.04947	0.04968	0.05005	0.05004	0.04983	0.05014	0.05015	0.05052	0.05022	0.0503	0.05047
723	0.04797	0.04813	0.04814	0.04879	0.04904	0.04935	0.04936	0.04971	0.0497	0.0497	0.04976	0.05009	0.05015	0.05007	0.05015	0.05034	0.05061	0.05027	0.05061	0.0506
724	0.04805	0.04804	0.04824	0.04868	0.04905	0.0493	0.04945	0.04973	0.04959	0.04962	0.04991	0.04996	0.05013	0.04991	0.05034	0.05031	0.05041	0.05029	0.05045	0.05051
725	0.04721	0.04739	0.0474	0.04798	0.04824	0.04854	0.04888	0.04895	0.04887	0.04896	0.04905	0.04931	0.0494	0.04932	0.04965	0.04969	0.04971	0.04953	0.04974	0.04973
726	0.04636	0.04648	0.04653	0.04696	0.04734	0.04763	0.04778	0.04832	0.04822	0.04787	0.04838	0.04829	0.04839	0.04842	0.04869	0.04877	0.04899	0.04873	0.04878	0.04895
727	0.04704	0.04725	0.04711	0.0476	0.048	0.04829	0.04857	0.04881	0.04859	0.04871	0.0489	0.04901	0.04929	0.04917	0.0493	0.04962	0.04938	0.04917	0.04953	0.04947
728	0.04715	0.0473	0.0473	0.04796	0.04796	0.04832	0.04869	0.04898	0.04884	0.04868	0.04891	0.04913	0.04927	0.04905	0.04956	0.04934	0.04979	0.0495	0.04957	0.04964
729	0.04712	0.04735	0.04734	0.04805	0.04812	0.04855	0.04884	0.049	0.049	0.04888	0.04914	0.04929	0.04939	0.0493	0.04951	0.04965	0.04973	0.04948	0.04986	0.04981
730	0.04659	0.04689	0.0469	0.04731	0.04748	0.04784	0.04807	0.04845	0.04839	0.04827	0.04845	0.04867	0.04879	0.04867	0.049	0.04888	0.04923	0.04883	0.04901	0.04926
731	0.046	0.04623	0.04618	0.04664	0.04705	0.04735	0.04758	0.04776	0.04777	0.04762	0.04785	0.04809	0.04795	0.04806	0.04832	0.04833	0.04845	0.0483	0.04835	0.04858
732	0.04676	0.04686	0.04689	0.04727	0.04749	0.04786	0.04816	0.04845	0.0482	0.04826	0.04847	0.04874	0.04881	0.04865	0.04893	0.04884	0.04916	0.04874	0.04896	0.04919
733	0.04689	0.04715	0.04711	0.04763	0.04785	0.04813	0.04837	0.04877	0.04853	0.04857	0.04882	0.04891	0.04895	0.04895	0.04919	0.04921	0.04946	0.04921	0.04939	0.04944
734	0.04492	0.04502	0.04513	0.04564	0.04578	0.04603	0.04636	0.04665	0.04664	0.04652	0.04671	0.04689	0.0471	0.04691	0.04725	0.04717	0.04739	0.04722	0.04726	0.04752
735	0.04555	0.04568	0.04562	0.04617	0.0463	0.04671	0.04699	0.04713	0.04719	0.04699	0.04733	0.04754	0.04747	0.04754	0.04782	0.04788	0.04788	0.04768	0.04788	0.04789
736	0.04542	0.04568	0.0457	0.04617	0.04631	0.04672	0.04678	0.04713	0.04726	0.04693	0.04734	0.04741	0.04762	0.04739	0.04774	0.04775	0.04796	0.04775	0.04782	0.04796
737	0.04609	0.04615	0.04633	0.04684	0.04697	0.04733	0.04743	0.04777	0.04763	0.04763	0.04791	0.04817	0.04812	0.04791	0.04831	0.04844	0.04852	0.04828	0.04848	0.04855
738	0.04734	0.04734	0.04747	0.04792	0.0481	0.04854	0.04874	0.0491	0.04887	0.04896	0.04905	0.04939	0.04935	0.04928	0.04955	0.04964	0.04986	0.0495	0.0497	0.0497
739	0.0465	0.04661	0.04661	0.04708	0.04735	0.04772	0.0479	0.04821	0.04816	0.04804	0.04824	0.0485	0.04849	0.04843	0.04867	0.04877	0.04884	0.04865	0.0488	0.04889
740	0.04624	0.04639	0.04631	0.04691	0.04725	0.04764	0.04775	0.04804	0.04802	0.04785	0.04818	0.04825	0.04835	0.0482	0.0487	0.04861	0.04877	0.04861	0.04865	0.04891
741	0.04728	0.04746	0.04761	0.04811	0.04827	0.04863	0.04881	0.04901	0.04889	0.04896	0.04907	0.04939	0.04945	0.04935	0.04962	0.04969	0.04989	0.04963	0.04986	0.04977
742	0.0475	0.04758	0.04766	0.04844	0.04835	0.04883	0.049	0.04946	0.04938	0.04912	0.04944	0.04947	0.04983	0.04942	0.04996	0.04976	0.05012	0.04976	0.04983	0.05011
743	0.04777	0.04798	0.04805	0.04847	0.04868	0.0491	0.04918	0.0496	0.04945	0.04946	0.04974	0.04995	0.04988	0.04981	0.05016	0.05024	0.05023	0.05009	0.0503	0.05016
744	0.04808	0.04825	0.04841	0.04899	0.04899	0.04934	0.04968	0.05007	0.04976	0.04982	0.04993	0.05012	0.05035	0.05012	0.05054	0.05059	0.05055	0.05039	0.05041	0.05077
745	0.048	0.04807	0.04808	0.0487	0.04905	0.04927	0.04935	0.04984	0.04952	0.04955	0.04994	0.0501	0.05012	0.05007	0.05032	0.05026	0.05047	0.05029	0.05055	0.05053
746	0.04818	0.04838	0.04839	0.0491	0.04935	0.0496	0.04976	0.04995	0.04994	0.04991	0.05002	0.05034	0.05039	0.05034	0.05071	0.0507	0.05091	0.05063	0.05074	0.05093
747	0.04777	0.04773	0.04799	0.0485	0.04871	0.04908	0.04924	0.04955	0.0493	0.04947	0.0496	0.04992	0.0499	0.04979	0.05006	0.05022	0.05032	0.0501	0.05021	0.05027
748	0.04765	0.04767	0.04769	0.04827	0.0485	0.04869	0.04899	0.04946	0.04926	0.0491	0.04939	0.04955	0.04962	0.04957	0.05001	0.04993	0.05013	0.04989	0.04994	0.05016
749	0.04737	0.0473	0.04745	0.04784	0.0481	0.04844	0.04864	0.04895	0.04889	0.04869	0.04899	0.04924	0.04932	0.04904	0.04949	0.04973	0.04982	0.04952	0.04947	0.04968
750	0.04619	0.04625	0.04625	0.04696	0.0471	0.04729	0.04756	0.04781	0.04781	0.04782	0.04794	0.04821	0.04827	0.04827	0.04852	0.04834	0.04866	0.0484	0.04846	0.04879
751	0.0464	0.04645	0.04665	0.04712	0.04725	0.0477	0.0477	0.0481	0.04809	0.04791	0.04822	0.04842	0.04855	0.04836	0.04873	0.04869	0.04901	0.04862	0.04882	0.04894
752	0.04683	0.04683	0.04688	0.04773	0.0478	0.04798	0.04824	0.04855	0.04844	0.04859	0.04852	0.04884	0.04888	0.04896	0.04899	0.04905	0.0493	0.04913	0.04917	0.0494
753	0.04696	0.04708	0.04701	0.04766	0.04784	0.04822	0.04849	0.04859	0.04848	0.04855	0.04873	0.04889	0.04888	0.0489	0.04925	0.04926	0.04937	0.04918	0.04931	0.04953
754	0.04639	0.0466	0.0466	0.04723	0.04733	0.04769	0.04797	0.04809	0.0481	0.04805	0.04831	0.04841	0.04846	0.04844	0.04891	0.04879	0.04887	0.04879	0.04889	0.04903
755	0.04647	0.04663	0.04669	0.04713	0.04738	0.0477	0.04801	0.04824	0.04807	0.04802	0.04832	0.04866	0.04857	0.04844	0.04887	0.04883	0.04903	0.04864	0.04891	0.04893
756	0.04542	0.04584	0.04584	0.04637	0.04648	0.04684	0.04708	0.04732	0.04735	0.0473	0.04748	0.04761	0.04764	0.04776	0.04811	0.04788	0.04813	0.04796	0.04794	0.04816
757	0.04415	0.04428	0.04423	0.04482	0.04498	0.04542	0.0456	0.04583	0.04585	0.04584	0.04609	0.04625	0.04619	0.04608	0.0464	0.04661	0.04668	0.04633	0.04656	0.04668
758	0.04346	0.0437	0.04358	0.04423	0.04445	0.04464	0.04476	0.0453	0.04505	0.0451	0.04506	0.0454	0.04553	0.04547	0.04566	0.04575	0.04589	0.04577	0.04565	0.04601
759	0.04454	0.04465	0.04458	0.04521	0.04522	0.04569	0.04598	0.04628	0.046	0.04595	0.04637	0.04639	0.04647	0.0463	0.04676	0.04669	0.04688	0.04665	0.04687	0.04695
760	0.04433	0.04445	0.04434	0.0451	0.04529	0.0457	0.04583	0.04616	0.04597	0.04594	0.04599	0.04636	0.04632	0.04633	0.04653	0.04665	0.04671	0.04656	0.04671	0.0468
761	0.04489	0.04517	0.04513	0.04569	0.04577	0.04626	0.04636	0.04669	0.04662	0.04653	0.04663	0.04688	0.04697	0.04688	0.04719	0.04727	0.04737	0.04705	0.0473	0.04737
762	0.04619	0.0465	0.04642	0.04702	0.04707	0.04739	0.04778	0.0481	0.04796	0.04802	0.04814	0.04839	0.04839	0.04822	0.04854	0.04863	0.04872	0.04863	0.04865	0.04886
763	0.04567	0.04584	0.04593	0.04645	0.04655	0.04701	0.04712	0.04743	0.04725	0.04722	0.04739	0.04771	0.04781	0.04768	0.04795	0.04785	0.04817	0.04792	0.04812	0.04814
764	0.04445	0.0448	0.04477	0.04529	0.04545	0.04575	0.04604	0.0462	0.04621	0.04615	0.04633	0.04651	0.04658	0.04646	0.0468	0.04681	0.04704	0.04679	0.04676	0.04715
765	0.04379	0.0439	0.04378	0.04436	0.04465	0.045	0.04517	0.04557	0.04528	0.04534	0.04552	0.04568	0.0458	0.04575	0.04603	0.04592	0.0462	0.04591	0.0461	0.0462
766	0.04615	0.04624	0.04622	0.04678	0.04699	0.04744	0.04762	0.0478	0.04764	0.04779	0.04796	0.04811	0.04828	0.04827	0.04834	0.04852	0.04856	0.04824	0.0485	0.0486
767	0.0477	0.04796	0.04801	0.04845	0.04853	0.04908	0.04918	0.04948	0.04937	0.0493	0.04943	0.04981	0.04976	0.04972	0.05002	0.05009	0.05016	0.05	0.05014	0.05031
768	0.04595	0.04627	0.04609	0.04676	0.04699	0.04736	0.04758	0.04776	0.04773	0.04769	0.04774	0.0481	0.04813	0.04803	0.04847	0.0484	0.04862	0.04832	0.04864	0.04859
769	0.04472	0.04509	0.04514	0.04552	0.04595	0.04618	0.04639	0.04669	0.04666	0.04657	0.04667	0.047	0.04703	0.04684	0.04718	0.04719	0.04741	0.04714	0.04735	0.04745
770	0.04565	0.04584	0.04581	0.04629	0.04658	0.04698	0.04705	0.04744	0.04737	0.04728	0.0475	0.04763	0.04781	0.04775	0.04792	0.04786	0.04818	0.04793	0.04798	0.04797
771	0.04543	0.04566	0.04561	0.04618	0.04647	0.04665	0.04705	0.04712	0.04713	0.04694	0.04724	0.0474	0.04755	0.04749	0.04771	0.04779	0.04795	0.04771	0.04777	0.04797
772	0.04697	0.04721	0.04709	0.04776	0.04793	0.04836	0.04854	0.04879	0.04873	0.04873	0.04885	0.04916	0.04909	0.04904	0.0494	0.04958	0.04952	0.04934	0.04934	0.04964
773	0.04711	0.04722	0.04741	0.04777	0.0479	0.04831	0.04849	0.04867	0.04873	0.04854	0.04897	0.04921	0.04917	0.04916	0.04927	0.04943	0.04953	0.04929	0.0496	0.04974
774	0.04783	0.04798	0.04812	0.04863	0.04886	0.04911	0.0493	0.04959	0.0495	0.04944	0.04958	0.0499	0.04998	0.04984	0.05015	0.05014	0.05036	0.05017	0.05022	0.05029
775	0.04867	0.04883	0.04894	0.04944	0.04977	0.05004	0.05019	0.05058	0.05044	0.05026	0.05056	0.05082	0.05085	0.05078	0.05108	0.05121	0.05135	0.05109	0.05116	0.05134
776	0.04881	0.04898	0.049	0.04942	0.0497	0.05004	0.05027	0.05059	0.05054	0.05045	0.05074	0.05092	0.05092	0.0509	0.0511	0.05131	0.05146	0.05122	0.05124	0.05143
777	0.04879	0.0489	0.049	0.0494	0.0496	0.05002	0.0501	0.05049	0.05049	0.05031	0.05073	0.05088	0.05086	0.05073	0.05105	0.05114	0.05136	0.05106	0.05102	0.05137
778	0.04776	0.04812	0.04805	0.04855	0.04874	0.04906	0.04941	0.04955	0.04961	0.0496	0.0498	0.04992	0.05009	0.04998	0.05028	0.05028	0.05052	0.05021	0.05034	0.05053
779	0.04706	0.04712	0.04736	0.04779	0.04791	0.04833	0.04845	0.04875	0.04869	0.04863	0.04887	0.04918	0.04929	0.04893	0.04942	0.04942	0.04971	0.04941	0.04942	0.04972
780	0.04753	0.04775	0.04763	0.04841	0.04863	0.04895	0.04918	0.04939	0.04928	0.04926	0.04928	0.04973	0.04968	0.04963	0.04984	0.0501	0.05	0.04968	0.04997	0.05018
781	0.04673	0.04699	0.04705	0.04748	0.04759	0.04806	0.04824	0.04856	0.04858	0.04838	0.04863	0.04881	0.04892	0.04873	0.04896	0.04912	0.04938	0.04914	0.0491	0.04936
782	0.04688	0.0471	0.04704	0.04757	0.04774	0.04825	0.04845	0.04868	0.04861	0.04862	0.04866	0.049	0.04896	0.04889	0.04928	0.04934	0.04946	0.0493	0.04945	0.04935
783	0.04726	0.04731	0.04738	0.04788	0.048	0.04858	0.04845	0.04893	0.04887	0.04873	0.04899	0.04917	0.0493	0.0492	0.04951	0.04954	0.04971	0.04948	0.0496	0.04968
784	0.04783	0.04808	0.04803	0.04859	0.04879	0.0491	0.04948	0.04957	0.0496	0.04948	0.04978	0.04995	0.05004	0.04996	0.05038	0.05044	0.05045	0.05032	0.05036	0.05055
785	0.04808	0.04822	0.04833	0.04878	0.04896	0.04946	0.04955	0.05009	0.04984	0.04979	0.04998	0.05015	0.05029	0.05017	0.05055	0.05068	0.05079	0.05061	0.05074	0.05086
786	0.04822	0.04842	0.04847	0.04905	0.0493	0.04961	0.04981	0.05018	0.05006	0.04993	0.05012	0.05049	0.05051	0.05031	0.05076	0.05062	0.05082	0.05063	0.05056	0.05088
787	0.048	0.04824	0.04827	0.04891	0.04891	0.04941	0.04954	0.05009	0.04987	0.0498	0.04998	0.05006	0.05045	0.05019	0.05046	0.05031	0.05074	0.05048	0.05052	0.05075
788	0.04704	0.04723	0.04728	0.04781	0.04795	0.04832	0.04852	0.04879	0.04867	0.04868	0.0488	0.04906	0.04904	0.04911	0.04926	0.04934	0.04944	0.04936	0.0494	0.04959
789	0.04732	0.04739	0.04735	0.04798	0.04813	0.04874	0.04874	0.04911	0.04897	0.049	0.04915	0.04923	0.04944	0.04934	0.04962	0.0497	0.04985	0.04964	0.04974	0.04993
790	0.04823	0.0484	0.0486	0.04906	0.04927	0.04975	0.0498	0.05012	0.05006	0.0501	0.0501	0.05038	0.05042	0.05045	0.05064	0.05079	0.05084	0.05061	0.05076	0.05095
791	0.0483	0.04847	0.04865	0.04916	0.04929	0.04967	0.04986	0.05032	0.05017	0.05	0.0503	0.05042	0.05049	0.05046	0.05084	0.05085	0.05101	0.05078	0.05095	0.05115
792	0.04885	0.04897	0.04878	0.04944	0.04963	0.05003	0.05029	0.05043	0.05043	0.05049	0.0505	0.05089	0.05095	0.05082	0.05102	0.05109	0.05128	0.05109	0.05122	0.05135
793	0.0483	0.04841	0.04849	0.04909	0.04922	0.04961	0.04981	0.05021	0.05001	0.05	0.05021	0.0504	0.05053	0.05041	0.0508	0.05074	0.05107	0.05067	0.05085	0.05105
794	0.04646	0.04643	0.04646	0.04719	0.04738	0.04763	0.04779	0.04808	0.04807	0.04802	0.0482	0.04842	0.04849	0.04851	0.04862	0.04871	0.04891	0.04865	0.0486	0.04879
795	0.04684	0.04705	0.04702	0.0476	0.04781	0.04819	0.04814	0.04876	0.04856	0.04854	0.04876	0.04884	0.04896	0.04889	0.04916	0.04926	0.04939	0.04917	0.04937	0.04951
796	0.04872	0.04878	0.0489	0.04949	0.04981	0.05008	0.05026	0.05044	0.05053	0.05051	0.05055	0.05084	0.05089	0.05079	0.05109	0.05117	0.05141	0.05105	0.05117	0.05123
797	0.04855	0.04877	0.04886	0.04935	0.0497	0.05005	0.05017	0.05054	0.05048	0.05038	0.05069	0.05078	0.05093	0.05079	0.05113	0.05108	0.05134	0.05108	0.05122	0.05124
798	0.0485	0.04872	0.04877	0.0493	0.04958	0.04988	0.05007	0.05037	0.05029	0.05021	0.05039	0.05071	0.0507	0.05076	0.05091	0.05102	0.05112	0.0509	0.05121	0.05124
799	0.04838	0.04858	0.04872	0.04921	0.04942	0.04976	0.0499	0.05031	0.05017	0.0501	0.05024	0.05045	0.05073	0.05059	0.05093	0.05094	0.05107	0.05087	0.0508	0.05114
800	0.04897	0.04912	0.04912	0.04978	0.04985	0.05032	0.05047	0.05088	0.05067	0.05077	0.05075	0.05114	0.05104	0.05108	0.05138	0.0513	0.05157	0.05138	0.05151	0.05159
801	0.04858	0.04876	0.04893	0.04966	0.04981	0.0501	0.0503	0.05064	0.05054	0.05062	0.05069	0.05077	0.05113	0.0508	0.05129	0.05126	0.05129	0.05116	0.05119	0.05149
802	0.0491	0.04925	0.04925	0.04982	0.04999	0.05048	0.05061	0.05081	0.0508	0.05079	0.05097	0.05128	0.0512	0.0512	0.05146	0.05154	0.05153	0.05129	0.0516	0.05172
803	0.04898	0.04932	0.04921	0.04967	0.0499	0.05036	0.0505	0.05079	0.05066	0.05058	0.05085	0.05096	0.05133	0.05104	0.05137	0.0512	0.05155	0.05138	0.05149	0.05158
804	0.04887	0.04927	0.04912	0.04978	0.04995	0.05037	0.05053	0.05077	0.05068	0.05072	0.05072	0.05116	0.05116	0.05096	0.05149	0.05145	0.05157	0.05137	0.05152	0.05166
805	0.04872	0.04874	0.04881	0.04947	0.04954	0.05005	0.05012	0.05049	0.05047	0.05034	0.0504	0.05072	0.05091	0.0507	0.05101	0.05093	0.05136	0.05099	0.05114	0.05144
806	0.04745	0.04752	0.04738	0.04802	0.04831	0.04866	0.04888	0.0491	0.04923	0.04916	0.04923	0.04945	0.04959	0.04953	0.04974	0.04981	0.04995	0.0498	0.04988	0.04994
807	0.04773	0.04789	0.04804	0.04856	0.04875	0.04914	0.04933	0.04984	0.04955	0.04946	0.04963	0.04999	0.05005	0.05001	0.05019	0.05018	0.05053	0.05021	0.05034	0.05052
808	0.04793	0.04814	0.04801	0.04871	0.04884	0.04938	0.04948	0.04965	0.04973	0.04965	0.04982	0.04994	0.05012	0.04992	0.05029	0.05032	0.05062	0.0504	0.0504	0.05056
809	0.0483	0.04861	0.0487	0.04925	0.04948	0.04994	0.04999	0.05041	0.05036	0.05047	0.05058	0.05061	0.05078	0.05075	0.051	0.05108	0.05106	0.05101	0.05114	0.0513
810	0.04902	0.04934	0.04926	0.04975	0.05005	0.05033	0.05049	0.05091	0.05074	0.05076	0.05085	0.05121	0.0512	0.05121	0.05146	0.05154	0.05174	0.05132	0.05145	0.05155
811	0.04913	0.04912	0.04919	0.04975	0.04974	0.05032	0.05043	0.05086	0.05072	0.05071	0.05086	0.0511	0.05136	0.0509	0.05143	0.05144	0.05168	0.05148	0.05141	0.0517
812	0.0496	0.04998	0.04967	0.05006	0.05046	0.05101	0.05109	0.05149	0.05125	0.05133	0.05141	0.05181	0.05165	0.05164	0.05204	0.05204	0.0522	0.05196	0.05204	0.0522
813	0.04868	0.04886	0.04889	0.0496	0.0496	0.04997	0.0502	0.05059	0.05054	0.05043	0.0507	0.05076	0.05092	0.05084	0.05115	0.05124	0.05138	0.05125	0.05123	0.05154
814	0.04858	0.04856	0.04851	0.04904	0.04938	0.04968	0.0498	0.05016	0.05016	0.04996	0.05025	0.05057	0.05049	0.05046	0.0508	0.05094	0.05095	0.05085	0.05088	0.05095
815	0.04923	0.04926	0.04934	0.04986	0.05004	0.05041	0.05053	0.05113	0.05098	0.05084	0.05092	0.05118	0.05132	0.05116	0.05155	0.05143	0.05172	0.05159	0.05163	0.05181
816	0.0493	0.04958	0.0494	0.04998	0.05014	0.05052	0.0507	0.05114	0.0511	0.05092	0.05108	0.05123	0.05138	0.0514	0.05165	0.05165	0.05179	0.05163	0.05173	0.05189
817	0.04881	0.04907	0.04908	0.04974	0.04989	0.05051	0.05041	0.05078	0.05059	0.05065	0.05079	0.05105	0.05131	0.05102	0.0514	0.05133	0.0517	0.05133	0.05153	0.05164
818	0.04923	0.04947	0.04916	0.04983	0.05008	0.05059	0.05074	0.05099	0.05081	0.05082	0.05098	0.05123	0.05116	0.05115	0.05148	0.05171	0.05174	0.0513	0.05175	0.0518
819	0.04948	0.04965	0.04966	0.05016	0.05033	0.05092	0.05082	0.05133	0.05125	0.05107	0.05151	0.05168	0.05176	0.0515	0.052	0.05199	0.05218	0.05209	0.05193	0.05233
820	0.04868	0.04881	0.04877	0.04938	0.04965	0.05003	0.05012	0.0504	0.05028	0.05018	0.05055	0.05076	0.05074	0.05067	0.05094	0.05092	0.05125	0.05092	0.05124	0.05118
821	0.04861	0.04862	0.04889	0.0494	0.04931	0.04985	0.05014	0.05046	0.05026	0.05022	0.05051	0.05053	0.05082	0.05063	0.05112	0.05097	0.05119	0.0512	0.05106	0.05126
822	0.04929	0.04945	0.04948	0.05	0.05022	0.05051	0.05073	0.05116	0.05101	0.05091	0.05107	0.05136	0.05144	0.0513	0.05156	0.05171	0.05181	0.05165	0.05185	0.05186
823	0.0495	0.04959	0.0497	0.05029	0.05049	0.05078	0.05086	0.05138	0.05107	0.05114	0.05116	0.05151	0.05181	0.05145	0.05179	0.05175	0.05199	0.05178	0.05183	0.05195
824	0.04909	0.04942	0.04909	0.04987	0.05012	0.05066	0.05064	0.051	0.05099	0.05084	0.05109	0.05144	0.0513	0.05142	0.05169	0.05177	0.05186	0.05161	0.05185	0.05184
825	0.04882	0.04908	0.04908	0.04959	0.04986	0.0502	0.05038	0.05081	0.05064	0.05047	0.05064	0.05099	0.05108	0.05099	0.05134	0.05125	0.05151	0.05134	0.05142	0.0516
826	0.04921	0.04947	0.0493	0.04969	0.0499	0.05034	0.05063	0.05082	0.05065	0.05091	0.05111	0.05142	0.05149	0.0512	0.05145	0.05172	0.05169	0.05144	0.0516	0.05179
827	0.04844	0.0486	0.04873	0.04932	0.04923	0.04977	0.04991	0.05038	0.05015	0.05013	0.05051	0.05049	0.05061	0.05067	0.05093	0.05089	0.05107	0.05083	0.05102	0.05112
828	0.04923	0.04921	0.04923	0.04991	0.05016	0.05052	0.05072	0.05095	0.05081	0.05071	0.05103	0.05118	0.05138	0.05114	0.05146	0.05148	0.05164	0.05139	0.05156	0.05172
829	0.04921	0.0492	0.04927	0.04991	0.04996	0.05046	0.05052	0.05122	0.0508	0.05079	0.05098	0.05116	0.05126	0.05124	0.05154	0.05151	0.05179	0.05132	0.05159	0.05192
830	0.04913	0.04954	0.04949	0.05009	0.05041	0.05074	0.0508	0.05115	0.05091	0.05094	0.05127	0.05145	0.05164	0.05147	0.05182	0.05201	0.05222	0.0516	0.05206	0.05185
831	0.05006	0.05052	0.05034	0.05099	0.05127	0.05174	0.05165	0.05221	0.05193	0.05183	0.0523	0.05249	0.0524	0.05249	0.05277	0.05268	0.05296	0.05277	0.05268	0.05314
832	0.04993	0.05018	0.05011	0.05052	0.05085	0.05132	0.05127	0.05152	0.05164	0.05146	0.05172	0.052	0.05202	0.052	0.05202	0.05229	0.05248	0.05202	0.05245	0.05234
833	0.04909	0.04917	0.04919	0.04998	0.04992	0.05037	0.05065	0.051	0.0509	0.0508	0.05101	0.05137	0.05127	0.05117	0.05163	0.05147	0.05177	0.05176	0.05147	0.05181
834	0.04883	0.04887	0.04882	0.04927	0.04971	0.05001	0.05024	0.05067	0.05041	0.05044	0.05046	0.05099	0.05079	0.05073	0.0511	0.05109	0.05137	0.05126	0.05126	0.0515
835	0.04898	0.04908	0.04933	0.04963	0.04993	0.05034	0.05056	0.05095	0.05079	0.05067	0.05081	0.05096	0.05115	0.05122	0.05152	0.05141	0.05165	0.05155	0.05151	0.05162
836	0.04966	0.04995	0.04976	0.0505	0.05061	0.05102	0.05132	0.0516	0.05129	0.05136	0.0516	0.05185	0.05179	0.05182	0.05193	0.05218	0.05234	0.05191	0.05236	0.05207
837	0.04997	0.05008	0.05006	0.05086	0.05095	0.05134	0.05134	0.05184	0.05192	0.05163	0.05174	0.05203	0.05203	0.05202	0.05231	0.05223	0.05271	0.05241	0.05262	0.05281
838	0.05	0.05016	0.05012	0.05061	0.05091	0.0513	0.05151	0.0516	0.05158	0.05169	0.05171	0.0522	0.0519	0.0521	0.0524	0.0523	0.05258	0.05228	0.05237	0.05239
839	0.04987	0.05032	0.05025	0.05082	0.05105	0.05148	0.05154	0.05196	0.05187	0.05179	0.05208	0.05224	0.05228	0.05221	0.05246	0.05243	0.05274	0.0525	0.05259	0.05295
840	0.0499	0.04982	0.0498	0.05037	0.0508	0.05095	0.05123	0.05148	0.05151	0.05161	0.05166	0.05187	0.05213	0.05186	0.05225	0.05222	0.05248	0.05236	0.05225	0.05239
841	0.04992	0.04994	0.04997	0.05062	0.0506	0.05109	0.05122	0.05167	0.0516	0.05145	0.05169	0.05194	0.05213	0.05193	0.05238	0.05229	0.05242	0.05219	0.05243	0.05243
842	0.05021	0.05051	0.05035	0.05097	0.05128	0.05142	0.05172	0.05209	0.05206	0.05186	0.05217	0.05252	0.05238	0.05246	0.05274	0.05267	0.05275	0.05264	0.05285	0.05297
843	0.04997	0.04967	0.05006	0.05058	0.0508	0.05118	0.05151	0.05172	0.05173	0.0515	0.05181	0.05181	0.05202	0.05203	0.05234	0.05233	0.05254	0.05225	0.05232	0.05254
844	0.04993	0.05015	0.05013	0.05079	0.05097	0.05139	0.05137	0.05169	0.05149	0.05181	0.05189	0.05221	0.05221	0.05199	0.05232	0.05241	0.05241	0.05202	0.05272	0.05274
845	0.04997	0.04999	0.05007	0.05094	0.05087	0.05145	0.05157	0.05186	0.05183	0.05175	0.0518	0.05203	0.05226	0.05188	0.05254	0.05252	0.05256	0.05247	0.05258	0.05283
846	0.04993	0.05035	0.05	0.05069	0.05098	0.0512	0.05158	0.05177	0.05159	0.0518	0.052	0.05224	0.05222	0.05198	0.05235	0.05262	0.05244	0.05243	0.05254	0.05268
847	0.04989	0.05015	0.05023	0.05061	0.05094	0.05122	0.0514	0.05167	0.05189	0.05141	0.0518	0.05193	0.05195	0.05184	0.05246	0.05227	0.05243	0.05237	0.05237	0.05272
848	0.04986	0.05027	0.05004	0.05057	0.05083	0.05112	0.05136	0.05174	0.05152	0.05155	0.05163	0.05202	0.05205	0.05193	0.05233	0.05229	0.0525	0.05218	0.05234	0.05252
849	0.04981	0.04983	0.04991	0.05047	0.05057	0.05111	0.05121	0.05177	0.05164	0.05135	0.05163	0.05198	0.05198	0.05175	0.05229	0.05219	0.05251	0.05218	0.05229	0.05261
850	0.04979	0.0499	0.04989	0.05034	0.05078	0.05087	0.05133	0.05131	0.0512	0.05135	0.05185	0.05174	0.05188	0.05197	0.0522	0.05208	0.05228	0.05208	0.05218	0.0524
851	0.04928	0.04928	0.04945	0.05003	0.05025	0.05064	0.05082	0.0513	0.05122	0.05116	0.05122	0.05142	0.05174	0.05144	0.05197	0.05176	0.0519	0.05181	0.05192	0.05208
852	0.04818	0.04834	0.04842	0.04884	0.04914	0.04957	0.04954	0.05002	0.04998	0.04971	0.05009	0.05037	0.05036	0.05033	0.05071	0.05064	0.05076	0.05062	0.05066	0.05072
853	0.04743	0.04762	0.04757	0.04815	0.04834	0.04877	0.04903	0.04928	0.04918	0.04905	0.04933	0.04959	0.04964	0.04936	0.05023	0.05	0.05014	0.04984	0.04996	0.0502
854	0.04747	0.04779	0.04768	0.04833	0.04864	0.04897	0.04908	0.0493	0.04911	0.04923	0.04929	0.04964	0.04958	0.04965	0.04999	0.05008	0.05014	0.04992	0.05009	0.05035
855	0.048	0.04811	0.04823	0.04856	0.04878	0.04921	0.04943	0.04986	0.04963	0.04975	0.04986	0.05007	0.05019	0.05009	0.0504	0.05008	0.05075	0.05041	0.0503	0.05096
856	0.04844	0.04868	0.04833	0.04903	0.04924	0.04966	0.04978	0.05009	0.04999	0.0501	0.05009	0.05041	0.05056	0.05042	0.0509	0.05089	0.05064	0.05079	0.05088	0.05107
857	0.04911	0.04923	0.04919	0.04994	0.05002	0.0503	0.05063	0.05088	0.0509	0.05069	0.05088	0.05102	0.05136	0.05109	0.05184	0.05154	0.0517	0.05173	0.05151	0.05179
858	0.04894	0.04896	0.04883	0.04963	0.04986	0.05016	0.05046	0.05081	0.0507	0.05051	0.05076	0.05115	0.05109	0.05101	0.0514	0.05139	0.05128	0.05123	0.05134	0.05161
859	0.04885	0.04896	0.0489	0.04967	0.04994	0.05023	0.05036	0.05075	0.05057	0.05041	0.05061	0.05087	0.05126	0.05074	0.05133	0.05132	0.05137	0.05117	0.05154	0.05152
860	0.0491	0.04926	0.04894	0.04979	0.05011	0.05014	0.0507	0.05079	0.0507	0.05077	0.0508	0.05112	0.05115	0.05111	0.05138	0.05162	0.05162	0.05125	0.05121	0.05151
861	0.04883	0.04919	0.04918	0.04953	0.04978	0.05035	0.05024	0.05085	0.0506	0.0505	0.05072	0.05119	0.05142	0.05107	0.05155	0.05156	0.05191	0.05155	0.05154	0.05178
862	0.04916	0.04915	0.04907	0.0499	0.04989	0.05032	0.05087	0.05052	0.05061	0.05064	0.05084	0.05128	0.05129	0.05132	0.05146	0.05134	0.05143	0.05132	0.05131	0.05157
863	0.04812	0.04808	0.0484	0.04867	0.04889	0.04937	0.04966	0.05002	0.04967	0.04994	0.04986	0.04998	0.05017	0.05017	0.05052	0.05067	0.05063	0.05056	0.05058	0.05091
864	0.04963	0.04961	0.04923	0.0501	0.05036	0.05088	0.05113	0.05113	0.05101	0.05113	0.05124	0.05148	0.05158	0.05145	0.05178	0.05189	0.05211	0.05196	0.0519	0.05217
865	0.04964	0.04932	0.04942	0.05014	0.05029	0.05068	0.05078	0.05136	0.05097	0.05102	0.05139	0.05135	0.05147	0.05134	0.05184	0.05204	0.05214	0.05169	0.05211	0.05207
866	0.04912	0.04938	0.04919	0.04979	0.05027	0.05058	0.05064	0.05092	0.05086	0.05104	0.05084	0.05129	0.05125	0.05141	0.05158	0.05168	0.05199	0.05134	0.05182	0.052
867	0.04894	0.04919	0.04932	0.04969	0.04994	0.05019	0.05032	0.05082	0.05082	0.05045	0.05082	0.05107	0.0512	0.05095	0.05158	0.05157	0.0517	0.05157	0.05157	0.0517
868	0.04916	0.04954	0.04919	0.04997	0.05016	0.05062	0.05094	0.05083	0.05094	0.05073	0.05081	0.05145	0.05121	0.05108	0.05137	0.05176	0.05162	0.05135	0.05196	0.05174
869	0.04913	0.04941	0.04943	0.05	0.05009	0.05066	0.0506	0.051	0.05109	0.05092	0.0511	0.05144	0.05143	0.05117	0.05191	0.0515	0.05202	0.0518	0.05193	0.05202
870	0.04877	0.04909	0.0488	0.04938	0.04986	0.04986	0.05043	0.05043	0.05051	0.0503	0.05056	0.051	0.05089	0.05098	0.05112	0.05116	0.05132	0.05121	0.05128	0.05157
871	0.04907	0.04892	0.04911	0.04967	0.04973	0.05034	0.05047	0.05063	0.05058	0.05044	0.05079	0.0509	0.05104	0.0513	0.05121	0.05142	0.05148	0.05131	0.05129	0.05153
872	0.04895	0.04941	0.04917	0.04971	0.04997	0.05039	0.05051	0.05099	0.05078	0.05079	0.05119	0.05127	0.05116	0.05158	0.0514	0.05161	0.05156	0.05169	0.05141	0.0519
873	0.04902	0.04928	0.04928	0.04968	0.04982	0.05035	0.05035	0.05115	0.05075	0.05048	0.05074	0.05128	0.05114	0.05114	0.05154	0.05142	0.05155	0.05127	0.05168	0.0518
874	0.04869	0.04897	0.04871	0.04937	0.04967	0.04996	0.05018	0.05072	0.05034	0.05053	0.0505	0.05094	0.05082	0.0507	0.05103	0.05123	0.05133	0.0512	0.05112	0.05131
875	0.04844	0.04871	0.04876	0.04906	0.04952	0.05003	0.04992	0.0506	0.05035	0.05034	0.05046	0.05073	0.05083	0.05051	0.05108	0.0509	0.05135	0.05099	0.05122	0.05136
876	0.04853	0.0488	0.0487	0.04953	0.04967	0.04976	0.05005	0.05043	0.05052	0.05014	0.05033	0.05072	0.05083	0.05077	0.0511	0.05118	0.05136	0.05102	0.05103	0.05135
877	0.04823	0.0486	0.0485	0.04887	0.04908	0.0497	0.04972	0.04999	0.0497	0.04989	0.05025	0.05022	0.0503	0.05029	0.05052	0.05075	0.05094	0.05063	0.05068	0.051
878	0.04778	0.04822	0.04779	0.04887	0.04889	0.04918	0.04947	0.04973	0.04954	0.04946	0.04963	0.05	0.04997	0.05015	0.05026	0.05017	0.05041	0.05041	0.05014	0.05085
879	0.04805	0.04806	0.04819	0.04859	0.04876	0.04945	0.04918	0.04988	0.04986	0.04946	0.0496	0.05029	0.05028	0.04986	0.05042	0.05019	0.05071	0.05027	0.05056	0.05055
880	0.04824	0.04845	0.04826	0.04891	0.04933	0.04943	0.04989	0.05036	0.04989	0.04987	0.05009	0.05044	0.05036	0.05034	0.05065	0.05098	0.05092	0.05051	0.05047	0.05094
881	0.04847	0.04845	0.04855	0.04892	0.04918	0.0495	0.04955	0.05016	0.0501	0.04986	0.05014	0.05052	0.05064	0.05036	0.05058	0.05066	0.05097	0.0509	0.05083	0.05102
882	0.04813	0.0485	0.04831	0.04876	0.04912	0.04944	0.04985	0.04995	0.04996	0.05021	0.05016	0.05038	0.05037	0.05025	0.05061	0.05073	0.05083	0.05085	0.0508	0.05101
883	0.04813	0.04817	0.04833	0.04858	0.04919	0.04925	0.04928	0.04982	0.04952	0.04959	0.0497	0.05012	0.0501	0.04993	0.05031	0.05026	0.05074	0.05043	0.0503	0.05076
884	0.04806	0.0482	0.0482	0.0488	0.04896	0.04895	0.04954	0.04985	0.04969	0.04955	0.04999	0.05	0.05015	0.05015	0.05045	0.05045	0.05046	0.05045	0.05044	0.05059
885	0.04768	0.04812	0.04796	0.04856	0.04863	0.0492	0.04933	0.04961	0.04963	0.04938	0.04972	0.05008	0.04989	0.04982	0.04992	0.05038	0.05042	0.05052	0.05055	0.05081
886	0.04799	0.04804	0.04789	0.04849	0.04883	0.04909	0.04939	0.04965	0.04954	0.04961	0.04948	0.04978	0.04982	0.05008	0.05032	0.05029	0.05065	0.05037	0.05037	0.05022
887	0.048	0.0481	0.04797	0.04823	0.04881	0.04927	0.04939	0.04968	0.04941	0.04953	0.04989	0.05004	0.05013	0.04993	0.05022	0.05034	0.05047	0.05012	0.05045	0.05041
888	0.0479	0.0479	0.04821	0.04858	0.04902	0.0491	0.04939	0.04981	0.04976	0.04951	0.04937	0.05006	0.05012	0.0498	0.05034	0.05029	0.05032	0.05029	0.05011	0.05061
889	0.04834	0.04879	0.04852	0.04901	0.04913	0.0496	0.04978	0.0498	0.04998	0.04975	0.0504	0.05059	0.05059	0.05021	0.05078	0.05107	0.05074	0.05079	0.05085	0.05109
890	0.04828	0.04843	0.04844	0.04892	0.04925	0.04958	0.04975	0.05024	0.05008	0.0499	0.04974	0.05023	0.05056	0.05038	0.05072	0.05054	0.0509	0.05073	0.05071	0.0509
891	0.04807	0.04825	0.04796	0.04836	0.04872	0.04931	0.04971	0.04969	0.04979	0.04953	0.05003	0.05018	0.05012	0.04969	0.05049	0.05035	0.05073	0.05044	0.05049	0.05092
892	0.04819	0.04835	0.04813	0.04858	0.04905	0.04927	0.04958	0.05011	0.04983	0.04968	0.04988	0.05031	0.05004	0.05013	0.05061	0.05038	0.05043	0.05013	0.05066	0.05061
893	0.04783	0.04799	0.0479	0.04844	0.04867	0.04925	0.04926	0.04928	0.04937	0.04944	0.04957	0.05012	0.04996	0.04978	0.05012	0.0503	0.05028	0.04992	0.05036	0.05032
894	0.04747	0.04766	0.04742	0.0482	0.04833	0.04856	0.04909	0.04943	0.04909	0.04922	0.04938	0.04971	0.04976	0.04922	0.05002	0.05011	0.05003	0.05003	0.04984	0.05017
895	0.0478	0.04781	0.04764	0.04815	0.04867	0.04884	0.04884	0.04921	0.04937	0.0492	0.04903	0.04972	0.04954	0.04952	0.04988	0.04988	0.05006	0.04989	0.05023	0.05007
896	0.04752	0.04756	0.04763	0.0481	0.04844	0.04862	0.04913	0.04925	0.04897	0.04896	0.04921	0.04933	0.04972	0.04966	0.05021	0.05004	0.05006	0.04963	0.04983	0.04987
897	0.04738	0.04779	0.04806	0.04837	0.04864	0.04877	0.0491	0.04972	0.04944	0.04927	0.04943	0.04975	0.05005	0.0498	0.04998	0.04999	0.05004	0.04962	0.05006	0.05026
898	0.04692	0.04718	0.04725	0.04791	0.04779	0.04829	0.0487	0.04888	0.04913	0.04871	0.04889	0.04929	0.04938	0.04918	0.05	0.04956	0.04968	0.05	0.04987	0.04996
899	0.04779	0.04796	0.04802	0.04871	0.04858	0.04897	0.04905	0.04958	0.04969	0.04955	0.04978	0.04991	0.04982	0.04988	0.05045	0.05028	0.05023	0.05004	0.05042	0.05044
900	0.04771	0.04778	0.0478	0.04834	0.04888	0.04902	0.04921	0.04974	0.04965	0.04943	0.0494	0.04976	0.05031	0.05	0.05014	0.05014	0.05047	0.05044	0.04996	0.05088
901	0.04806	0.04751	0.04713	0.04827	0.04824	0.04881	0.04919	0.04955	0.04882	0.04938	0.04956	0.04994	0.04974	0.04956	0.04993	0.05013	0.05011	0.05009	0.05014	0.05011
902	0.04729	0.0478	0.0477	0.04847	0.04836	0.04904	0.04906	0.04927	0.04958	0.04904	0.04907	0.04963	0.04969	0.0495	0.04998	0.05002	0.05019	0.04951	0.05025	0.05004
903	0.04722	0.04738	0.04723	0.04781	0.04801	0.0487	0.04855	0.04904	0.04901	0.04858	0.04919	0.04952	0.04938	0.0491	0.04972	0.0495	0.04982	0.04963	0.04947	0.04953
904	0.04731	0.04745	0.0478	0.04806	0.04841	0.04862	0.04855	0.04979	0.04912	0.04907	0.04901	0.04958	0.04975	0.04943	0.04996	0.04957	0.04999	0.04994	0.0497	0.05009
905	0.04763	0.04748	0.0476	0.04806	0.04814	0.04875	0.04908	0.04897	0.04915	0.04928	0.04916	0.04928	0.04968	0.0497	0.04991	0.04981	0.04958	0.04983	0.0493	0.04993
906	0.047	0.04719	0.04719	0.04779	0.04779	0.04799	0.0478	0.04899	0.04819	0.04879	0.0488	0.04879	0.0492	0.0488	0.0496	0.0494	0.04958	0.0498	0.04959	0.04939
907	0.04723	0.04769	0.04695	0.04806	0.04821	0.04867	0.04873	0.04868	0.04891	0.04922	0.04887	0.04942	0.04932	0.04913	0.04927	0.04951	0.04997	0.04953	0.04961	0.0499
908	0.04751	0.04791	0.04714	0.048	0.0483	0.04898	0.04915	0.04945	0.04931	0.049	0.04926	0.04937	0.05018	0.04962	0.04986	0.05008	0.04977	0.05051	0.05005	0.05035
909	0.04717	0.04734	0.04707	0.04755	0.04803	0.04834	0.04883	0.04862	0.04875	0.04886	0.04853	0.04928	0.04966	0.04941	0.04954	0.04953	0.04969	0.04953	0.04993	0.04981
910	0.04707	0.04743	0.04717	0.04786	0.04775	0.04849	0.04877	0.04899	0.04905	0.04883	0.04879	0.04916	0.04934	0.04903	0.04974	0.0495	0.04965	0.04988	0.0495	0.05003
911	0.04726	0.04704	0.04661	0.04763	0.04788	0.04812	0.04874	0.04873	0.04811	0.04894	0.04832	0.04937	0.04893	0.04888	0.04938	0.04917	0.04936	0.04917	0.04954	0.04978
912	0.04683	0.04729	0.04728	0.0481	0.0477	0.04836	0.04855	0.04896	0.04902	0.04849	0.04883	0.04894	0.04918	0.0494	0.04946	0.04925	0.04987	0.04961	0.04983	0.05026
913	0.04759	0.04765	0.04728	0.04801	0.04841	0.04879	0.04897	0.04917	0.04927	0.04882	0.04936	0.04935	0.04934	0.04944	0.05028	0.05004	0.05002	0.04948	0.04984	0.05012
914	0.04734	0.04714	0.04717	0.04781	0.04791	0.04847	0.04851	0.04918	0.04897	0.04888	0.04864	0.04929	0.04912	0.04888	0.04938	0.0493	0.04958	0.04964	0.04958	0.04978
915	0.0461	0.04649	0.04664	0.04741	0.04719	0.04782	0.0483	0.04842	0.04795	0.04792	0.04814	0.04844	0.04873	0.04835	0.04886	0.04867	0.04876	0.04891	0.04895	0.04925
916	0.04642	0.04645	0.04652	0.04701	0.04668	0.0476	0.04742	0.04789	0.04826	0.04781	0.0485	0.04845	0.04834	0.04806	0.0487	0.04888	0.04866	0.04872	0.04866	0.04876
917	0.04637	0.04683	0.04639	0.04707	0.04751	0.04773	0.04796	0.04797	0.04795	0.04816	0.04795	0.0486	0.04842	0.0484	0.04908	0.04906	0.04908	0.04862	0.04927	0.04908
918	0.04644	0.04687	0.04696	0.04753	0.04734	0.04804	0.04799	0.04867	0.04847	0.04779	0.04864	0.04832	0.04886	0.04853	0.04931	0.04917	0.04927	0.04892	0.04872	0.04935
919	0.04617	0.0461	0.04635	0.04721	0.04736	0.04769	0.04781	0.04785	0.04806	0.04776	0.04767	0.04831	0.04821	0.0483	0.04854	0.04875	0.04888	0.04886	0.0489	0.04882
920	0.0467	0.04631	0.04634	0.04744	0.04777	0.04794	0.04806	0.04829	0.04876	0.04784	0.04838	0.0486	0.04852	0.04851	0.04894	0.04883	0.04933	0.04889	0.04911	0.04907
921	0.04578	0.0469	0.04613	0.04735	0.0474	0.04802	0.04782	0.04873	0.04809	0.04852	0.04827	0.04811	0.04846	0.04877	0.04849	0.049	0.04916	0.04892	0.04897	0.04926
922	0.04662	0.04662	0.04709	0.04709	0.04755	0.04826	0.04802	0.04849	0.04849	0.04779	0.04872	0.04872	0.04872	0.04872	0.04943	0.04896	0.04943	0.04896	0.04943	0.04872
923	0.04617	0.04695	0.04631	0.04743	0.04766	0.04794	0.04809	0.04821	0.04766	0.04864	0.04838	0.04875	0.04823	0.04909	0.04908	0.04947	0.0491	0.04933	0.04904	0.04944
924	0.04654	0.04678	0.04673	0.0471	0.04769	0.04787	0.048	0.04847	0.04821	0.04793	0.04858	0.04848	0.04864	0.04865	0.04925	0.04897	0.04919	0.04893	0.0491	0.04933
925	0.04682	0.0468	0.04651	0.0475	0.04745	0.0476	0.04787	0.04829	0.04819	0.04814	0.04826	0.04824	0.0483	0.04826	0.04924	0.04918	0.04883	0.04911	0.04914	0.0495
926	0.04654	0.0465	0.04687	0.04708	0.04745	0.04778	0.04739	0.04876	0.04847	0.04826	0.04851	0.04857	0.04852	0.04862	0.04878	0.04919	0.04946	0.04906	0.04954	0.04935
927	0.04587	0.04613	0.04588	0.04685	0.04686	0.04732	0.04759	0.04758	0.04758	0.04758	0.04733	0.04783	0.04782	0.04808	0.04854	0.04807	0.04806	0.04807	0.04781	0.04854
928	0.0466	0.04619	0.0467	0.04667	0.04724	0.04805	0.04714	0.04833	0.04808	0.04816	0.04851	0.04836	0.04834	0.04812	0.04851	0.0489	0.04932	0.04866	0.04954	0.04905
929	0.04584	0.04632	0.04661	0.04725	0.04734	0.04744	0.04772	0.04808	0.04764	0.048	0.04753	0.04812	0.04824	0.04802	0.0488	0.04891	0.04876	0.04891	0.04847	0.0487
930	0.04671	0.04653	0.0469	0.04691	0.0469	0.04809	0.04849	0.04851	0.04813	0.04827	0.04863	0.04886	0.0488	0.04903	0.04944	0.0493	0.04942	0.04879	0.04985	0.04941
931	0.04663	0.04627	0.04655	0.04667	0.04704	0.04733	0.04775	0.04796	0.04801	0.0479	0.04797	0.04814	0.04825	0.04835	0.04844	0.04853	0.04893	0.04866	0.04862	0.0491
932	0.04576	0.04647	0.04625	0.04647	0.04672	0.04699	0.04723	0.0475	0.0475	0.04745	0.048	0.04798	0.04823	0.0477	0.04848	0.04872	0.04877	0.04849	0.04874	0.04825
933	0.0462	0.04632	0.04644	0.04738	0.04742	0.0472	0.0474	0.04793	0.04794	0.04803	0.04762	0.04788	0.04839	0.0484	0.04863	0.04861	0.04843	0.04891	0.04814	0.04898
934	0.0463	0.04587	0.04643	0.04641	0.04691	0.04708	0.04728	0.04771	0.04758	0.04713	0.04759	0.04789	0.04791	0.04811	0.04828	0.04832	0.04829	0.04839	0.04869	0.04843
935	0.0457	0.04593	0.04604	0.04617	0.0463	0.04676	0.04688	0.04778	0.04713	0.04773	0.04763	0.04753	0.04751	0.04765	0.04779	0.04837	0.04773	0.04812	0.04844	0.04838
936	0.04616	0.04621	0.04607	0.04641	0.04718	0.04733	0.04737	0.04762	0.04771	0.04731	0.04758	0.0479	0.04815	0.04794	0.04808	0.04858	0.04856	0.04802	0.04875	0.04855
937	0.04555	0.04577	0.04578	0.04633	0.04632	0.04706	0.04738	0.04783	0.04787	0.04786	0.04756	0.04785	0.04839	0.04735	0.04865	0.04815	0.04836	0.04862	0.04863	0.04834
938	0.04562	0.0461	0.04564	0.04564	0.04665	0.04718	0.04641	0.04714	0.04686	0.04687	0.04734	0.04761	0.04768	0.04776	0.04768	0.04744	0.04818	0.0477	0.04813	0.04791
939	0.04508	0.04507	0.04554	0.04581	0.04599	0.0465	0.04665	0.04698	0.04682	0.04671	0.04671	0.04696	0.04736	0.04722	0.04774	0.04748	0.04751	0.04799	0.04731	0.04757
940	0.04525	0.04574	0.04511	0.04557	0.04654	0.04636	0.04687	0.04709	0.04695	0.04692	0.04733	0.04771	0.04701	0.04696	0.04755	0.04798	0.04793	0.04731	0.04787	0.04774
941	0.04539	0.04565	0.04585	0.04595	0.04619	0.04698	0.04684	0.0474	0.0472	0.04646	0.04708	0.0477	0.04751	0.04699	0.04806	0.04789	0.04812	0.04822	0.04762	0.04816
942	0.04509	0.04591	0.04515	0.04563	0.04618	0.04647	0.04697	0.04758	0.04675	0.04723	0.04728	0.0473	0.047	0.04752	0.04731	0.04809	0.04751	0.04731	0.04862	0.04812
943	0.04523	0.04487	0.04494	0.04579	0.04575	0.0463	0.04624	0.04626	0.04658	0.04625	0.0465	0.04714	0.04709	0.04653	0.04711	0.0468	0.04821	0.04769	0.04705	0.04737
944	0.04485	0.0449	0.04479	0.04586	0.04595	0.04617	0.0463	0.04637	0.04637	0.04653	0.04631	0.04725	0.0469	0.04679	0.04719	0.04749	0.04756	0.0472	0.04726	0.04771
945	0.04474	0.04487	0.04543	0.04534	0.04556	0.04601	0.04609	0.04644	0.04682	0.0461	0.04664	0.04668	0.04672	0.04652	0.04715	0.04708	0.04764	0.04734	0.04695	0.04741
946	0.04503	0.04518	0.04517	0.04599	0.04566	0.04601	0.04652	0.04664	0.0465	0.04626	0.04653	0.04655	0.04665	0.04684	0.04707	0.04725	0.04717	0.04704	0.04714	0.04728
947	0.0442	0.04393	0.04418	0.04453	0.04505	0.04536	0.04511	0.04648	0.04619	0.04535	0.04622	0.04618	0.04623	0.04592	0.04622	0.04679	0.04676	0.04619	0.04676	0.04709
948	0.04397	0.04458	0.04428	0.04484	0.0451	0.04517	0.04544	0.04568	0.04541	0.04574	0.04576	0.0463	0.04603	0.04629	0.04668	0.0465	0.04653	0.0463	0.04655	0.04661
949	0.04424	0.04445	0.04443	0.04446	0.04528	0.04608	0.04533	0.04634	0.04582	0.04599	0.04681	0.04649	0.04642	0.04631	0.04718	0.04649	0.04664	0.04652	0.04709	0.04731
950	0.04357	0.04403	0.04366	0.04471	0.0448	0.04512	0.04493	0.04557	0.04512	0.0452	0.04549	0.04556	0.04541	0.04599	0.04629	0.04646	0.0462	0.04627	0.0465	0.04648
951	0.04291	0.04353	0.04348	0.04406	0.04376	0.04465	0.04433	0.0453	0.04514	0.04433	0.04534	0.04529	0.04508	0.04509	0.04617	0.04557	0.04593	0.0457	0.0459	0.04606
952	0.0432	0.04356	0.04352	0.04378	0.04409	0.04447	0.0453	0.04501	0.04472	0.04502	0.04473	0.04503	0.04498	0.04503	0.0453	0.04566	0.04531	0.04591	0.04507	0.0459
953	0.04297	0.04269	0.04322	0.04421	0.04421	0.04389	0.04445	0.04537	0.04476	0.04414	0.04508	0.04511	0.04532	0.04483	0.04601	0.04513	0.04597	0.04532	0.04545	0.04598
954	0.04265	0.04358	0.04302	0.04347	0.04392	0.04406	0.04427	0.04429	0.04404	0.04413	0.04445	0.04458	0.04422	0.04487	0.0449	0.04515	0.04474	0.04491	0.04536	0.0454
955	0.04281	0.04289	0.04279	0.04317	0.04376	0.04406	0.04403	0.0449	0.04441	0.0444	0.04494	0.04487	0.0446	0.04486	0.04546	0.04549	0.04583	0.04539	0.04552	0.04586
956	0.04266	0.04237	0.04226	0.04354	0.04323	0.0438	0.04383	0.04486	0.04432	0.04416	0.04438	0.0448	0.04414	0.04455	0.04459	0.04562	0.04512	0.04497	0.04511	0.0456
957	0.04231	0.04264	0.04263	0.04264	0.04328	0.04365	0.04389	0.04399	0.04464	0.04393	0.04462	0.04462	0.04495	0.0443	0.04458	0.04494	0.04528	0.04495	0.04492	0.04593
958	0.04232	0.04269	0.04261	0.04336	0.0434	0.04306	0.04498	0.04414	0.04371	0.04433	0.04403	0.04436	0.04437	0.04366	0.04507	0.04498	0.0447	0.04465	0.04528	0.04526
959	0.04179	0.04246	0.04186	0.04293	0.04343	0.04355	0.04364	0.04427	0.04404	0.04317	0.04405	0.04387	0.0443	0.04409	0.04446	0.04458	0.0447	0.04398	0.04394	0.04419
960	0.04097	0.0408	0.04139	0.04205	0.04129	0.04191	0.04249	0.04262	0.04286	0.04233	0.04255	0.04232	0.04349	0.04291	0.04347	0.04311	0.04339	0.04353	0.04324	0.04358
961	0.04117	0.0414	0.04124	0.04149	0.0416	0.04178	0.04256	0.04262	0.04274	0.04297	0.04327	0.04361	0.04287	0.04349	0.04305	0.04314	0.04301	0.04305	0.04341	0.04412
962	0.04128	0.04096	0.04096	0.04201	0.04238	0.04236	0.04238	0.04305	0.04271	0.04275	0.04274	0.04274	0.04304	0.0431	0.04413	0.04343	0.04374	0.04412	0.04306	0.0438
963	0.0411	0.04088	0.04018	0.04127	0.04124	0.04158	0.04157	0.04254	0.04226	0.04207	0.04221	0.0431	0.04255	0.04268	0.04257	0.04342	0.04366	0.0429	0.04339	0.04298
964	0.0402	0.04029	0.04041	0.04124	0.04139	0.04136	0.04157	0.04145	0.04194	0.04224	0.04181	0.04229	0.04216	0.04197	0.04267	0.04264	0.0424	0.04286	0.04238	0.04263
965	0.04004	0.04023	0.04012	0.04051	0.0408	0.04078	0.04181	0.04194	0.04188	0.04125	0.04215	0.04244	0.04274	0.04195	0.04195	0.0431	0.04269	0.04285	0.04295	0.04304
966	0.03905	0.03993	0.04038	0.04017	0.03961	0.04153	0.04088	0.04202	0.04152	0.0408	0.04116	0.04104	0.04196	0.04155	0.04181	0.04143	0.04249	0.04196	0.04257	0.04318
967	0.04054	0.04056	0.03978	0.03939	0.04093	0.04018	0.04093	0.04094	0.04133	0.04132	0.04132	0.0413	0.04172	0.0421	0.04209	0.04209	0.04133	0.04171	0.04133	0.0421
968	0.03961	0.03931	0.03957	0.04015	0.03962	0.04068	0.04038	0.04153	0.04096	0.04079	0.04128	0.04199	0.04133	0.04121	0.04227	0.04135	0.04227	0.0417	0.04178	0.04238
969	0.03924	0.03986	0.03853	0.03979	0.03986	0.04	0.03966	0.04116	0.04053	0.04086	0.04077	0.04068	0.04112	0.0407	0.04097	0.04139	0.04164	0.04103	0.04079	0.04123
970	0.0395	0.03899	0.04027	0.04001	0.04031	0.04069	0.04091	0.04092	0.04042	0.04087	0.04143	0.04141	0.04103	0.0407	0.04212	0.04125	0.042	0.04134	0.04138	0.04229
971	0.03877	0.03866	0.03849	0.03964	0.03968	0.0401	0.04017	0.04013	0.04076	0.04128	0.04057	0.04093	0.04087	0.04213	0.04084	0.0413	0.04177	0.04121	0.04179	0.04142
972	0.03964	0.03921	0.03964	0.0392	0.03963	0.04089	0.04005	0.04047	0.04128	0.0396	0.04046	0.04089	0.04089	0.04046	0.04217	0.04131	0.04218	0.04216	0.04132	0.04133
973	0.03866	0.0394	0.03845	0.03953	0.03909	0.03928	0.04002	0.03977	0.03945	0.03976	0.03984	0.04012	0.0408	0.04105	0.04056	0.04054	0.04121	0.04051	0.04104	0.04181
974	0.03832	0.03832	0.03814	0.03867	0.03812	0.03917	0.03945	0.03984	0.04005	0.03862	0.03937	0.03977	0.03983	0.03913	0.04053	0.0404	0.04019	0.0398	0.0407	0.04105
975	0.03752	0.03737	0.03749	0.0386	0.03852	0.03923	0.03875	0.03977	0.03893	0.04016	0.03926	0.03984	0.03941	0.03963	0.04027	0.04086	0.03989	0.03967	0.04038	0.03971
976	0.037	0.03796	0.03712	0.03809	0.03799	0.03853	0.03794	0.03946	0.03851	0.03771	0.03811	0.03901	0.03942	0.03851	0.03941	0.03941	0.03983	0.03897	0.03987	0.03894
977	0.03767	0.03757	0.03719	0.03808	0.03802	0.03856	0.03994	0.03859	0.03813	0.0391	0.03867	0.03859	0.03949	0.03948	0.04003	0.03988	0.03951	0.03955	0.03948	0.04005
978	0.03744	0.03727	0.03709	0.03766	0.03754	0.03795	0.03791	0.0388	0.03857	0.03771	0.03874	0.03913	0.03882	0.0388	0.03962	0.03883	0.04004	0.0393	0.03957	0.03958
979	0.03746	0.03749	0.03757	0.03837	0.03794	0.03881	0.03914	0.03992	0.03901	0.03839	0.03861	0.03883	0.0389	0.03885	0.03973	0.03988	0.04014	0.03965	0.03929	0.03997
980	0.03666	0.03648	0.03624	0.03658	0.03725	0.03771	0.03763	0.03775	0.03767	0.03669	0.0382	0.03832	0.0384	0.03831	0.0383	0.03786	0.03911	0.03913	0.03895	0.0389
981	0.03569	0.03569	0.03563	0.03713	0.03618	0.0376	0.03765	0.03706	0.03762	0.03763	0.03715	0.03817	0.03869	0.03669	0.03815	0.03866	0.03818	0.03823	0.03765	0.03813
982	0.03595	0.0359	0.03558	0.03668	0.03733	0.03818	0.03727	0.03827	0.03762	0.03679	0.03778	0.03896	0.03767	0.03852	0.03778	0.03839	0.03825	0.03729	0.03933	0.03885
983	0.03636	0.03564	0.03523	0.03603	0.03678	0.03641	0.0371	0.03702	0.03724	0.0369	0.03747	0.0381	0.03733	0.03788	0.03766	0.03841	0.03802	0.03801	0.03733	0.03793
984	0.03565	0.03616	0.03664	0.03661	0.03705	0.03718	0.03783	0.03735	0.03749	0.03787	0.03831	0.03756	0.03788	0.03832	0.03814	0.03969	0.03879	0.03802	0.03876	0.03805
985	0.03569	0.03606	0.03642	0.03655	0.03692	0.03707	0.03661	0.03747	0.03771	0.0372	0.037	0.03758	0.03808	0.0372	0.03866	0.03735	0.03799	0.03849	0.03763	0.03915
986	0.03624	0.03514	0.03458	0.03515	0.03569	0.0357	0.03626	0.03682	0.03735	0.03681	0.03682	0.03681	0.03682	0.03683	0.03679	0.03794	0.03792	0.03736	0.03792	0.03736
987	0.03412	0.03403	0.03491	0.03586	0.03521	0.03601	0.03561	0.03672	0.03652	0.03554	0.03634	0.03632	0.03725	0.03718	0.0366	0.03619	0.037	0.03761	0.03652	0.03749
988	0.03499	0.03359	0.03432	0.03412	0.03495	0.03565	0.03503	0.03552	0.03583	0.03523	0.03593	0.03621	0.03536	0.03565	0.03731	0.03758	0.03695	0.03682	0.03665	0.03633
989	0.0345	0.03402	0.03358	0.03404	0.03376	0.0359	0.03506	0.03573	0.0348	0.03615	0.03607	0.03641	0.03627	0.03676	0.03648	0.03696	0.03631	0.03664	0.03673	0.03726
990	0.03386	0.03501	0.03428	0.03442	0.03609	0.03568	0.03554	0.0356	0.03488	0.03624	0.03622	0.03556	0.03556	0.03687	0.03607	0.0361	0.03556	0.0368	0.03756	0.03625
991	0.03173	0.03306	0.03354	0.03303	0.03296	0.03426	0.03428	0.03432	0.0355	0.03423	0.03491	0.03555	0.03548	0.03415	0.03602	0.0355	0.03552	0.03539	0.03491	0.03615
992	0.03086	0.03305	0.03122	0.03276	0.0332	0.03282	0.03355	0.03445	0.03384	0.0341	0.03419	0.03406	0.03383	0.03352	0.0342	0.03429	0.03453	0.03422	0.03467	0.03524
993	0.03382	0.03366	0.03331	0.03399	0.03486	0.0342	0.03469	0.03579	0.0352	0.03478	0.03519	0.03543	0.03542	0.0354	0.03622	0.03595	0.03603	0.03686	0.03569	0.03597
994	0.03212	0.03353	0.0325	0.03437	0.03372	0.03337	0.03479	0.03469	0.03363	0.03577	0.03348	0.03491	0.03504	0.03523	0.03443	0.03674	0.03576	0.03592	0.03554	0.03508
995	0.03272	0.03075	0.03276	0.0328	0.03205	0.03341	0.03276	0.03411	0.03479	0.03213	0.03341	0.03276	0.03477	0.03341	0.0341	0.03346	0.03479	0.03414	0.03409	0.03409
996	0.03156	0.03168	0.03126	0.03203	0.03411	0.03267	0.03328	0.03278	0.03214	0.0334	0.03267	0.0335	0.03399	0.0346	0.03336	0.03401	0.03421	0.03273	0.03412	0.0348
997	0.03053	0.02996	0.03119	0.03205	0.03203	0.03262	0.03199	0.03299	0.03412	0.03189	0.03258	0.03334	0.0329	0.03261	0.03345	0.03259	0.03453	0.03374	0.03401	0.03361
998	0.0312	0.03124	0.0313	0.03308	0.03211	0.03225	0.03241	0.03321	0.03222	0.03288	0.03265	0.03241	0.03271	0.03301	0.03472	0.03365	0.03347	0.03324	0.03355	0.03299
999	0.03213	0.03267	0.03222	0.03157	0.03221	0.03295	0.03276	0.03374	0.03421	0.03306	0.03429	0.0336	0.03358	0.03424	0.03528	0.03361	0.03517	0.0341	0.03517	0.03352
1000	0.02906	0.03048	0.02981	0.03133	0.03048	0.03062	0.03198	0.03208	0.0312	0.02975	0.03199	0.03053	0.03199	0.03195	0.03201	0.03276	0.03133	0.03346	0.03133	0.03277
1001	0.03057	0.03048	0.03032	0.03128	0.03014	0.03259	0.03148	0.03218	0.03131	0.03114	0.03157	0.03225	0.03088	0.03242	0.03245	0.03304	0.03428	0.03147	0.03411	0.03281
1002	0.02923	0.02871	0.03039	0.03079	0.03091	0.03151	0.03125	0.0311	0.03135	0.03118	0.03118	0.03183	0.03139	0.0315	0.03156	0.03285	0.03254	0.03276	0.0316	0.03242
1003	0.02823	0.02867	0.02733	0.03049	0.03064	0.03094	0.03051	0.03102	0.03	0.03116	0.03103	0.03238	0.03028	0.03118	0.03088	0.03151	0.03238	0.0306	0.03225	0.03145
1004	0.02793	0.02798	0.02783	0.02886	0.02798	0.02956	0.02878	0.02953	0.02953	0.02885	0.02951	0.0288	0.02953	0.02879	0.03032	0.02954	0.0304	0.0303	0.03038	0.03036
1005	0.02732	0.02758	0.02806	0.0281	0.02925	0.02917	0.02922	0.02996	0.02904	0.02863	0.03076	0.03005	0.02915	0.03009	0.03095	0.03069	0.02997	0.02999	0.03073	0.03092
1006	0.02736	0.02714	0.02703	0.02959	0.02788	0.02901	0.02744	0.02881	0.02809	0.02791	0.02838	0.02905	0.02908	0.02847	0.02986	0.02933	0.03029	0.02945	0.0283	0.03035
1007	0.02895	0.02862	0.0277	0.0283	0.02901	0.02892	0.02928	0.02958	0.02812	0.02796	0.02871	0.03064	0.02841	0.02861	0.03005	0.03115	0.02961	0.02947	0.02938	0.02965
1008	0.02596	0.0271	0.02759	0.0271	0.0269	0.02937	0.02709	0.02952	0.02843	0.02856	0.02859	0.02947	0.02836	0.02933	0.02973	0.0286	0.02923	0.02957	0.02865	0.03038
1009	0.02708	0.02625	0.02613	0.02722	0.02797	0.0279	0.02804	0.02796	0.02792	0.02881	0.02798	0.02871	0.02887	0.02881	0.02812	0.02978	0.0288	0.02805	0.02889	0.02803
1010	0.02559	0.02611	0.02557	0.02741	0.02628	0.02705	0.02685	0.02771	0.02732	0.0271	0.028	0.02699	0.02901	0.02798	0.03009	0.02871	0.02818	0.02945	0.02922	0.03082
1011	0.02783	0.02769	0.02662	0.02807	0.02758	0.02797	0.02871	0.02844	0.02853	0.02922	0.02886	0.03033	0.02877	0.02839	0.02982	0.03008	0.02977	0.0292	0.02988	0.03021
1012	0.02557	0.02643	0.02604	0.02673	0.02691	0.0274	0.02672	0.02761	0.02722	0.02677	0.02837	0.02718	0.0279	0.02778	0.02799	0.02753	0.03008	0.02867	0.02805	0.02828
1013	0.02474	0.02669	0.02573	0.02754	0.02671	0.0257	0.02663	0.0266	0.02664	0.02568	0.02662	0.02761	0.02759	0.02858	0.02755	0.02762	0.02761	0.02662	0.02763	0.02854
1014	0.02575	0.02383	0.02462	0.02725	0.02519	0.02661	0.02681	0.02858	0.02625	0.02696	0.02823	0.02698	0.02721	0.02665	0.02736	0.02602	0.02817	0.02842	0.02679	0.02722
1015	0.02452	0.02438	0.02373	0.02439	0.02504	0.02423	0.02602	0.02637	0.02431	0.02559	0.02496	0.02627	0.02538	0.02631	0.02599	0.02698	0.02508	0.02557	0.02593	0.02669
1016	0.02483	0.02425	0.02296	0.02471	0.02427	0.02624	0.02348	0.02682	0.02514	0.02605	0.02718	0.02652	0.02545	0.02556	0.026	0.02626	0.02645	0.02767	0.02791	0.02534
1017	0.02167	0.02264	0.0214	0.02267	0.02387	0.02363	0.02449	0.02379	0.02346	0.02297	0.02272	0.02492	0.02349	0.02373	0.02459	0.02378	0.0225	0.02464	0.02406	0.02645
1018	0.02398	0.02502	0.02506	0.02397	0.02398	0.02688	0.02495	0.025	0.02595	0.02414	0.02618	0.0261	0.02616	0.02511	0.02604	0.02615	0.02711	0.02802	0.02501	0.02597
1019	0.02054	0.02137	0.02124	0.02188	0.02125	0.02107	0.02251	0.0233	0.02152	0.02439	0.02387	0.02358	0.025	0.02373	0.02398	0.02347	0.02261	0.02282	0.02373	0.02498
1020	0.02416	0.02342	0.02418	0.02428	0.02553	0.0246	0.02521	0.02604	0.02516	0.02474	0.02674	0.02572	0.02491	0.02554	0.0265	0.0264	0.02544	0.02679	0.02617	0.02583
1021	0.02283	0.02229	0.02195	0.02482	0.02325	0.02245	0.02308	0.0249	0.02479	0.02234	0.02503	0.02285	0.02579	0.0239	0.02626	0.02384	0.02585	0.02591	0.02306	0.02483
1022	0.02172	0.02393	0.02061	0.02172	0.02286	0.02172	0.02174	0.02169	0.02394	0.02284	0.02281	0.02283	0.02172	0.02284	0.02172	0.02506	0.0228	0.02393	0.02617	0.02282
1023	0.02192	0.02078	0.02094	0.02248	0.02262	0.02376	0.02272	0.02237	0.02293	0.02294	0.02232	0.0223	0.02521	0.02271	0.02558	0.022	0.02357	0.02314	0.02204	0.02334
1024	0.02012	0.0225	0.02086	0.0213	0.02144	0.02255	0.02179	0.02325	0.02161	0.02207	0.02253	0.02216	0.02158	0.02108	0.02149	0.02277	0.02385	0.02321	0.02456	0.02237
1025	0.0193	0.01905	0.01977	0.01959	0.01915	0.02134	0.02138	0.02214	0.02304	0.0199	0.02261	0.02037	0.02085	0.02174	0.02147	0.02155	0.02215	0.02202	0.0196	0.02268
1026	0.0188	0.01858	0.01864	0.01866	0.01864	0.01997	0.0199	0.01998	0.01884	0.01986	0.02122	0.01997	0.02102	0.02126	0.01998	0.02122	0.01987	0.02113	0.02339	0.02116
1027	0.01709	0.01906	0.01895	0.01682	0.01813	0.01895	0.01942	0.01763	0.01919	0.01753	0.01908	0.01792	0.02015	0.01686	0.0191	0.01809	0.01992	0.01901	0.01874	0.02013
1028	0.01958	0.01882	0.01726	0.01872	0.01989	0.01981	0.02069	0.01857	0.01877	0.01894	0.02057	0.01847	0.0206	0.02004	0.02128	0.02201	0.0182	0.02089	0.02069	0.02131
1029	0.01675	0.01826	0.01825	0.0167	0.01809	0.02036	0.01782	0.01933	0.0183	0.01703	0.01693	0.0176	0.02028	0.0187	0.02079	0.01889	0.01991	0.01928	0.02136	0.01978
1030	0.01763	0.01897	0.01643	0.01884	0.01902	0.01888	0.02023	0.01622	0.01887	0.01845	0.01734	0.02001	0.01882	0.02153	0.0188	0.02007	0.01987	0.01867	0.01781	0.01963
1031	0.01659	0.01658	0.01789	0.01647	0.01667	0.01929	0.0165	0.01914	0.01785	0.01775	0.01646	0.01899	0.01901	0.01777	0.01909	0.01789	0.02162	0.01904	0.01929	0.02154
1032	0.01649	0.0157	0.01729	0.01709	0.01702	0.01855	0.01856	0.01738	0.01834	0.01624	0.018	0.0161	0.01725	0.01744	0.01868	0.01915	0.01774	0.01926	0.01721	0.01837
1033	0.01332	0.01524	0.01441	0.01361	0.01315	0.01546	0.01499	0.01685	0.01505	0.01457	0.01513	0.01429	0.01416	0.0137	0.01561	0.01701	0.01597	0.01555	0.01736	0.0157
1034	0.01421	0.01547	0.0157	0.01597	0.01597	0.01576	0.01704	0.01717	0.01698	0.01864	0.01539	0.01448	0.01792	0.01706	0.01807	0.01593	0.01753	0.01659	0.01652	0.01803
1035	0.0188	0.01615	0.01463	0.01333	0.01742	0.0201	0.01742	0.01738	0.01736	0.01737	0.01741	0.01882	0.01732	0.01881	0.01726	0.02158	0.01464	0.01739	0.01881	0.01873
1036	0.01562	0.01664	0.01546	0.01649	0.01559	0.01482	0.01682	0.01614	0.01654	0.01551	0.0154	0.01533	0.01658	0.01823	0.01374	0.01866	0.01719	0.01767	0.01778	0.01757
1037	0.01443	0.01411	0.01487	0.01737	0.01648	0.01861	0.0164	0.01638	0.01734	0.01771	0.014	0.01682	0.01746	0.01716	0.01744	0.01879	0.01884	0.01783	0.01896	0.01761
1038	0.0136	0.01433	0.01616	0.0161	0.01747	0.01598	0.01716	0.0173	0.01673	0.01529	0.01665	0.01586	0.01569	0.01628	0.01867	0.01781	0.01797	0.01841	0.01689	0.01994
1039	0.01558	0.01412	0.01421	0.01419	0.01419	0.01417	0.01704	0.01266	0.0156	0.01549	0.01559	0.01702	0.01412	0.01408	0.01415	0.01992	0.01848	0.01563	0.01702	0.01415
1040	0.01326	0.0132	0.01306	0.01207	0.01351	0.0139	0.01251	0.01732	0.01469	0.01416	0.01429	0.01318	0.01447	0.01614	0.01585	0.0156	0.01579	0.01477	0.01423	0.01727
1041	0.01578	0.01382	0.01196	0.01614	0.01545	0.01546	0.01399	0.01455	0.01537	0.01544	0.01139	0.01532	0.01445	0.01525	0.01472	0.01529	0.01499	0.01503	0.01425	0.01438
1042	0.00973	0.0103	0.01013	0.00827	0.01175	0.01262	0.00913	0.01269	0.01109	0.01007	0.0129	0.01327	0.01018	0.01059	0.01296	0.01166	0.01319	0.01345	0.01233	0.014
1043	0.01062	0.01231	0.01075	0.01202	0.01389	0.01235	0.01675	0.01366	0.01057	0.01358	0.00933	0.01236	0.01021	0.0138	0.01198	0.01531	0.01376	0.01212	0.01204	0.01363
1044	0.00762	0.00805	0.00752	0.00731	0.00755	0.01078	0.00749	0.01029	0.01076	0.00916	0.01121	0.01129	0.01535	0.00779	0.01349	0.01113	0.01235	0.01351	0.01397	0.01373
1045	0.00949	0.01125	0.00722	0.01088	0.01176	0.0104	0.01231	0.00991	0.01126	0.01295	0.01273	0.01246	0.00897	0.01257	0.01245	0.01456	0.01159	0.01275	0.01102	0.01255
1046	0.00993	0.00791	0.00633	0.00653	0.00813	0.00868	0.00738	0.01051	0.00816	0.00658	0.01106	0.01034	0.00834	0.0105	0.00904	0.01006	0.01298	0.01254	0.00951	0.01073
1047	0.00668	0.00498	0.00623	0.00914	0.00485	0.00633	0.00466	0.00808	0.00608	0.00623	0.00665	0.01	0.00484	0.00507	0.00945	0.00661	0.00678	0.00792	0.00836	0.00967
1048	0.00827	0.00836	0.00977	0.00979	0.00694	0.00971	0.01018	0.00977	0.00962	0.0067	0.00849	0.00987	0.01003	0.0106	0.00636	0.01018	0.01159	0.00968	0.00854	0.00977
1049	0.00482	0.00484	0.00546	0.00873	0.00942	0.0066	0.00862	0.00812	0.00732	0.00695	0.00899	0.0094	0.00741	0.01102	0.00874	0.00773	0.00756	0.00541	0.01066	0.01023
1050	0.00672	0.0064	0.00628	0.00781	0.01007	0.00905	0.00736	0.00768	0.00961	0.00818	0.0064	0.00827	0.00656	0.0086	0.00704	0.00838	0.00979	0.00702	0.00968	0.00789
1051	0.00439	0.00724	0.00512	0.0057	0.00411	0.00542	0.00897	0.005	0.007	0.00748	0.00681	0.00848	0.00702	0.00728	0.00844	0.00573	0.00866	0.00868	0.00573	0.00802
1052	0.00371	0.00686	0.00658	0.00529	0.00703	0.00704	0.00518	0.0066	0.007	0.00691	0.00677	0.00842	0.00519	0.00857	0.0069	0.00876	0.01038	0.00865	0.00691	0.01031
1053	0.00713	0.00462	0.00354	0.00365	0.005	0.00642	0.00618	0.00298	0.00903	0.00406	0.00567	0.00532	0.00712	0.00476	0.0089	0.00681	0.00879	0.00873	0.00546	0.00903
1054	0.00281	0.00274	0.00654	0.000267506	0.00468	0.00536	0.00419	0.00521	0.00232	0.00722	0.00653	0.00786	0.00232	0.00579	0.00419	0.00628	0.00697	0.00345	0.00758	0.00543
1055	0.00339	-0.00011158	0.00368	0.00379	0.00179	0.00415	0.00566	0.0069	0.00319	0.00462	0.00386	0.00408	0.00688	0.00356	0.00848	0.00514	0.0053	0.00491	0.00577	0.00682
1056	0.00178	0.00375	-2.38419e-05	0.00201	0.00361	0.00183	0.00349	0.00368	8.58307e-06	0.0056	0.00371	0.00563	0.00181	0.00742	0.00541	0.00729	0.00551	0.00372	0.00556	0.0036
1057	0.00131	0.000761032	0.00139	0.00261	-0.000510693	0.00073719	3.86238e-05	0.0033	0.00332	0.00213	0.00277	0.00439	0.00451	0.0014	0.00427	0.00341	0.00182	0.00343	0.00451	0.00181
1058	0.00106	0.00263	0.00218	-0.0013	0.000915051	-0.000212193	0.00316	-0.002	-0.000631809	0.00272	-0.000290394	0.0031	0.00158	0.00136	0.000222683	0.00297	0.000560761	0.00214	0.00272	0.00313
1059	0.00030613	-0.000984669	0.000925064	0.00122	0.00348	0.0021	0.00378	0.0042	0.00142	-0.00276	-0.000179768	0.00037384	0.00244	0.000297546	0.00366	0.00141	0.00453	0.00108	0.00248	0.00481
1060	-6.81877e-05	-6.77109e-05	-8.58307e-06	0.00197	0.00182	0.00192	0.0018	-3.62396e-05	0.00186	0.00193	0.00193	0.00384	0.00189	0.00577	0.00186	0.0038	-2.71797e-05	0.00385	0.00196	0.0058
1061	-0.00516	-0.00662	-0.00211	0.00148	-0.00236	-0.000819683	-0.00448	1.38283e-05	-0.00425	-0.00314	-0.000336647	-0.00214	-0.00198	-0.000919342	-0.0018	-0.00118	-0.000390053	-0.00179	0.00376	-0.00224
1062	0.00114	-0.000982761	-0.00263	-0.000731945	0.00269	-0.000730038	0.000296593	0.00061655	0.00011158	0.000898838	0.000658512	-0.000380516	0.00076294	0.00532	-0.000205517	0.0041	-0.00193	0.0024	0.000826836	0.00149
1063	-0.00321	-0.00431	-0.00595	-0.00539	0.000413895	-0.00299	-0.00647	-0.00485	-0.00512	-0.00362	-0.0047	-0.00381	-0.00341	-0.00123	-0.00563	-0.00122	-0.00377	-0.00577	-0.00128	0.000840664
1064	-0.00406	-0.00406	-0.00406	-0.00406	-0.00607	-0.00406	-0.00203	-0.00406	-0.00203	-0.00607	-0.00607	-0.00203	-0.00203	-0.00406	-0.00203	-0.00203	-0.00203	0.00204	-0.00406	-0.00607
1065	-0.00194	-0.0021	-0.00704	-0.00155	0.000560284	-0.00171	-0.00126	-0.00282	-0.00489	-0.00123	-0.00391	0.002	-0.00194	0.00158	-0.000894547	0.00129	-0.00196	-0.000427246	0.00244	0.000430584
1066	-0.00791	-0.00644	-0.00714	-0.00557	-0.00477	-0.00395	-0.00398	-0.00695	-0.00652	-0.00578	-0.00493	-0.00669	-0.00399	-0.00384	-0.00414	-0.00645	-0.00373	-0.000275135	-0.00211	-0.00459
1067	-0.00765	-0.00888	-0.00841	-0.00578	-0.00496	-0.00836	-0.0076	-0.00471	-0.00509	-0.00527	-0.0086	-0.00162	-0.0071	-0.00219	-0.00693	-0.00288	-0.00893	-0.00629	-0.00647	-0.00557
1068	-0.00639	-0.00641	-0.00427	-0.00419	-0.00426	-0.00644	-0.00427	-0.00426	-0.00211	-0.00639	-0.00429	-0.00631	-0.00216	-0.0042	0.00216	-0.00426	-0.00218	-2.00272e-05	-0.00219	4.48227e-05
1069	-0.01068	-0.01024	-0.01178	-0.01048	-0.00749	-0.00792	-0.00723	-0.00732	-0.01021	-0.00496	-0.00959	-0.00655	-0.00832	-0.00771	-0.01018	-0.0055	-0.00796	-0.00807	-0.00649	-0.01005
1070	-0.01144	-0.01005	-0.00939	-0.00727	-0.00633	-0.00764	-0.0091	-0.00785	-0.0074	-0.00946	-0.00575	-0.00495	-0.00784	-0.00918	-0.00654	-0.00617	-0.00533	-0.00636	-0.00703	-0.00481
1071	-0.00772	-0.00802	-0.00972	-0.00714	-0.00773	-0.00786	-0.00708	-0.00657	-0.00649	-0.00712	-0.00882	-0.00841	-0.00581	-0.00652	-0.00246	-0.00142	-0.00396	-0.00618	-0.00354	-0.00567
1072	-0.00897	-0.0068	-0.00221	-0.00892	-0.00678	-0.00454	-0.00674	-0.0067	-0.0022	-0.0067	2.00272e-05	-0.00446	-0.0067	-0.00453	-0.00441	-0.00666	-0.00221	-0.0045	-0.00444	-0.00448
1073	-0.00968	-0.00537	-0.01461	-0.00921	-0.00821	-0.00772	-0.00803	-0.0088	-0.0107	-0.00924	-0.01176	-0.01395	-0.0081	-0.00538	-0.00818	-0.00903	-0.00926	-0.00628	-0.01168	-0.00881
1074	-0.01194	-0.0103	-0.01021	-0.00874	-0.00955	-0.00977	-0.01013	-0.00838	-0.00762	-0.01093	-0.0076	-0.00751	-0.00827	-0.01188	-0.00858	-0.00541	-0.00852	-0.00882	-0.00905	-0.00426
1075	-0.01951	-0.01581	-0.01644	-0.01325	-0.01788	-0.01646	-0.01397	-0.01485	-0.01751	-0.01697	-0.01673	-0.01609	-0.01578	-0.01437	-0.01356	-0.0157	-0.01298	-0.01358	-0.01714	-0.01349
1076	-0.00479	-0.01183	-0.00718	-0.01179	-0.0049	-0.00718	-0.0048	-0.00484	-0.00718	-0.00724	-0.00718	-0.00713	-0.00479	-0.01183	-0.00706	-0.00483	-0.00476	-0.00704	-0.00249	-0.00716
1077	-0.01555	-0.00825	-0.00845	-0.01123	-0.01005	-0.00831	-0.01102	-0.0065	-0.00514	-0.00485	-0.00836	-0.01267	-0.00814	-0.00643	-0.00913	-0.01104	-0.00693	-0.01178	-0.00911	-0.00824
1078	-0.0133	-0.00874	-0.01178	-0.01341	-0.01412	-0.0131	-0.00932	-0.01228	-0.00915	-0.01328	-0.01269	-0.01117	-0.0093	-0.01224	-0.00912	-0.00983	-0.00617	-0.0106	-0.0106	-0.00645
1079	-0.01939	-0.01769	-0.01662	-0.0136	-0.01894	-0.01755	-0.02046	-0.01461	-0.01691	-0.02037	-0.02003	-0.01671	-0.01249	-0.01601	-0.01296	-0.0166	-0.0146	-0.01074	-0.01353	-0.01248
1080	-0.01237	-0.00994	-0.01235	-0.00998	-0.00753	-0.00993	-0.01	-0.00995	-0.01235	-0.01248	-0.0075	-0.01235	-0.00742	-0.00992	-0.0099	-0.00748	-0.0099	-0.00985	-0.01475	-0.01238
1081	-0.01585	-0.01862	-0.01605	-0.01328	-0.01396	-0.01338	-0.01753	-0.01184	-0.016	-0.01188	-0.01647	-0.01572	-0.01645	-0.01572	-0.01552	-0.01662	-0.0128	-0.01408	-0.01563	-0.01426
1082	-0.01874	-0.0157	-0.01623	-0.01968	-0.01453	-0.01626	-0.0145	-0.0175	-0.01655	-0.01687	-0.01803	-0.01913	-0.01653	-0.01453	-0.01792	-0.01636	-0.01353	-0.01533	-0.01674	-0.02019
1083	-0.02303	-0.01825	-0.01776	-0.01753	-0.02024	-0.02049	-0.01632	-0.01299	-0.01552	-0.01754	-0.01576	-0.01955	-0.01516	-0.0185	-0.01666	-0.01569	-0.01801	-0.01476	-0.01525	-0.0138
1084	-0.01815	-0.01047	-0.01304	-0.01304	-0.01304	-0.0156	-0.01304	-0.0156	-0.01304	-0.0156	-0.01815	-0.01047	-0.0156	-0.01047	-0.01304	-0.01304	-0.01304	-0.01304	-0.0156	-0.01304
1085	-0.01588	-0.01654	-0.01563	-0.01984	-0.01639	-0.01477	-0.01808	-0.01685	-0.01564	-0.0191	-0.01414	-0.01652	-0.01253	-0.01744	-0.01232	-0.01526	-0.01186	-0.01213	-0.01298	-0.01349
1086	-0.02354	-0.02482	-0.02658	-0.02083	-0.02397	-0.02392	-0.02489	-0.0233	-0.02559	-0.02436	-0.02058	-0.02475	-0.02265	-0.02011	-0.02031	-0.02421	-0.02404	-0.02104	-0.02222	-0.01946
1087	-0.02496	-0.0261	-0.02512	-0.02648	-0.02065	-0.02207	-0.02243	-0.02457	-0.01994	-0.02596	-0.02537	-0.02638	-0.02138	-0.02374	-0.0265	-0.02118	-0.02501	-0.02165	-0.02557	-0.01988
1088	-0.02715	-0.02463	-0.02465	-0.0246	-0.02476	-0.02457	-0.02204	-0.02456	-0.02206	-0.01928	-0.02723	-0.02194	-0.02458	-0.022	-0.02459	-0.02746	-0.02725	-0.02464	-0.02465	-0.02213
1089	-0.02222	-0.02272	-0.02652	-0.0247	-0.02212	-0.02125	-0.02083	-0.0189	-0.02273	-0.02298	-0.01906	-0.01883	-0.01998	-0.02394	-0.02535	-0.02029	-0.02334	-0.02295	-0.02171	-0.02465
1090	-0.03402	-0.02568	-0.03006	-0.02922	-0.02949	-0.02722	-0.02651	-0.02196	-0.02731	-0.02928	-0.02618	-0.02482	-0.02955	-0.02645	-0.02367	-0.02453	-0.02666	-0.02353	-0.02579	-0.02159
1091	-0.03235	-0.03111	-0.03174	-0.0303	-0.03207	-0.03174	-0.03061	-0.03755	-0.03227	-0.03061	-0.03264	-0.03189	-0.03281	-0.03438	-0.0285	-0.03245	-0.03421	-0.03147	-0.03262	-0.0318
1092	-0.02898	-0.03464	-0.03182	-0.02921	-0.0343	-0.02596	-0.02932	-0.02598	-0.02895	-0.02643	-0.02605	-0.03451	-0.02899	-0.02581	-0.02904	-0.02876	-0.02895	-0.02623	-0.02593	-0.02302
1093	-0.02298	-0.02588	-0.02729	-0.02722	-0.01689	-0.02674	-0.02491	-0.027	-0.02356	-0.02657	-0.02589	-0.02383	-0.02326	-0.02138	-0.02256	-0.02212	-0.02584	-0.026	-0.02256	-0.0228
1094	-0.0273	-0.02661	-0.02779	-0.03014	-0.02283	-0.02926	-0.02947	-0.01837	-0.02283	-0.02882	-0.02616	-0.02454	-0.02502	-0.02549	-0.02025	-0.02518	-0.02425	-0.02501	-0.02483	-0.02638
1095	-0.03637	-0.03387	-0.03596	-0.03382	-0.03288	-0.03612	-0.03402	-0.03482	-0.0363	-0.03334	-0.03291	-0.03588	-0.03651	-0.03576	-0.02989	-0.03279	-0.03943	-0.03376	-0.03527	-0.03869
1096	-0.03776	-0.02895	-0.0349	-0.03559	-0.03491	-0.03187	-0.03775	-0.03516	-0.02882	-0.0376	-0.03192	-0.0279	-0.03191	-0.03754	-0.0319	-0.03123	-0.03206	-0.03217	-0.03401	-0.03425
1097	-0.03707	-0.03654	-0.0341	-0.04008	-0.0368	-0.03461	-0.03429	-0.04141	-0.03497	-0.02871	-0.03612	-0.02937	-0.03441	-0.03298	-0.03232	-0.03409	-0.03563	-0.0331	-0.02724	-0.02799
1098	-0.0339	-0.03512	-0.03675	-0.03727	-0.03776	-0.03625	-0.03555	-0.03939	-0.03662	-0.0377	-0.03536	-0.03637	-0.03725	-0.0351	-0.03447	-0.03685	-0.0353	-0.03543	-0.03511	-0.03656
1099	-0.04324	-0.04043	-0.03755	-0.04017	-0.03367	-0.04062	-0.03603	-0.03421	-0.03739	-0.03706	-0.04011	-0.03977	-0.03409	-0.02969	-0.03977	-0.03867	-0.03463	-0.03726	-0.03994	-0.03413
1100	-0.02754	-0.03145	-0.03518	-0.0371	-0.03437	-0.03462	-0.03671	-0.03501	-0.03419	-0.03746	-0.03439	-0.03759	-0.03824	-0.04104	-0.03674	-0.04375	-0.0359	-0.03761	-0.0381	-0.03826

## Sheet: Fig, 2c
Wavelength (nm)	Abs.
190	-0.34719	-0.33881	-0.35884	-0.33024	-0.33645	-0.34708	-0.32527	-0.3484	-0.35327	-0.34407	-0.34899	-0.34804	-0.35363	-0.35082	-0.33857	-0.34832	-0.35585	-0.35382	-0.35819	-0.35068	-0.34995	-0.34541	-0.35777	-0.34384	-0.36752	-0.34429	-0.354	-0.35389	-0.36605	-0.34204	-0.3635	-0.35613	-0.34593	-0.34734	-0.35622	-0.36343	-0.36183	-0.33831	-0.37157	-0.33309	-0.37006	-0.34456	-0.36949	-0.36259	-0.35727	-0.35504	-0.35888	-0.36177	-0.3299
191	-0.3381	-0.33908	-0.33514	-0.36147	-0.35655	-0.33593	-0.3438	-0.32738	-0.32684	-0.33525	-0.3374	-0.32458	-0.33532	-0.34238	-0.34129	-0.34603	-0.34514	-0.3499	-0.34001	-0.35482	-0.33393	-0.33905	-0.35111	-0.33656	-0.32762	-0.34559	-0.32324	-0.34597	-0.34698	-0.32686	-0.35458	-0.3495	-0.35603	-0.33714	-0.33154	-0.33974	-0.34818	-0.32149	-0.34825	-0.32933	-0.36117	-0.33754	-0.35711	-0.34197	-0.33176	-0.34333	-0.34188	-0.34013	-0.34008
192	-0.29068	-0.28628	-0.28198	-0.28725	-0.30825	-0.29184	-0.28629	-0.29453	-0.27768	-0.30042	-0.29185	-0.29669	-0.29989	-0.31703	-0.2853	-0.28965	-0.28636	-0.31855	-0.29957	-0.29239	-0.30097	-0.28878	-0.2939	-0.31395	-0.3019	-0.30665	-0.29716	-0.28492	-0.30629	-0.30467	-0.32177	-0.30472	-0.29106	-0.29755	-0.31795	-0.30768	-0.31522	-0.29428	-0.29391	-0.3024	-0.31885	-0.29846	-0.30015	-0.29645	-0.30345	-0.29743	-0.29954	-0.30737	-0.31165
193	-0.28872	-0.32782	-0.30067	-0.30179	-0.30707	-0.30203	-0.30807	-0.29864	-0.29134	-0.30886	-0.28462	-0.29936	-0.29933	-0.29048	-0.31762	-0.28972	-0.30706	-0.32774	-0.30883	-0.30313	-0.30801	-0.30267	-0.31348	-0.31393	-0.32269	-0.28848	-0.29912	-0.31552	-0.30507	-0.29541	-0.30455	-0.30911	-0.30728	-0.31076	-0.31055	-0.30558	-0.2931	-0.30431	-0.31966	-0.30602	-0.31101	-0.30329	-0.3123	-0.31132	-0.2965	-0.30277	-0.29184	-0.30658	-0.32339
194	-0.30564	-0.30763	-0.31037	-0.3163	-0.34392	-0.33104	-0.324	-0.34883	-0.30606	-0.31975	-0.32819	-0.32001	-0.33492	-0.34453	-0.32875	-0.36445	-0.32801	-0.348	-0.32446	-0.34566	-0.32629	-0.35363	-0.3241	-0.33508	-0.34026	-0.3276	-0.3201	-0.34131	-0.33746	-0.33213	-0.35892	-0.31534	-0.32346	-0.33486	-0.32799	-0.33042	-0.33262	-0.31601	-0.34874	-0.3364	-0.3255	-0.31694	-0.32348	-0.33394	-0.32533	-0.31986	-0.31687	-0.32653	-0.34132
195	-0.29435	-0.2895	-0.2936	-0.30147	-0.31919	-0.29582	-0.31045	-0.31615	-0.28634	-0.29077	-0.29371	-0.32541	-0.27859	-0.31227	-0.31019	-0.29416	-0.28711	-0.30806	-0.32802	-0.3154	-0.31767	-0.32537	-0.30541	-0.30149	-0.31965	-0.293	-0.32114	-0.3019	-0.31873	-0.31956	-0.30768	-0.32054	-0.31738	-0.30471	-0.30477	-0.29507	-0.31976	-0.32174	-0.31567	-0.3216	-0.31868	-0.31873	-0.30879	-0.31193	-0.29465	-0.29981	-0.28859	-0.31783	-0.29134
196	-0.33808	-0.32301	-0.33731	-0.35074	-0.3336	-0.31389	-0.32753	-0.31641	-0.31822	-0.31708	-0.32883	-0.35154	-0.34354	-0.34875	-0.32464	-0.32804	-0.3287	-0.3286	-0.32872	-0.35542	-0.32408	-0.32118	-0.36061	-0.34399	-0.33484	-0.33675	-0.31085	-0.33248	-0.34501	-0.34632	-0.32362	-0.3482	-0.3535	-0.32254	-0.33287	-0.31754	-0.34527	-0.33854	-0.34735	-0.32591	-0.32093	-0.35396	-0.33902	-0.34891	-0.32808	-0.33235	-0.3367	-0.32333	-0.3278
197	-0.29324	-0.32384	-0.30148	-0.31738	-0.33363	-0.33285	-0.30923	-0.33222	-0.31452	-0.31996	-0.30881	-0.31916	-0.33501	-0.34401	-0.32994	-0.34362	-0.32394	-0.33774	-0.3191	-0.34045	-0.32144	-0.33113	-0.31932	-0.31878	-0.32444	-0.33259	-0.32705	-0.32309	-0.33048	-0.31992	-0.32721	-0.34909	-0.31772	-0.30849	-0.3145	-0.31042	-0.32816	-0.3366	-0.31939	-0.30672	-0.34166	-0.31501	-0.31216	-0.31613	-0.31553	-0.32518	-0.3407	-0.32862	-0.32425
198	-0.19403	-0.18475	-0.21313	-0.2027	-0.21492	-0.20969	-0.20597	-0.21052	-0.18241	-0.22044	-0.17649	-0.19017	-0.20643	-0.20869	-0.21205	-0.19962	-0.21997	-0.19785	-0.20914	-0.2219	-0.19876	-0.2107	-0.21512	-0.20315	-0.20785	-0.19309	-0.20942	-0.2201	-0.19428	-0.1917	-0.20653	-0.20133	-0.19404	-0.21794	-0.20523	-0.21434	-0.20854	-0.18849	-0.19282	-0.2269	-0.20476	-0.21425	-0.21417	-0.21434	-0.20537	-0.20693	-0.20842	-0.22341	-0.21933
199	-0.08862	-0.06784	-0.06482	-0.07521	-0.04624	-0.0827	-0.0692	-0.08011	-0.05795	-0.06475	-0.0687	-0.08155	-0.06193	-0.07208	-0.07091	-0.05647	-0.06312	-0.0786	-0.07054	-0.06312	-0.05775	-0.0802	-0.06432	-0.07206	-0.07084	-0.08044	-0.09372	-0.06344	-0.07262	-0.06986	-0.07354	-0.07643	-0.05744	-0.0627	-0.06254	-0.08003	-0.06008	-0.06394	-0.06063	-0.07766	-0.05907	-0.07669	-0.08438	-0.07524	-0.06094	-0.07351	-0.08088	-0.07234	-0.06537
200	0.10912	0.10834	0.07967	0.10079	0.07005	0.08797	0.06366	0.07339	0.11129	0.09118	0.09859	0.09492	0.09005	0.08796	0.08651	0.07981	0.07882	0.08436	0.07696	0.08053	0.08967	0.07365	0.07925	0.07765	0.07695	0.08723	0.09544	0.08012	0.11186	0.08722	0.09177	0.07312	0.07874	0.07019	0.09152	0.11367	0.07924	0.08475	0.10152	0.07701	0.11182	0.08879	0.06537	0.07762	0.07958	0.09792	0.07413	0.07449	0.09256
201	0.28558	0.29584	0.28631	0.2785	0.2849	0.25896	0.29568	0.28559	0.29557	0.28035	0.28177	0.29367	0.288	0.27978	0.2902	0.26775	0.2882	0.28073	0.27698	0.27584	0.28079	0.27898	0.28748	0.2754	0.27726	0.26	0.27221	0.27772	0.27493	0.28102	0.25015	0.27824	0.27833	0.2727	0.27731	0.2738	0.28424	0.29145	0.28273	0.28796	0.29418	0.28041	0.26591	0.27811	0.27792	0.29361	0.27762	0.29927	0.26985
202	0.45701	0.45921	0.46213	0.48852	0.45213	0.46475	0.46347	0.48152	0.45763	0.44758	0.46638	0.45903	0.47118	0.45816	0.4601	0.44719	0.45012	0.4575	0.45926	0.46075	0.44735	0.4491	0.45266	0.47047	0.45823	0.45602	0.46555	0.44846	0.45568	0.44857	0.45199	0.45784	0.44201	0.4689	0.47003	0.46399	0.48181	0.45144	0.44914	0.45245	0.46806	0.44945	0.44815	0.44903	0.44819	0.45113	0.4594	0.45323	0.44699
203	0.63814	0.63788	0.62932	0.63484	0.63714	0.63182	0.63856	0.63243	0.64936	0.64716	0.64901	0.64002	0.63119	0.63876	0.63907	0.63781	0.64731	0.64037	0.63146	0.62161	0.64763	0.63711	0.6275	0.6227	0.64052	0.62115	0.63319	0.64609	0.6308	0.63736	0.64007	0.64108	0.618	0.64142	0.62278	0.64884	0.63254	0.62878	0.62841	0.62791	0.64884	0.62903	0.63001	0.63795	0.64685	0.62813	0.63037	0.63762	0.63679
204	0.78358	0.78285	0.77369	0.7732	0.76783	0.78051	0.76669	0.77374	0.76023	0.76833	0.78329	0.75958	0.77287	0.77505	0.76737	0.77407	0.76085	0.75931	0.75761	0.76537	0.76161	0.77529	0.77488	0.77205	0.75826	0.78078	0.76445	0.77679	0.77297	0.77481	0.7747	0.75147	0.7729	0.75989	0.77208	0.79108	0.77312	0.7658	0.77411	0.77356	0.78268	0.76646	0.75859	0.76714	0.76892	0.77373	0.7666	0.76021	0.78334
205	0.86985	0.87725	0.87662	0.86954	0.87444	0.8838	0.88215	0.86949	0.88057	0.88099	0.88314	0.87404	0.88281	0.87565	0.87463	0.88932	0.87987	0.87474	0.88113	0.8685	0.86759	0.87606	0.86919	0.87665	0.88784	0.87081	0.88318	0.87509	0.88275	0.88227	0.87579	0.87965	0.88199	0.86716	0.87645	0.88471	0.87618	0.88174	0.8758	0.88282	0.89022	0.87444	0.87411	0.88098	0.87442	0.88216	0.86829	0.87359	0.87626
206	0.95509	0.94471	0.94467	0.95485	0.95597	0.95566	0.9452	0.95466	0.95075	0.95629	0.95588	0.95039	0.95569	0.95535	0.95562	0.95608	0.95693	0.94409	0.95084	0.95528	0.94398	0.94962	0.95478	0.94992	0.95096	0.95401	0.93919	0.95596	0.95578	0.95601	0.95513	0.95614	0.96711	0.95524	0.9549	0.94974	0.95507	0.95564	0.95551	0.95085	0.95571	0.96125	0.95521	0.96158	0.95524	0.96149	0.95506	0.95576	0.96051
207	0.99753	0.99151	0.99581	1.00238	1.0015	1.00682	1.00048	1.00691	1.00583	1.00634	1.00644	1.00114	1.0112	1.00677	1.00643	1.01602	1.00093	1.01065	1.00517	1.00149	1.0055	1.01037	1.00666	1.00111	1.0107	1.01627	1.00512	1.00114	1.01095	1.00649	1.0114	1.01559	1.01681	1.00638	1.01573	1.0107	1.01131	1.01596	1.00612	1.00018	1.02074	1.01119	1.01609	1.01612	1.01581	1.01169	1.00631	1.01054	1.01664
208	1.01245	1.01663	1.02518	1.01263	1.02508	1.02052	1.02548	1.02086	1.02539	1.02512	1.02505	1.02486	1.02937	1.02088	1.02525	1.02986	1.03331	1.02534	1.03807	1.02907	1.02947	1.03817	1.02507	1.02878	1.02558	1.03394	1.02546	1.03327	1.03368	1.02483	1.02909	1.03829	1.03381	1.02915	1.04223	1.03344	1.0294	1.03385	1.03338	1.04192	1.03838	1.03795	1.03372	1.03808	1.03818	1.02908	1.03305	1.0422	1.03352
209	1.02424	1.0207	1.02093	1.02774	1.02796	1.04278	1.02421	1.03516	1.03143	1.0352	1.03531	1.0353	1.03913	1.03516	1.03148	1.03531	1.03544	1.03895	1.03188	1.03518	1.03522	1.0355	1.03516	1.04281	1.03501	1.03898	1.03499	1.03541	1.03911	1.0426	1.04657	1.03915	1.03903	1.03899	1.04685	1.04664	1.039	1.04275	1.03913	1.03921	1.04293	1.03905	1.04645	1.04282	1.04272	1.04647	1.04667	1.04294	1.04662
210	1.01178	1.01177	1.01166	1.0184	1.02175	1.02192	1.02506	1.02522	1.02861	1.02858	1.02511	1.02519	1.02516	1.02522	1.02854	1.02519	1.03185	1.02529	1.02509	1.03546	1.03198	1.02853	1.03195	1.03206	1.03542	1.03543	1.0355	1.03191	1.03193	1.03552	1.03542	1.03201	1.03206	1.03534	1.03543	1.03545	1.03195	1.03551	1.03196	1.03889	1.03199	1.03891	1.04246	1.0389	1.04244	1.03895	1.03549	1.03895	1.03548
211	1.01206	1.00885	1.01529	1.01854	1.01529	1.02182	1.01854	1.01854	1.01529	1.02182	1.02512	1.02182	1.02512	1.01854	1.02182	1.02182	1.0318	1.01854	1.02182	1.02182	1.02512	1.02512	1.02845	1.02512	1.02845	1.02845	1.02182	1.02845	1.0318	1.02845	1.03859	1.02512	1.02182	1.03518	1.03518	1.03518	1.0318	1.02845	1.02845	1.02845	1.0318	1.02845	1.03518	1.0318	1.0318	1.03518	1.0318	1.02845	1.03518
212	0.98889	0.99184	0.99197	0.99507	0.99513	1.0076	1.00154	1.00142	1.00489	1.00467	0.99816	1.01101	1.00142	1.00154	1.00803	1.01113	1.00443	1.01114	1.00792	1.0081	1.01104	1.01429	1.01105	1.01138	1.0144	1.01113	1.01465	1.01124	1.01094	1.01764	1.01076	1.01455	1.01469	1.00786	1.01439	1.01436	1.01446	1.02106	1.01136	1.01787	1.01772	1.01454	1.01442	1.01141	1.01791	1.01448	1.01437	1.01795	1.02086
213	0.98368	0.97773	0.98698	0.98676	0.98695	0.98717	0.99333	0.99022	0.99652	0.99324	0.99365	0.98994	0.99674	0.99693	0.99976	0.99663	0.99345	0.99324	0.99655	0.9996	0.99325	0.99312	0.99647	1.00625	0.99977	0.99985	1.00292	1.00666	0.99663	0.99988	0.99688	1.00669	1.00632	1.00681	1.00645	1.00661	1.00642	1.003	1.00979	1.00631	1.00643	1.0066	1.00651	1.0131	1.00953	1.00987	1.0032	1.00963	1.00324
214	0.96281	0.97221	0.96891	0.96587	0.97221	0.98852	0.97841	0.98208	0.98157	0.9785	0.98142	0.98205	0.98142	0.98791	0.98507	0.98798	0.9817	0.98502	0.9851	0.98196	0.98526	0.98547	0.98522	0.98456	0.98802	0.98817	0.98817	0.9944	0.98845	0.9948	0.99128	0.99749	0.99138	0.99445	0.99128	0.99438	0.99135	0.99488	0.99129	0.99517	0.99469	0.99815	0.9949	0.99136	0.99166	0.99452	0.99516	0.99499	0.99788
215	0.96068	0.9569	0.96392	0.96412	0.9671	0.97291	0.96997	0.9766	0.97351	0.97393	0.97019	0.97309	0.97385	0.97309	0.97965	0.97332	0.9734	0.97318	0.97604	0.97953	0.97621	0.97974	0.97984	0.98061	0.97673	0.98006	0.97961	0.97935	0.97953	0.97946	0.9768	0.97605	0.98306	0.98311	0.98329	0.97958	0.98304	0.98283	0.9867	0.98921	0.98269	0.98583	0.98576	0.9899	0.98973	0.98671	0.98974	0.98924	0.97957
216	0.94921	0.94969	0.9552	0.95508	0.95797	0.96803	0.96184	0.96753	0.96784	0.97091	0.96869	0.9648	0.97072	0.96803	0.96767	0.97119	0.96806	0.96809	0.96521	0.96472	0.96851	0.97108	0.97091	0.97701	0.9745	0.97367	0.97149	0.97121	0.97142	0.97454	0.97758	0.97539	0.97398	0.97743	0.97738	0.97454	0.97406	0.97823	0.98116	0.9742	0.97469	0.97413	0.97092	0.97699	0.97739	0.98018	0.98052	0.97431	0.97778
217	0.93839	0.93801	0.94172	0.94203	0.94201	0.94965	0.95028	0.95037	0.94978	0.94954	0.95564	0.94989	0.95076	0.94944	0.95315	0.94901	0.95325	0.95338	0.95587	0.95688	0.95924	0.95611	0.9524	0.95274	0.95571	0.94977	0.95866	0.95609	0.95915	0.95953	0.95628	0.96115	0.95631	0.95944	0.95937	0.95945	0.95589	0.96469	0.96419	0.96234	0.96211	0.95958	0.95986	0.95896	0.9616	0.95569	0.96209	0.96176	0.95916
218	0.92399	0.92512	0.9324	0.93548	0.939	0.93919	0.93862	0.94094	0.93877	0.93878	0.93777	0.93942	0.94675	0.93578	0.94146	0.93646	0.94046	0.94425	0.93846	0.94332	0.94404	0.9443	0.93915	0.94426	0.94451	0.94146	0.94122	0.94417	0.94354	0.94957	0.94981	0.94135	0.94695	0.94915	0.9495	0.94993	0.94428	0.9471	0.94406	0.94641	0.94679	0.94989	0.9499	0.94741	0.9441	0.94759	0.94972	0.94449	0.94996
219	0.90657	0.91399	0.91116	0.91321	0.91782	0.92278	0.92047	0.91822	0.9204	0.92074	0.91838	0.92567	0.92082	0.92211	0.9231	0.92358	0.91934	0.92266	0.92322	0.92091	0.92538	0.92574	0.92623	0.92353	0.9252	0.92077	0.92642	0.92631	0.92366	0.92535	0.92592	0.92935	0.92616	0.92321	0.92592	0.928	0.92609	0.93079	0.9283	0.92597	0.92872	0.92802	0.92763	0.9317	0.92897	0.92818	0.92823	0.93119	0.92825
220	0.88742	0.88898	0.89185	0.89175	0.89463	0.89434	0.89427	0.89649	0.89438	0.89686	0.89372	0.89617	0.90092	0.9003	0.89607	0.896	0.90008	0.89675	0.89321	0.89862	0.89598	0.898	0.89796	0.90084	0.89623	0.89945	0.9007	0.8996	0.90112	0.90153	0.90269	0.90268	0.90297	0.90047	0.90305	0.90039	0.90046	0.90063	0.89807	0.90048	0.90293	0.90032	0.89807	0.90413	0.90302	0.90032	0.90364	0.89985	0.9033
221	0.85866	0.86074	0.86276	0.86236	0.8712	0.87354	0.87135	0.86847	0.87083	0.87259	0.86749	0.87328	0.87027	0.86796	0.87153	0.87121	0.86711	0.87253	0.86738	0.87082	0.87088	0.87117	0.87066	0.8727	0.87356	0.87429	0.87525	0.86959	0.87495	0.87639	0.87314	0.87441	0.87524	0.87124	0.87518	0.87281	0.87309	0.87742	0.87306	0.87319	0.87397	0.87317	0.87396	0.87316	0.87699	0.87285	0.87868	0.8732	0.87652
222	0.82666	0.82814	0.83156	0.83032	0.83773	0.83918	0.83747	0.83753	0.83637	0.83845	0.83884	0.83953	0.83849	0.83801	0.83918	0.84065	0.8404	0.83886	0.83669	0.84061	0.83887	0.83985	0.83889	0.84259	0.84146	0.84078	0.84293	0.84475	0.84376	0.84192	0.8431	0.84242	0.84506	0.84455	0.8452	0.84262	0.84461	0.84503	0.84285	0.84409	0.84081	0.84446	0.84552	0.84604	0.84548	0.84257	0.84562	0.84481	0.84393
223	0.7919	0.79355	0.79605	0.79807	0.80172	0.80348	0.80285	0.80634	0.80426	0.80653	0.80472	0.8051	0.80512	0.80769	0.80487	0.80704	0.8052	0.80757	0.80478	0.80767	0.8085	0.80798	0.80874	0.81047	0.80889	0.81076	0.80847	0.81232	0.81074	0.81129	0.80906	0.81336	0.81173	0.81229	0.81115	0.81317	0.81384	0.81333	0.81479	0.81323	0.81408	0.81448	0.813	0.81454	0.81472	0.81339	0.81605	0.81579	0.81507
224	0.757	0.75919	0.7618	0.76397	0.7676	0.77217	0.77304	0.77103	0.77288	0.77252	0.77186	0.77274	0.77308	0.77273	0.7762	0.77161	0.77647	0.7731	0.77525	0.77405	0.77662	0.77812	0.77817	0.77671	0.77875	0.77672	0.7798	0.78028	0.78017	0.77898	0.78212	0.78276	0.78286	0.78071	0.78272	0.78337	0.78206	0.7841	0.78423	0.78485	0.78585	0.78459	0.78504	0.78596	0.78583	0.78504	0.78558	0.78412	0.78526
225	0.72789	0.73036	0.73276	0.73498	0.73933	0.74502	0.74367	0.74354	0.74567	0.7459	0.74557	0.74599	0.7466	0.74642	0.74671	0.74759	0.74984	0.74957	0.74859	0.74998	0.75157	0.75	0.75375	0.75243	0.75365	0.75444	0.75623	0.75625	0.75769	0.75559	0.75704	0.75826	0.75676	0.75903	0.76012	0.76041	0.7589	0.75955	0.76015	0.76084	0.76261	0.76119	0.76267	0.76217	0.76261	0.76218	0.76286	0.76254	0.76253
226	0.70299	0.70592	0.70854	0.71074	0.71621	0.72059	0.72012	0.72074	0.72147	0.723	0.72276	0.72445	0.72527	0.72444	0.72686	0.72633	0.72577	0.72829	0.72937	0.73224	0.73099	0.73366	0.73433	0.73321	0.73708	0.73673	0.73843	0.73831	0.73733	0.73826	0.73928	0.73976	0.7402	0.74207	0.74123	0.74189	0.74131	0.74353	0.74258	0.7428	0.74477	0.74373	0.745	0.7445	0.74482	0.74507	0.74619	0.747	0.74839
227	0.68207	0.68544	0.68964	0.69159	0.69661	0.70273	0.70274	0.70316	0.70307	0.70509	0.70705	0.7077	0.70943	0.7101	0.71103	0.71051	0.71239	0.71291	0.71424	0.7168	0.71551	0.71741	0.71902	0.72027	0.72088	0.72241	0.72446	0.72295	0.72505	0.7258	0.7257	0.72609	0.72792	0.72792	0.72972	0.73001	0.73096	0.73081	0.73136	0.73186	0.73208	0.7329	0.73298	0.73437	0.73398	0.73593	0.73517	0.73512	0.73655
228	0.66764	0.67323	0.67624	0.67886	0.68496	0.6893	0.69151	0.69104	0.69407	0.69613	0.69703	0.69769	0.69785	0.69941	0.70214	0.7021	0.70389	0.70449	0.70644	0.70732	0.70948	0.70949	0.71182	0.71187	0.71326	0.71454	0.71617	0.71603	0.71853	0.72045	0.7191	0.72113	0.72135	0.72217	0.72392	0.72418	0.7242	0.72529	0.72776	0.72628	0.7281	0.72807	0.72896	0.7302	0.73085	0.73086	0.73259	0.73217	0.73282
229	0.65977	0.66473	0.66902	0.67143	0.67862	0.68281	0.68476	0.68561	0.68747	0.68961	0.69119	0.69246	0.69436	0.69591	0.69674	0.69741	0.69896	0.70079	0.70099	0.70514	0.70566	0.70706	0.7087	0.71022	0.71117	0.71299	0.7144	0.71478	0.71689	0.71811	0.71878	0.71893	0.72068	0.72197	0.72299	0.72241	0.72501	0.72515	0.72744	0.72683	0.72836	0.7278	0.72868	0.72975	0.72999	0.73049	0.73258	0.73246	0.73344
230	0.65458	0.66119	0.66515	0.66704	0.67363	0.68116	0.6806	0.68445	0.6853	0.68805	0.68874	0.69119	0.69373	0.69451	0.69619	0.69732	0.69854	0.70068	0.70304	0.70463	0.7056	0.70785	0.70892	0.71057	0.71199	0.71272	0.71637	0.71565	0.71793	0.72011	0.72036	0.72115	0.72289	0.72327	0.72431	0.72649	0.72706	0.72826	0.72874	0.72971	0.73107	0.7316	0.73167	0.73317	0.73375	0.73433	0.73599	0.73636	0.73648
231	0.65474	0.66128	0.66583	0.66867	0.67464	0.68181	0.68268	0.68502	0.68648	0.69021	0.69076	0.69239	0.69531	0.69539	0.69838	0.69983	0.70235	0.70306	0.70612	0.70753	0.70976	0.71052	0.7137	0.715	0.71502	0.71749	0.71918	0.72187	0.7223	0.72383	0.72473	0.7256	0.7286	0.7285	0.72826	0.73105	0.73142	0.73318	0.73419	0.73531	0.73551	0.73836	0.73752	0.74012	0.73992	0.74185	0.74271	0.74127	0.74265
232	0.65871	0.66539	0.67047	0.67394	0.68027	0.6875	0.68894	0.69119	0.6935	0.69554	0.69715	0.69972	0.70094	0.70245	0.7045	0.70663	0.70881	0.71109	0.71236	0.71466	0.71616	0.71823	0.72042	0.7231	0.72435	0.72511	0.72715	0.72818	0.7295	0.73088	0.73439	0.73243	0.73539	0.73542	0.73851	0.73949	0.73998	0.74156	0.74185	0.74374	0.74441	0.74406	0.74547	0.7481	0.74859	0.7499	0.75012	0.75127	0.75273
233	0.66707	0.67261	0.6783	0.68114	0.68805	0.69505	0.69775	0.69752	0.70084	0.70312	0.70526	0.70746	0.70937	0.71003	0.71361	0.7154	0.71855	0.71776	0.71969	0.72385	0.72549	0.72587	0.72887	0.73135	0.73102	0.73331	0.73628	0.73698	0.73889	0.73933	0.74147	0.74181	0.74466	0.74446	0.74736	0.74874	0.74893	0.75146	0.75196	0.75343	0.75311	0.75487	0.758	0.75723	0.7582	0.75873	0.76011	0.76233	0.76255
234	0.67718	0.68511	0.68896	0.69305	0.69826	0.70603	0.70785	0.70964	0.71324	0.71399	0.71619	0.71966	0.72081	0.72147	0.72482	0.72851	0.72804	0.72943	0.7304	0.73428	0.73651	0.73848	0.7393	0.74266	0.74268	0.74627	0.74742	0.74944	0.75083	0.75362	0.75438	0.75515	0.75665	0.75789	0.75844	0.76035	0.76221	0.76359	0.76429	0.76441	0.76521	0.76709	0.76902	0.77023	0.77132	0.77045	0.77325	0.77349	0.77445
235	0.68853	0.69724	0.70262	0.70437	0.7117	0.71814	0.72076	0.72169	0.72401	0.727	0.7278	0.73005	0.73413	0.73355	0.73754	0.73888	0.7401	0.74183	0.74411	0.74758	0.74723	0.75088	0.75252	0.75521	0.75682	0.75785	0.7585	0.76062	0.76118	0.7638	0.76454	0.76697	0.76928	0.76989	0.77094	0.77319	0.77384	0.77411	0.77706	0.77798	0.77867	0.77969	0.77968	0.78255	0.78286	0.78314	0.78494	0.78446	0.78654
236	0.70124	0.70913	0.71498	0.71583	0.72256	0.73029	0.73101	0.73266	0.73537	0.73993	0.73979	0.74232	0.74461	0.74645	0.74832	0.74909	0.75249	0.75376	0.75496	0.75682	0.75846	0.76083	0.76292	0.76602	0.76752	0.76836	0.77082	0.77146	0.77413	0.77373	0.77628	0.77757	0.77919	0.78182	0.78301	0.78349	0.78431	0.78498	0.78818	0.78721	0.7892	0.79007	0.79146	0.79287	0.79338	0.79382	0.79534	0.79342	0.79722
237	0.71291	0.72157	0.72477	0.72874	0.73622	0.74182	0.74385	0.74547	0.74968	0.75205	0.75118	0.75358	0.75481	0.75848	0.76004	0.76245	0.76308	0.76646	0.7667	0.76951	0.77007	0.77489	0.7754	0.77761	0.7789	0.78097	0.78276	0.78336	0.78422	0.78671	0.7882	0.7881	0.79109	0.79223	0.79226	0.79378	0.79306	0.79803	0.79929	0.7982	0.79962	0.80071	0.80219	0.80237	0.80368	0.80439	0.80661	0.80522	0.80582
238	0.72517	0.73097	0.73658	0.73935	0.74667	0.75363	0.75401	0.75615	0.75805	0.76015	0.76245	0.76233	0.7658	0.76805	0.76916	0.76959	0.77277	0.77491	0.77676	0.77982	0.77969	0.78184	0.78438	0.78683	0.78437	0.78875	0.79014	0.79069	0.79253	0.79292	0.79609	0.79519	0.7985	0.79889	0.8006	0.80108	0.80299	0.80456	0.80507	0.80585	0.80548	0.80805	0.8097	0.81047	0.81073	0.81106	0.81335	0.81195	0.81434
239	0.7357	0.74241	0.74744	0.74972	0.75521	0.76269	0.76277	0.76456	0.76517	0.76982	0.7712	0.77201	0.77337	0.77406	0.77694	0.77769	0.78024	0.78238	0.78413	0.78513	0.7866	0.7894	0.79162	0.79056	0.79406	0.79491	0.79747	0.79702	0.79976	0.79974	0.8021	0.80267	0.80326	0.80446	0.8043	0.80661	0.80776	0.80969	0.80864	0.81062	0.81086	0.81172	0.81354	0.81392	0.81441	0.81519	0.816	0.81776	0.81816
240	0.74699	0.75208	0.75736	0.75959	0.76567	0.77154	0.77225	0.77229	0.7744	0.77647	0.77904	0.77921	0.78071	0.77977	0.78344	0.78343	0.78618	0.78657	0.79003	0.79126	0.79094	0.79455	0.79751	0.79733	0.79812	0.80031	0.79971	0.8017	0.80311	0.80457	0.80445	0.80399	0.80827	0.80882	0.80946	0.81039	0.81098	0.81295	0.81357	0.81461	0.81365	0.81733	0.81593	0.81625	0.81839	0.81864	0.81751	0.82129	0.8207
241	0.75851	0.76359	0.76672	0.76777	0.77406	0.78243	0.78101	0.78118	0.78522	0.7857	0.78574	0.78686	0.78891	0.78878	0.78907	0.79136	0.79204	0.7928	0.79577	0.795	0.79829	0.79971	0.80014	0.80213	0.80247	0.80379	0.80513	0.80384	0.80849	0.8078	0.8086	0.80876	0.81108	0.80918	0.81327	0.81389	0.81412	0.81418	0.81415	0.81699	0.8174	0.81838	0.8169	0.81993	0.82024	0.82095	0.82156	0.82152	0.82155
242	0.77043	0.77353	0.77796	0.77832	0.78438	0.7879	0.79108	0.79005	0.78994	0.79191	0.79199	0.79493	0.79593	0.79511	0.79719	0.79788	0.79858	0.79853	0.8023	0.80353	0.80362	0.80364	0.80598	0.80753	0.80625	0.80948	0.80926	0.81035	0.81132	0.81164	0.81194	0.81402	0.81387	0.81486	0.81553	0.81573	0.81655	0.81652	0.81911	0.81887	0.81999	0.82133	0.82116	0.82081	0.82233	0.82276	0.82291	0.82173	0.82249
243	0.78102	0.78412	0.78926	0.78774	0.79369	0.79887	0.79743	0.79894	0.79988	0.79927	0.80132	0.80153	0.80263	0.80312	0.80513	0.80523	0.80522	0.80753	0.80797	0.80908	0.80956	0.81029	0.8106	0.81419	0.81443	0.81542	0.81554	0.81531	0.81661	0.81844	0.81778	0.81777	0.81853	0.82001	0.82137	0.82218	0.8217	0.82216	0.82174	0.82235	0.82261	0.82376	0.82439	0.82571	0.82626	0.82529	0.82625	0.82591	0.82627
244	0.79279	0.79537	0.80029	0.7999	0.80504	0.80987	0.80903	0.80798	0.81057	0.81178	0.81052	0.81271	0.81132	0.81223	0.81403	0.81225	0.81437	0.81492	0.81658	0.81809	0.81796	0.81828	0.82111	0.82113	0.82204	0.82088	0.82365	0.8233	0.82431	0.82531	0.82355	0.82602	0.82691	0.82607	0.82719	0.82714	0.82611	0.82889	0.83084	0.82959	0.8287	0.83025	0.83207	0.83235	0.83148	0.83206	0.83062	0.8323	0.83131
245	0.80475	0.80758	0.81106	0.81174	0.8157	0.81804	0.81899	0.81795	0.81966	0.82062	0.82037	0.82075	0.82049	0.82135	0.82138	0.82342	0.82475	0.8251	0.82313	0.82418	0.82781	0.82687	0.82836	0.82717	0.82876	0.8302	0.8296	0.82976	0.83147	0.83231	0.83257	0.83146	0.83232	0.83301	0.83385	0.83605	0.83595	0.83466	0.83599	0.83492	0.83546	0.83662	0.83673	0.83823	0.83796	0.83831	0.83861	0.83822	0.83951
246	0.81297	0.81688	0.81897	0.81997	0.8245	0.82829	0.82826	0.82749	0.82848	0.82994	0.8292	0.82987	0.82922	0.82928	0.83141	0.83107	0.8302	0.83274	0.83291	0.83291	0.83433	0.83566	0.83479	0.8362	0.83645	0.83669	0.83868	0.83789	0.83722	0.83735	0.83983	0.84014	0.84026	0.83965	0.83971	0.84086	0.8409	0.84204	0.84194	0.8412	0.84213	0.84136	0.84283	0.84295	0.84395	0.84288	0.844	0.84301	0.84472
247	0.82262	0.82351	0.82789	0.82583	0.82951	0.83177	0.8326	0.83255	0.83121	0.83205	0.83274	0.83275	0.83205	0.83213	0.83305	0.83284	0.83428	0.83288	0.83463	0.8353	0.8344	0.8353	0.83607	0.83691	0.83618	0.8367	0.8372	0.83772	0.83905	0.83893	0.83846	0.84002	0.83938	0.83928	0.83992	0.83927	0.83921	0.84015	0.841	0.84076	0.84019	0.84083	0.841	0.84239	0.84023	0.8431	0.84102	0.84169	0.84253
248	0.82706	0.82799	0.82947	0.82873	0.83292	0.83645	0.83448	0.83393	0.83312	0.83326	0.83259	0.83336	0.83192	0.83056	0.83125	0.83146	0.8308	0.83279	0.83078	0.83151	0.83299	0.83301	0.83164	0.83236	0.83167	0.83385	0.83097	0.8325	0.83267	0.83403	0.83326	0.83347	0.83254	0.83202	0.83335	0.83202	0.83274	0.83278	0.8314	0.83353	0.83207	0.83216	0.83213	0.83234	0.8328	0.83248	0.83153	0.83166	0.83171
249	0.83246	0.8285	0.83134	0.82873	0.83218	0.83363	0.83168	0.82961	0.82898	0.82704	0.82772	0.82582	0.8258	0.82512	0.8252	0.82253	0.82386	0.82267	0.82261	0.82271	0.82075	0.8202	0.82141	0.82087	0.82015	0.81964	0.82018	0.81897	0.81892	0.81906	0.81843	0.81647	0.81909	0.81705	0.81849	0.81649	0.81592	0.81532	0.81649	0.81539	0.81534	0.81532	0.81477	0.81401	0.81414	0.81274	0.81343	0.8122	0.81216
250	0.83462	0.83259	0.82997	0.82731	0.83	0.83141	0.82611	0.82548	0.82355	0.82157	0.81969	0.81833	0.81646	0.81458	0.81332	0.81328	0.81142	0.8114	0.80953	0.80765	0.80889	0.80635	0.80641	0.80394	0.80456	0.80331	0.80272	0.80147	0.80151	0.80025	0.79902	0.79838	0.79724	0.79784	0.79604	0.79539	0.79418	0.79293	0.79362	0.79173	0.79115	0.79117	0.78876	0.79058	0.78936	0.78937	0.7882	0.78638	0.78699
251	0.83705	0.83097	0.83164	0.82762	0.82829	0.82563	0.82167	0.8184	0.81515	0.81257	0.81	0.80936	0.80618	0.80302	0.80114	0.79926	0.79802	0.79615	0.7943	0.79307	0.79122	0.79061	0.78939	0.78635	0.78575	0.78394	0.78333	0.78093	0.77914	0.77914	0.77736	0.77558	0.7744	0.77323	0.77205	0.77088	0.76913	0.76913	0.76739	0.76739	0.76623	0.76508	0.76335	0.76277	0.7622	0.76049	0.75935	0.75821	0.75764
252	0.84232	0.83399	0.83324	0.82842	0.8264	0.82435	0.81697	0.81496	0.81169	0.80842	0.80516	0.80256	0.79936	0.79555	0.79301	0.7899	0.78736	0.78553	0.78184	0.77998	0.77877	0.77632	0.77329	0.77208	0.7697	0.76851	0.76613	0.76318	0.762	0.76024	0.75733	0.75503	0.75385	0.75271	0.75211	0.74928	0.74757	0.74699	0.74475	0.7436	0.74193	0.74026	0.73913	0.73858	0.73581	0.73527	0.7347	0.73306	0.73196
253	0.84393	0.83647	0.83291	0.8258	0.82647	0.82003	0.81458	0.80837	0.80557	0.80153	0.79691	0.79356	0.78964	0.7858	0.78194	0.77999	0.77432	0.77363	0.77118	0.76811	0.76492	0.76249	0.75887	0.75526	0.75336	0.75156	0.74919	0.74624	0.74329	0.74154	0.73864	0.7369	0.73405	0.73235	0.72944	0.72886	0.72605	0.72491	0.72322	0.721	0.71985	0.71819	0.71598	0.71492	0.71329	0.71161	0.70941	0.70833	0.70616
254	0.84842	0.83449	0.83295	0.82703	0.82392	0.81747	0.81078	0.80589	0.79944	0.79444	0.79102	0.78549	0.78147	0.77808	0.77408	0.77017	0.76632	0.76303	0.75969	0.75699	0.75339	0.75093	0.74707	0.74519	0.74038	0.73849	0.73546	0.73174	0.73005	0.72698	0.72407	0.72109	0.71928	0.71813	0.71534	0.7124	0.7101	0.70833	0.70543	0.70381	0.70095	0.69866	0.69703	0.69703	0.69423	0.69203	0.69043	0.68884	0.68669
255	0.84171	0.83036	0.8263	0.81993	0.81761	0.81209	0.80379	0.79854	0.79268	0.78615	0.78179	0.77605	0.77266	0.76766	0.76278	0.76073	0.75599	0.75326	0.74861	0.7434	0.74197	0.73996	0.73498	0.73027	0.72906	0.72581	0.72337	0.71923	0.71717	0.71351	0.71104	0.70797	0.70441	0.70252	0.70072	0.69905	0.69539	0.69308	0.69029	0.68834	0.68615	0.68406	0.68158	0.68036	0.67815	0.67595	0.67425	0.67297	0.67075
256	0.82911	0.81459	0.81119	0.80473	0.80147	0.79432	0.7872	0.7827	0.77668	0.77147	0.76686	0.76121	0.75808	0.75311	0.74811	0.74452	0.74016	0.73686	0.73259	0.73002	0.72588	0.72231	0.72049	0.7161	0.71275	0.70953	0.70675	0.70474	0.70083	0.69862	0.69541	0.69161	0.68972	0.6872	0.68472	0.68283	0.67934	0.67751	0.67571	0.6722	0.67041	0.6696	0.66626	0.66511	0.6627	0.66097	0.65919	0.65561	0.65413
257	0.80395	0.79132	0.78738	0.78147	0.77915	0.7734	0.76542	0.76135	0.75672	0.75123	0.74595	0.74206	0.73764	0.73312	0.72895	0.72593	0.72121	0.71867	0.71397	0.71128	0.70846	0.70531	0.70229	0.69959	0.69758	0.69396	0.69085	0.6867	0.68444	0.68269	0.6803	0.67722	0.67394	0.67133	0.66947	0.66758	0.66496	0.66325	0.66059	0.65971	0.65694	0.65385	0.65269	0.6514	0.64909	0.64727	0.64553	0.64348	0.64261
258	0.76892	0.75798	0.75612	0.75062	0.74904	0.74245	0.73596	0.73242	0.72754	0.72318	0.7194	0.71396	0.71207	0.70652	0.70337	0.7011	0.69868	0.69379	0.69166	0.69011	0.68671	0.6851	0.68159	0.67896	0.67611	0.67231	0.67073	0.66733	0.6666	0.66296	0.66155	0.65851	0.65678	0.65418	0.65322	0.65106	0.64792	0.64711	0.64477	0.64369	0.64098	0.63988	0.63798	0.63585	0.63466	0.63367	0.63236	0.63173	0.62846
259	0.72709	0.71966	0.71516	0.71183	0.71142	0.70709	0.70102	0.69895	0.69438	0.6924	0.6884	0.68495	0.68308	0.67828	0.67494	0.67519	0.67082	0.66974	0.66689	0.66372	0.66246	0.65981	0.65696	0.65543	0.65343	0.65207	0.6497	0.64623	0.64496	0.64497	0.64291	0.63917	0.63755	0.63555	0.63624	0.63364	0.63143	0.63067	0.62908	0.62666	0.62658	0.62522	0.62372	0.62232	0.62098	0.62088	0.61873	0.61729	0.61578
260	0.68433	0.6801	0.67768	0.67385	0.67455	0.67241	0.66843	0.66372	0.66104	0.6592	0.65685	0.65321	0.65163	0.64956	0.64903	0.64473	0.64407	0.64238	0.64099	0.63817	0.63662	0.63579	0.63421	0.63224	0.63106	0.62895	0.62855	0.62711	0.62588	0.62358	0.6235	0.62196	0.62025	0.61928	0.61802	0.61684	0.61462	0.61546	0.61416	0.61321	0.61083	0.6105	0.60882	0.6093	0.60776	0.60728	0.60554	0.60422	0.60336
261	0.64843	0.64455	0.64316	0.64073	0.64098	0.63972	0.63653	0.63476	0.63329	0.63136	0.62994	0.62605	0.62648	0.62428	0.62383	0.62144	0.62076	0.61951	0.61825	0.61616	0.61619	0.61382	0.61348	0.61274	0.61322	0.61144	0.61	0.6096	0.60696	0.60692	0.60697	0.60423	0.60422	0.60389	0.60332	0.60287	0.6027	0.60049	0.60166	0.60009	0.59785	0.59876	0.59878	0.59714	0.59635	0.59575	0.59507	0.59493	0.59381
262	0.61512	0.61398	0.61316	0.60996	0.61182	0.61239	0.61155	0.60971	0.60811	0.60697	0.60474	0.60445	0.60303	0.60153	0.60235	0.60059	0.59874	0.59775	0.59823	0.59708	0.59822	0.59712	0.59616	0.59443	0.59455	0.59307	0.59424	0.59347	0.59286	0.59331	0.59089	0.59092	0.59032	0.58906	0.59005	0.5898	0.58857	0.58784	0.58731	0.58795	0.5863	0.58674	0.58599	0.58578	0.58627	0.58446	0.5841	0.58429	0.58421
263	0.5883	0.58548	0.58823	0.58646	0.5877	0.58965	0.58676	0.58624	0.58464	0.58252	0.58333	0.58231	0.58243	0.58103	0.5806	0.58036	0.58038	0.57904	0.57947	0.57832	0.57886	0.57779	0.57826	0.57888	0.57724	0.57813	0.57603	0.57755	0.57731	0.57623	0.57496	0.57555	0.57534	0.57553	0.57523	0.5748	0.57467	0.57316	0.57359	0.57281	0.57313	0.57333	0.57198	0.57309	0.57238	0.57248	0.57342	0.57183	0.57117
264	0.56563	0.56521	0.56528	0.5646	0.56556	0.56794	0.56489	0.56626	0.56489	0.56447	0.56342	0.5632	0.5619	0.56142	0.56093	0.56281	0.5622	0.56119	0.56177	0.56109	0.56153	0.5604	0.56004	0.56106	0.56078	0.56062	0.55971	0.56107	0.55946	0.55929	0.5592	0.55925	0.55885	0.55887	0.55834	0.55946	0.55907	0.55874	0.5583	0.55846	0.55802	0.55868	0.55699	0.55859	0.55851	0.5575	0.55812	0.55768	0.55779
265	0.54694	0.54605	0.5476	0.54699	0.5487	0.55104	0.54759	0.54742	0.54707	0.54563	0.54683	0.5457	0.54669	0.54502	0.54474	0.54484	0.54461	0.54343	0.54436	0.54456	0.54405	0.54425	0.54463	0.54399	0.54368	0.54368	0.5438	0.54512	0.54284	0.54364	0.54393	0.54325	0.54438	0.54405	0.54175	0.54373	0.54262	0.54243	0.54321	0.54316	0.54286	0.54255	0.54282	0.54417	0.54315	0.54279	0.54203	0.54248	0.54247
266	0.53013	0.52955	0.53023	0.52852	0.53187	0.53188	0.53056	0.53021	0.53002	0.52783	0.52939	0.5285	0.52839	0.52742	0.52698	0.52712	0.52659	0.52726	0.52592	0.52416	0.52685	0.52681	0.52609	0.5268	0.52626	0.52652	0.52656	0.52571	0.52572	0.52695	0.52628	0.52533	0.5252	0.52466	0.52468	0.52629	0.52343	0.52456	0.52405	0.52413	0.52521	0.52407	0.52408	0.52416	0.52414	0.5238	0.5228	0.523	0.52293
267	0.51579	0.51438	0.51478	0.51407	0.51595	0.51519	0.51539	0.51505	0.51391	0.51297	0.51269	0.51181	0.51093	0.5109	0.51045	0.51038	0.51034	0.51026	0.50875	0.50936	0.5095	0.50946	0.50981	0.50816	0.50823	0.50919	0.50876	0.50908	0.50707	0.50755	0.50774	0.50746	0.50759	0.50775	0.50746	0.5063	0.50572	0.50688	0.50649	0.50611	0.50606	0.50695	0.50656	0.50564	0.5061	0.50578	0.50587	0.505	0.50533
268	0.50283	0.50297	0.50307	0.50244	0.5036	0.50439	0.50245	0.50169	0.50009	0.49903	0.49903	0.49759	0.49824	0.49727	0.4976	0.49743	0.49575	0.49583	0.49466	0.4952	0.49505	0.49522	0.49419	0.49405	0.49416	0.4941	0.49387	0.49319	0.49271	0.49226	0.49192	0.49186	0.49104	0.49068	0.49164	0.4914	0.49165	0.49042	0.49029	0.48973	0.48931	0.49014	0.48979	0.48942	0.48977	0.48902	0.48943	0.48869	0.48934
269	0.49356	0.4938	0.49294	0.49205	0.49422	0.49353	0.49292	0.48983	0.48905	0.48775	0.48811	0.48825	0.48633	0.48609	0.48703	0.4857	0.48442	0.48395	0.48379	0.48313	0.48369	0.48283	0.48286	0.48267	0.48198	0.48151	0.48059	0.4813	0.48077	0.48009	0.47922	0.47951	0.47908	0.47832	0.4786	0.47828	0.47973	0.47767	0.47867	0.47701	0.47668	0.47685	0.47636	0.47666	0.47672	0.47623	0.47629	0.47603	0.47498
270	0.48913	0.48751	0.48695	0.48706	0.4873	0.48745	0.48505	0.48436	0.48502	0.48281	0.48338	0.48153	0.48095	0.48066	0.48037	0.47996	0.47846	0.47829	0.47778	0.47827	0.47795	0.47728	0.4758	0.47684	0.47534	0.47542	0.47557	0.47503	0.47572	0.47486	0.47482	0.47336	0.47411	0.47353	0.47338	0.47281	0.47221	0.47213	0.47189	0.47136	0.47108	0.47183	0.46983	0.47103	0.4703	0.47127	0.47048	0.4701	0.47015
271	0.48403	0.48228	0.4841	0.48148	0.48306	0.48327	0.48106	0.48114	0.48101	0.47894	0.47786	0.47754	0.47774	0.47707	0.47762	0.47632	0.47551	0.47484	0.47496	0.4757	0.47426	0.47405	0.47398	0.47372	0.47271	0.47276	0.47346	0.47247	0.47186	0.4725	0.47139	0.47143	0.47243	0.47149	0.46941	0.47074	0.46935	0.47012	0.46982	0.47	0.46957	0.46997	0.46901	0.46961	0.46854	0.46873	0.46806	0.46776	0.46912
272	0.48134	0.48006	0.48118	0.47989	0.48165	0.48263	0.48051	0.48025	0.47977	0.47902	0.479	0.47821	0.47814	0.4767	0.47681	0.47673	0.47604	0.47681	0.47443	0.47472	0.4755	0.4747	0.47583	0.47518	0.47518	0.47492	0.47531	0.47461	0.47409	0.47419	0.47505	0.4746	0.47358	0.47448	0.47331	0.47419	0.47325	0.47346	0.47357	0.47269	0.47274	0.47227	0.47326	0.47305	0.47217	0.4722	0.47192	0.47188	0.47124
273	0.48027	0.48023	0.48112	0.48004	0.48337	0.48345	0.48222	0.48136	0.48205	0.48148	0.48156	0.48067	0.4802	0.47925	0.48018	0.48059	0.47989	0.48039	0.47974	0.47945	0.48083	0.48068	0.48081	0.4805	0.4795	0.48096	0.48071	0.48021	0.47972	0.48057	0.48109	0.48004	0.48058	0.48005	0.4807	0.48125	0.48043	0.48113	0.4802	0.48006	0.48093	0.47972	0.48075	0.48126	0.48051	0.48011	0.48029	0.48102	0.47954
274	0.4772	0.47702	0.47841	0.47844	0.48074	0.48343	0.48193	0.48146	0.48102	0.48026	0.48186	0.48104	0.48179	0.48213	0.48245	0.48222	0.48301	0.48244	0.48187	0.48333	0.4833	0.48322	0.48399	0.48373	0.48372	0.48431	0.48448	0.48412	0.48481	0.48566	0.4847	0.48444	0.48509	0.4854	0.48601	0.4867	0.48556	0.48621	0.48657	0.48653	0.48644	0.48704	0.48669	0.48691	0.48753	0.48691	0.48621	0.48783	0.48743
275	0.47126	0.47258	0.47309	0.47335	0.47621	0.4779	0.47767	0.47775	0.47852	0.47888	0.478	0.47927	0.47834	0.47856	0.47944	0.48037	0.47948	0.48048	0.48061	0.48137	0.48161	0.48244	0.48259	0.48282	0.48325	0.48364	0.4842	0.48395	0.48447	0.48537	0.48542	0.48645	0.48477	0.48578	0.48632	0.48628	0.48628	0.48643	0.48658	0.48704	0.48853	0.48759	0.48731	0.48727	0.4887	0.48797	0.48892	0.48815	0.48866
276	0.46365	0.46487	0.46675	0.4668	0.46986	0.46994	0.47088	0.47115	0.47111	0.47097	0.47078	0.47125	0.47188	0.47187	0.4721	0.47285	0.47306	0.47378	0.47304	0.47505	0.47377	0.47477	0.47469	0.47679	0.47605	0.47584	0.47727	0.47743	0.47688	0.47818	0.47724	0.47744	0.47919	0.47925	0.48021	0.47812	0.47921	0.4792	0.47967	0.4799	0.4802	0.48094	0.4814	0.48139	0.48158	0.48198	0.48132	0.48147	0.48202
277	0.45299	0.45453	0.45556	0.4547	0.45675	0.45888	0.45763	0.45908	0.45847	0.45739	0.4578	0.4581	0.45801	0.45767	0.45848	0.45895	0.45834	0.45885	0.45901	0.45903	0.46109	0.4598	0.46023	0.46034	0.46158	0.46099	0.46195	0.46132	0.46114	0.46098	0.46075	0.4616	0.46166	0.46162	0.46254	0.46198	0.46304	0.46273	0.46274	0.46229	0.46359	0.46289	0.46352	0.4636	0.46394	0.4637	0.46385	0.46359	0.46421
278	0.4425	0.44248	0.44203	0.44145	0.44357	0.44297	0.44199	0.44275	0.44199	0.44154	0.44053	0.4408	0.44033	0.43937	0.43969	0.4402	0.43918	0.43929	0.43912	0.43937	0.43955	0.43892	0.4394	0.43875	0.43911	0.43864	0.43781	0.43874	0.43922	0.43851	0.43816	0.43815	0.43867	0.4388	0.43714	0.43768	0.43834	0.43703	0.43823	0.43774	0.4377	0.43838	0.43807	0.43757	0.43817	0.4376	0.43736	0.4373	0.43697
279	0.43276	0.43109	0.43104	0.42995	0.43015	0.43051	0.42803	0.42772	0.42591	0.42429	0.42435	0.4231	0.42151	0.42101	0.42014	0.42032	0.41902	0.4187	0.41777	0.41753	0.417	0.41575	0.41628	0.41599	0.41562	0.41519	0.41496	0.41358	0.41336	0.41424	0.41379	0.41199	0.41311	0.41193	0.41123	0.41131	0.41068	0.4096	0.41035	0.40988	0.40932	0.40847	0.40798	0.40861	0.408	0.40769	0.40755	0.40677	0.40637
280	0.4248	0.42155	0.4212	0.41818	0.41865	0.41677	0.41374	0.4125	0.41123	0.40942	0.40711	0.40589	0.40405	0.40326	0.40251	0.40129	0.40007	0.3988	0.39806	0.39726	0.39611	0.3956	0.39496	0.3933	0.39181	0.39101	0.39153	0.39012	0.38888	0.38791	0.38714	0.38665	0.386	0.38507	0.38438	0.38405	0.38238	0.38242	0.38163	0.38131	0.38099	0.37923	0.37889	0.37989	0.3782	0.37666	0.37673	0.37662	0.37545
281	0.42042	0.41426	0.41308	0.41036	0.40919	0.40664	0.40234	0.40071	0.39782	0.39613	0.39354	0.39068	0.38947	0.38829	0.38586	0.38507	0.38266	0.38219	0.37985	0.37831	0.37705	0.37593	0.3743	0.37354	0.37144	0.37034	0.36958	0.36813	0.36735	0.36606	0.36494	0.36342	0.36227	0.36156	0.36035	0.35926	0.35845	0.35728	0.35697	0.35548	0.35429	0.35353	0.35242	0.35141	0.35099	0.35012	0.34942	0.34914	0.34839
282	0.41424	0.40845	0.40578	0.40279	0.40147	0.39681	0.39293	0.38998	0.38741	0.38535	0.3824	0.37989	0.37743	0.37505	0.37336	0.37099	0.36889	0.36778	0.36533	0.36331	0.36212	0.36057	0.35937	0.35632	0.3555	0.35316	0.35282	0.35006	0.34817	0.34745	0.34554	0.34474	0.34287	0.34134	0.34061	0.33907	0.33727	0.33761	0.33539	0.33426	0.33422	0.3324	0.33161	0.33047	0.32904	0.32835	0.32728	0.32619	0.32469
283	0.40993	0.40183	0.40009	0.39605	0.3939	0.38904	0.38388	0.3813	0.3779	0.37497	0.37248	0.36913	0.36708	0.3638	0.36173	0.35966	0.35732	0.35528	0.35286	0.35126	0.34968	0.34732	0.34539	0.34298	0.34142	0.33986	0.33723	0.33605	0.33449	0.33257	0.33104	0.3292	0.32729	0.32652	0.32467	0.32354	0.32129	0.32024	0.31945	0.31762	0.31657	0.31543	0.31471	0.31326	0.3125	0.31105	0.30926	0.30851	0.3085
284	0.40116	0.39382	0.38932	0.38708	0.38439	0.37999	0.37516	0.37214	0.36913	0.36613	0.36191	0.3598	0.35645	0.35313	0.3523	0.35025	0.34575	0.34455	0.34252	0.34052	0.33852	0.33652	0.33413	0.33216	0.33099	0.32864	0.3259	0.3236	0.32205	0.32129	0.31901	0.31671	0.31555	0.31405	0.31254	0.31104	0.30917	0.30804	0.30656	0.30508	0.3036	0.30286	0.3014	0.29993	0.29885	0.29811	0.29629	0.29557	0.29414
285	0.38757	0.37975	0.3775	0.37297	0.37163	0.3663	0.3619	0.35885	0.35497	0.35239	0.349	0.34605	0.34436	0.34144	0.33933	0.33686	0.33481	0.33195	0.3299	0.32788	0.32546	0.32345	0.32226	0.32028	0.31709	0.31593	0.31397	0.31163	0.31086	0.30814	0.30544	0.3043	0.3039	0.30239	0.3001	0.29898	0.29746	0.29633	0.29521	0.29333	0.29222	0.29146	0.28999	0.28851	0.28704	0.28629	0.28484	0.28374	0.28266
286	0.3698	0.36251	0.35975	0.35626	0.35404	0.35003	0.34569	0.34259	0.34007	0.33752	0.33448	0.33324	0.32986	0.32733	0.32489	0.32362	0.31986	0.31911	0.31664	0.31505	0.31262	0.311	0.30942	0.30816	0.30543	0.30467	0.30223	0.3003	0.29946	0.29797	0.29606	0.29451	0.29255	0.29176	0.28987	0.28903	0.28753	0.28603	0.2853	0.28344	0.28263	0.28076	0.2804	0.2793	0.2782	0.27629	0.27595	0.2752	0.27403
287	0.34545	0.33917	0.33703	0.3348	0.334	0.32924	0.32613	0.32333	0.32061	0.31888	0.3156	0.31333	0.31275	0.30979	0.30849	0.30647	0.30406	0.30277	0.30077	0.29999	0.29799	0.29643	0.29554	0.29318	0.29115	0.29121	0.28847	0.28726	0.28572	0.28452	0.28343	0.28215	0.28152	0.27993	0.27884	0.27647	0.27575	0.27493	0.27453	0.27385	0.27193	0.27119	0.2704	0.26967	0.26843	0.26708	0.26665	0.26551	0.26369
288	0.31988	0.31481	0.3135	0.31093	0.30997	0.30811	0.30379	0.30378	0.30058	0.29852	0.29731	0.29442	0.29418	0.29232	0.28984	0.28945	0.28701	0.28629	0.28521	0.28377	0.28275	0.28184	0.27995	0.27909	0.27727	0.27713	0.27564	0.27407	0.27373	0.27255	0.27209	0.26985	0.26977	0.26859	0.26825	0.26729	0.26639	0.26496	0.26415	0.26369	0.26305	0.2619	0.2611	0.26073	0.25889	0.25883	0.25809	0.25733	0.25705
289	0.29344	0.29048	0.28934	0.28819	0.28696	0.28612	0.28328	0.28161	0.28076	0.28005	0.27846	0.27698	0.27493	0.27451	0.27333	0.27207	0.27112	0.27056	0.27001	0.26833	0.26817	0.26675	0.26668	0.2648	0.26479	0.26357	0.2629	0.2622	0.26123	0.26054	0.25935	0.25949	0.25875	0.25767	0.25718	0.25716	0.25562	0.25605	0.25526	0.25458	0.25412	0.2538	0.25314	0.25271	0.25245	0.2513	0.25084	0.25013	0.24973
290	0.26906	0.26631	0.26634	0.26558	0.26534	0.26458	0.26214	0.26231	0.26027	0.25997	0.25956	0.25881	0.25857	0.2572	0.25617	0.2559	0.25582	0.25477	0.25314	0.25388	0.2529	0.25329	0.25166	0.25167	0.25104	0.25075	0.25077	0.24975	0.24941	0.24886	0.24852	0.24809	0.24803	0.24817	0.24745	0.24711	0.24632	0.24597	0.24515	0.24566	0.24485	0.24439	0.24494	0.24399	0.2442	0.24365	0.24302	0.24309	0.24259
291	0.24629	0.24583	0.24543	0.24495	0.24556	0.24502	0.24433	0.24364	0.24355	0.24335	0.24271	0.24239	0.24197	0.24084	0.24139	0.24148	0.2407	0.2412	0.24046	0.23981	0.24054	0.23968	0.24008	0.23874	0.2395	0.23968	0.2391	0.23837	0.23984	0.23872	0.23836	0.23837	0.23758	0.23811	0.23748	0.23799	0.23742	0.23773	0.23768	0.23736	0.23709	0.23687	0.23706	0.236	0.23721	0.23573	0.2361	0.23606	0.2354
292	0.22899	0.22973	0.22973	0.22897	0.23033	0.22988	0.23057	0.23019	0.22999	0.22946	0.22982	0.22986	0.23004	0.22922	0.2297	0.23016	0.23028	0.23026	0.22952	0.23091	0.22994	0.23015	0.23078	0.23087	0.2304	0.23123	0.23051	0.23166	0.23106	0.23137	0.23138	0.23084	0.23103	0.23174	0.23092	0.23127	0.23159	0.23133	0.2318	0.23138	0.23133	0.23169	0.23137	0.23163	0.23184	0.23204	0.23157	0.2317	0.23157
293	0.21491	0.2167	0.21699	0.21648	0.21834	0.21988	0.21951	0.22001	0.22003	0.22091	0.22046	0.2204	0.22158	0.22085	0.22164	0.222	0.22192	0.22253	0.22291	0.22286	0.22261	0.22303	0.2232	0.2245	0.22443	0.22475	0.22504	0.22525	0.22541	0.22549	0.22563	0.2256	0.22606	0.22587	0.22657	0.22719	0.22689	0.22793	0.22652	0.22787	0.22735	0.22752	0.22809	0.22834	0.22837	0.22829	0.22849	0.22881	0.22804
294	0.20548	0.20691	0.2084	0.20774	0.20947	0.2113	0.21184	0.21114	0.21242	0.21288	0.21307	0.21332	0.21481	0.21441	0.2147	0.21533	0.21559	0.21642	0.217	0.21696	0.21721	0.21763	0.21843	0.21906	0.21881	0.21941	0.21948	0.22157	0.22136	0.2214	0.22167	0.22249	0.22278	0.22323	0.22282	0.22334	0.22386	0.22449	0.22475	0.22469	0.2245	0.2254	0.22564	0.22589	0.22569	0.22584	0.22625	0.22633	0.22663
295	0.19764	0.1991	0.20073	0.20096	0.20262	0.20442	0.20486	0.20556	0.20645	0.20722	0.20774	0.20869	0.20935	0.20908	0.20984	0.21034	0.21124	0.21227	0.21246	0.21326	0.21427	0.21467	0.21515	0.21555	0.2162	0.21691	0.21693	0.21781	0.2176	0.21887	0.21914	0.21965	0.21958	0.22084	0.22051	0.22095	0.2215	0.22212	0.22244	0.2223	0.22299	0.22302	0.22313	0.22394	0.22381	0.22422	0.22485	0.22533	0.22551
296	0.19284	0.19496	0.19668	0.19715	0.19923	0.20158	0.20173	0.20274	0.20401	0.2043	0.20547	0.20614	0.20732	0.20727	0.2084	0.20876	0.20969	0.21074	0.21163	0.21223	0.21264	0.21319	0.21412	0.2146	0.2156	0.21615	0.21663	0.2173	0.218	0.21797	0.21874	0.21955	0.2197	0.22053	0.2202	0.22115	0.222	0.22258	0.22291	0.22324	0.22396	0.22362	0.22411	0.22458	0.22484	0.22556	0.22617	0.22665	0.22603
297	0.19028	0.19234	0.1947	0.19493	0.19637	0.19913	0.19967	0.20076	0.20219	0.20297	0.20358	0.20504	0.20564	0.20607	0.20714	0.20854	0.20888	0.21015	0.2101	0.21174	0.21214	0.21317	0.21275	0.21419	0.21562	0.21645	0.21615	0.2171	0.21799	0.21865	0.21917	0.21937	0.21996	0.22062	0.22168	0.22164	0.22158	0.22282	0.22419	0.22441	0.2248	0.22486	0.22531	0.22647	0.22576	0.22727	0.22714	0.22731	0.2273
298	0.18874	0.19178	0.19366	0.19495	0.19688	0.19857	0.20079	0.20046	0.20197	0.20326	0.20399	0.20563	0.20639	0.20689	0.20884	0.20887	0.20965	0.21076	0.21056	0.21314	0.21343	0.21493	0.21529	0.21611	0.21683	0.21813	0.2189	0.21879	0.2196	0.22036	0.22133	0.22134	0.22247	0.22313	0.22405	0.22477	0.22468	0.22625	0.22574	0.22702	0.22743	0.22752	0.2278	0.22895	0.22926	0.23009	0.23025	0.23071	0.23101
299	0.18841	0.19215	0.19341	0.19496	0.19685	0.20002	0.20114	0.20201	0.20319	0.20464	0.20602	0.20671	0.20798	0.20949	0.21037	0.21055	0.21206	0.21282	0.21385	0.21549	0.2153	0.21709	0.2184	0.21906	0.21878	0.22031	0.2212	0.22223	0.22332	0.2236	0.22426	0.22552	0.22528	0.22592	0.22773	0.22869	0.22918	0.22939	0.2293	0.23021	0.23085	0.23182	0.23159	0.23243	0.23291	0.23358	0.23439	0.23497	0.23499
300	0.18976	0.19335	0.19525	0.1961	0.19899	0.20155	0.20243	0.20424	0.20555	0.20722	0.20825	0.20909	0.20935	0.2115	0.21256	0.21323	0.21521	0.2163	0.21721	0.2184	0.21911	0.22061	0.22112	0.22157	0.22241	0.22397	0.22479	0.22574	0.2256	0.22806	0.22838	0.22961	0.22976	0.23058	0.23125	0.23183	0.23255	0.23305	0.23416	0.23449	0.23546	0.23669	0.23608	0.23697	0.23733	0.23779	0.2382	0.23952	0.23915
301	0.19192	0.19562	0.1977	0.19906	0.20128	0.20382	0.20575	0.20724	0.20819	0.21007	0.21087	0.21188	0.21394	0.21453	0.21599	0.21688	0.21897	0.2201	0.2203	0.22181	0.22308	0.22427	0.22495	0.22649	0.22728	0.22859	0.22969	0.22992	0.23101	0.23218	0.23309	0.233	0.2345	0.23608	0.23681	0.23748	0.23811	0.23851	0.23936	0.24	0.24063	0.24117	0.24148	0.24243	0.24344	0.2434	0.24352	0.24432	0.24463
302	0.19255	0.19737	0.19908	0.19992	0.20288	0.20665	0.20754	0.21009	0.21113	0.21326	0.21393	0.21541	0.21709	0.21763	0.21948	0.22046	0.22266	0.22339	0.2245	0.22441	0.22659	0.22822	0.22876	0.23037	0.23135	0.23206	0.23347	0.23426	0.23585	0.2358	0.23743	0.23811	0.23967	0.24004	0.2408	0.24161	0.24237	0.24293	0.24347	0.24484	0.24524	0.24588	0.24697	0.24754	0.24841	0.2482	0.24889	0.24933	0.25021
303	0.19507	0.19982	0.20159	0.20291	0.20649	0.20936	0.21123	0.21282	0.21422	0.21603	0.2183	0.21848	0.22046	0.22196	0.22326	0.22463	0.2267	0.22746	0.22807	0.22973	0.23106	0.23231	0.23382	0.23522	0.23606	0.23733	0.23817	0.23933	0.24006	0.24111	0.24294	0.2432	0.24475	0.24524	0.24652	0.24608	0.2484	0.2483	0.24969	0.25007	0.25066	0.25183	0.25224	0.25293	0.25382	0.25517	0.25456	0.25523	0.25683
304	0.1949	0.20042	0.20266	0.20418	0.2066	0.21054	0.21274	0.21415	0.21662	0.21789	0.21952	0.22087	0.22299	0.22425	0.22517	0.22664	0.2281	0.23021	0.23148	0.23196	0.23453	0.23486	0.23627	0.23705	0.23927	0.23994	0.24168	0.24236	0.24302	0.24466	0.24595	0.24652	0.24745	0.24838	0.2497	0.25079	0.25099	0.25238	0.25285	0.25337	0.25511	0.25457	0.25593	0.25691	0.25783	0.25868	0.25866	0.25936	0.26027
305	0.19516	0.19995	0.20229	0.20446	0.20751	0.21096	0.21314	0.21464	0.21731	0.21872	0.22004	0.22194	0.22273	0.22481	0.22651	0.22749	0.22983	0.23053	0.23173	0.23372	0.23533	0.23657	0.23805	0.23927	0.24023	0.24084	0.24275	0.24434	0.2443	0.24595	0.24796	0.24855	0.24946	0.2505	0.25087	0.25235	0.25307	0.25353	0.25544	0.25634	0.25667	0.257	0.25856	0.25907	0.25962	0.26069	0.26114	0.26203	0.26239
306	0.19428	0.19941	0.2013	0.20297	0.20681	0.21026	0.21255	0.21479	0.21603	0.21794	0.22012	0.22122	0.22293	0.2251	0.22585	0.2282	0.22992	0.23123	0.23149	0.23425	0.23635	0.23616	0.23807	0.23985	0.24077	0.24201	0.24322	0.24415	0.24489	0.24685	0.24795	0.24856	0.24892	0.25076	0.25179	0.25336	0.25442	0.25495	0.25539	0.25653	0.25747	0.25841	0.25905	0.2597	0.26009	0.26075	0.26183	0.26275	0.26312
307	0.1929	0.19863	0.20068	0.20233	0.20502	0.20929	0.21152	0.2128	0.2148	0.21634	0.21863	0.2204	0.22182	0.2233	0.22568	0.22625	0.22817	0.2293	0.23076	0.23235	0.2341	0.23522	0.23731	0.23843	0.23941	0.24016	0.24171	0.24319	0.24343	0.24525	0.2463	0.24782	0.2493	0.2491	0.25044	0.2517	0.25246	0.25336	0.25424	0.25553	0.25644	0.25729	0.25721	0.25853	0.25918	0.25982	0.26085	0.26122	0.26209
308	0.19057	0.19571	0.19785	0.19995	0.20287	0.20719	0.20902	0.21066	0.21257	0.21427	0.21616	0.21765	0.21801	0.2201	0.22173	0.22375	0.22459	0.22704	0.22747	0.22905	0.23081	0.23233	0.23293	0.23504	0.23539	0.23715	0.2383	0.2389	0.24143	0.24186	0.24304	0.24425	0.2448	0.24605	0.24646	0.24801	0.2488	0.24948	0.25044	0.25125	0.25244	0.25282	0.25389	0.25394	0.25553	0.25671	0.25678	0.25823	0.25797
309	0.18825	0.19359	0.19524	0.19691	0.20069	0.20412	0.20583	0.20756	0.209	0.21106	0.21245	0.21417	0.21539	0.21727	0.21929	0.21985	0.22145	0.22278	0.2247	0.2251	0.22695	0.22906	0.22934	0.23126	0.23227	0.23351	0.23528	0.23555	0.23614	0.2375	0.23862	0.2398	0.24075	0.24191	0.24299	0.24378	0.24453	0.24605	0.24635	0.24745	0.24755	0.24864	0.24913	0.25045	0.25096	0.25178	0.25206	0.25302	0.25325
310	0.18631	0.19054	0.19281	0.19506	0.19742	0.20134	0.203	0.20497	0.20594	0.20795	0.20964	0.21101	0.21279	0.21385	0.21562	0.21681	0.21865	0.21924	0.22109	0.22239	0.22378	0.22531	0.2263	0.22771	0.22878	0.22949	0.23094	0.23198	0.23331	0.23442	0.23546	0.2355	0.237	0.23879	0.2392	0.24057	0.24131	0.24173	0.24313	0.24393	0.24455	0.245	0.24566	0.24687	0.24754	0.24824	0.24902	0.24898	0.24975
311	0.18469	0.18965	0.19122	0.19314	0.19627	0.19984	0.20174	0.2037	0.20535	0.20762	0.20893	0.21057	0.21122	0.2125	0.21417	0.21618	0.21683	0.21884	0.21988	0.22119	0.22262	0.22359	0.22492	0.22632	0.22738	0.22865	0.23007	0.23076	0.2315	0.23288	0.23459	0.23527	0.23595	0.23669	0.2377	0.23882	0.23951	0.24055	0.24163	0.24198	0.24306	0.24339	0.24446	0.24485	0.24589	0.24697	0.24697	0.24803	0.24839
312	0.18349	0.18836	0.1908	0.19265	0.19547	0.19887	0.20108	0.20266	0.20329	0.20552	0.20741	0.20872	0.21062	0.21224	0.21385	0.21516	0.21742	0.21809	0.21906	0.22138	0.22135	0.22334	0.22502	0.22568	0.22632	0.22902	0.22935	0.23037	0.23136	0.23238	0.23408	0.23409	0.2358	0.23714	0.23818	0.2385	0.23922	0.2399	0.24126	0.24196	0.24265	0.24334	0.24405	0.24438	0.24579	0.24648	0.24717	0.24753	0.24823
313	0.1841	0.18916	0.19096	0.19277	0.19519	0.19946	0.20161	0.20284	0.20501	0.20688	0.20907	0.21001	0.21158	0.21253	0.21474	0.21633	0.21793	0.21921	0.22082	0.22146	0.22405	0.22502	0.22567	0.2273	0.22927	0.22993	0.23157	0.2319	0.23323	0.23455	0.23589	0.23689	0.23722	0.23822	0.23923	0.24125	0.24058	0.24226	0.24396	0.24396	0.24532	0.24566	0.24634	0.24737	0.24771	0.24908	0.24908	0.25011	0.25046
314	0.18261	0.18758	0.19022	0.1923	0.19528	0.19826	0.20124	0.20219	0.20429	0.20642	0.20793	0.20979	0.21138	0.21326	0.21506	0.21635	0.21789	0.21915	0.22007	0.22233	0.22324	0.22547	0.2268	0.22774	0.22902	0.23035	0.23193	0.23324	0.2339	0.23488	0.2362	0.2378	0.2388	0.23949	0.24084	0.24211	0.24249	0.24376	0.24475	0.24544	0.24641	0.2471	0.24778	0.24847	0.24948	0.25012	0.25015	0.25149	0.25221
315	0.18104	0.18708	0.18905	0.19105	0.19431	0.19847	0.20024	0.20264	0.20444	0.20658	0.20806	0.2099	0.21226	0.21378	0.21476	0.21717	0.21812	0.21968	0.22101	0.22242	0.22441	0.22565	0.2275	0.22878	0.2307	0.23194	0.23323	0.23386	0.23547	0.23678	0.23834	0.23903	0.23969	0.24132	0.24289	0.24392	0.24456	0.24492	0.24625	0.24692	0.24756	0.24859	0.2496	0.25089	0.25121	0.25156	0.25262	0.25322	0.25455
316	0.17845	0.18424	0.18625	0.18833	0.19196	0.196	0.1986	0.20034	0.20237	0.205	0.20621	0.20858	0.20951	0.21131	0.2137	0.2146	0.21646	0.218	0.22003	0.22048	0.22281	0.22465	0.22596	0.22725	0.22831	0.22966	0.23122	0.23253	0.23347	0.2351	0.23533	0.23718	0.2385	0.23983	0.24005	0.24164	0.24236	0.24361	0.24497	0.2459	0.24661	0.24786	0.2488	0.24919	0.24983	0.25094	0.2518	0.2522	0.25284
317	0.17395	0.17948	0.18171	0.18443	0.18729	0.1914	0.1935	0.19578	0.19755	0.19948	0.20125	0.20288	0.2053	0.2067	0.2082	0.21034	0.21176	0.21354	0.21449	0.21657	0.21775	0.21894	0.221	0.22284	0.22329	0.22539	0.22659	0.22781	0.22941	0.23075	0.23155	0.23222	0.2334	0.2352	0.2356	0.23689	0.23812	0.23843	0.23982	0.24057	0.24188	0.24248	0.24309	0.24472	0.24509	0.24665	0.24661	0.24755	0.24856
318	0.1682	0.17406	0.17665	0.17806	0.18196	0.18488	0.1883	0.18988	0.19211	0.19419	0.19549	0.19696	0.19896	0.20007	0.20234	0.20403	0.2056	0.20692	0.20904	0.20985	0.21166	0.21314	0.21434	0.21573	0.21756	0.21862	0.21978	0.22149	0.22244	0.22292	0.22438	0.22626	0.2272	0.22806	0.22915	0.2305	0.23103	0.23199	0.23249	0.23394	0.23463	0.23573	0.23639	0.23726	0.23823	0.23909	0.23951	0.23974	0.24067
319	0.16172	0.16689	0.16962	0.17124	0.1742	0.17772	0.18016	0.18196	0.18346	0.18599	0.18724	0.18885	0.19099	0.19221	0.19347	0.1956	0.19704	0.19838	0.19956	0.20115	0.20248	0.20407	0.20575	0.2069	0.20803	0.20935	0.21019	0.21192	0.2124	0.21422	0.21508	0.21611	0.21733	0.21861	0.22002	0.22029	0.22099	0.22208	0.22324	0.22388	0.224	0.22546	0.22594	0.22733	0.22779	0.22878	0.22939	0.22977	0.23071
320	0.15512	0.15997	0.16183	0.16453	0.16698	0.17077	0.17277	0.17482	0.1763	0.17823	0.18025	0.18122	0.18292	0.18416	0.1858	0.18777	0.18849	0.19032	0.19133	0.193	0.19412	0.19593	0.19713	0.19823	0.19971	0.20145	0.20236	0.20258	0.20401	0.20512	0.20636	0.20726	0.20845	0.20946	0.2103	0.21136	0.21219	0.2139	0.21344	0.21459	0.21549	0.21622	0.21683	0.21804	0.21856	0.21919	0.21984	0.2205	0.22131
321	0.14963	0.15433	0.15611	0.15845	0.16145	0.16433	0.16663	0.16828	0.17024	0.17156	0.17334	0.17476	0.1765	0.17741	0.17962	0.1806	0.18234	0.18343	0.1846	0.18638	0.18749	0.18861	0.19038	0.19113	0.19255	0.19379	0.19512	0.19613	0.19698	0.1985	0.19955	0.20031	0.20133	0.20249	0.20323	0.20437	0.20494	0.20548	0.20712	0.20755	0.2082	0.20887	0.21025	0.21045	0.21165	0.21173	0.21277	0.21317	0.21386
322	0.14467	0.14964	0.15091	0.15307	0.15641	0.1596	0.16151	0.16324	0.16507	0.16688	0.16791	0.17014	0.17175	0.17255	0.17509	0.17622	0.17752	0.1789	0.17964	0.18146	0.18268	0.18401	0.18571	0.18622	0.18757	0.18895	0.19067	0.19134	0.19252	0.19379	0.19471	0.1954	0.19652	0.19801	0.19818	0.19948	0.19997	0.20122	0.202	0.20298	0.20369	0.2046	0.20492	0.20582	0.20667	0.20733	0.20837	0.20842	0.20916
323	0.14126	0.14618	0.14845	0.15045	0.15355	0.15705	0.15916	0.16051	0.16263	0.16434	0.16557	0.1673	0.16947	0.16995	0.17277	0.17395	0.17542	0.17642	0.17793	0.17918	0.18061	0.18194	0.18354	0.18502	0.18604	0.18754	0.1887	0.18957	0.19086	0.19151	0.19279	0.19425	0.19542	0.19645	0.19702	0.19838	0.19868	0.20016	0.20073	0.20195	0.2023	0.20327	0.20373	0.20483	0.20565	0.20634	0.20675	0.20707	0.20805
324	0.13864	0.14386	0.14591	0.1484	0.15074	0.15493	0.15683	0.15878	0.16128	0.1627	0.16462	0.16646	0.16783	0.16909	0.1714	0.17304	0.17423	0.17583	0.17734	0.17844	0.18001	0.1817	0.18322	0.18464	0.18632	0.18702	0.18798	0.18959	0.19097	0.19185	0.19272	0.19453	0.19523	0.19663	0.19743	0.19881	0.19898	0.20039	0.20132	0.20192	0.20251	0.20392	0.20438	0.20542	0.20597	0.20693	0.2073	0.20775	0.20902
325	0.13755	0.14277	0.14525	0.14772	0.15102	0.15432	0.15707	0.15936	0.16127	0.16316	0.16508	0.16689	0.16889	0.16999	0.17249	0.174	0.1757	0.17751	0.17857	0.18088	0.18179	0.18323	0.18525	0.18623	0.18786	0.18919	0.19047	0.19185	0.19309	0.19422	0.19505	0.1961	0.19762	0.19918	0.19991	0.20116	0.20213	0.20386	0.20432	0.20541	0.20541	0.20691	0.20747	0.20864	0.20946	0.2104	0.21136	0.21195	0.21239
326	0.13619	0.14196	0.14474	0.14719	0.15058	0.1545	0.15741	0.1598	0.16179	0.16387	0.16635	0.16766	0.17031	0.17168	0.17328	0.17543	0.17691	0.17872	0.18032	0.18203	0.18341	0.18501	0.18696	0.18905	0.18989	0.19202	0.19319	0.19429	0.19634	0.19735	0.19877	0.19946	0.20081	0.20234	0.20333	0.20456	0.20585	0.207	0.20805	0.20861	0.20926	0.21031	0.21142	0.21231	0.2132	0.21422	0.21457	0.21565	0.21675
327	0.13612	0.14211	0.14537	0.14744	0.15097	0.15543	0.15825	0.16031	0.16289	0.16499	0.16717	0.16931	0.17165	0.17319	0.17526	0.17796	0.17929	0.18133	0.18312	0.18488	0.18703	0.18842	0.19062	0.19226	0.19311	0.19532	0.19701	0.19783	0.1997	0.20133	0.20232	0.20358	0.20533	0.20601	0.20713	0.20893	0.20918	0.21103	0.21205	0.21269	0.21423	0.21547	0.21624	0.21753	0.21795	0.21887	0.21947	0.22052	0.22169
328	0.13593	0.14227	0.14557	0.14807	0.15184	0.15658	0.15948	0.16257	0.16454	0.16689	0.1695	0.17169	0.17456	0.17639	0.17763	0.18039	0.18255	0.18476	0.18611	0.1883	0.19055	0.19212	0.1938	0.19584	0.19774	0.1992	0.20116	0.20164	0.20387	0.20516	0.20686	0.20814	0.20986	0.21076	0.21249	0.21397	0.21498	0.21612	0.21728	0.21851	0.21964	0.22082	0.22176	0.22293	0.22349	0.22513	0.22565	0.22639	0.22782
329	0.13614	0.14349	0.14632	0.14903	0.15301	0.15858	0.16165	0.16432	0.16693	0.16981	0.17261	0.17477	0.17722	0.17903	0.18155	0.183	0.18596	0.18786	0.18993	0.19168	0.19343	0.19639	0.19813	0.19939	0.20151	0.20361	0.20492	0.20664	0.20832	0.20951	0.21138	0.21343	0.21483	0.21607	0.2174	0.21906	0.22051	0.22134	0.22309	0.22367	0.225	0.22638	0.22734	0.22887	0.22965	0.23085	0.23088	0.23272	0.23336
330	0.13753	0.145	0.14788	0.1516	0.15559	0.16074	0.16406	0.16711	0.16974	0.17256	0.17529	0.17761	0.18065	0.18235	0.18545	0.18741	0.18968	0.19188	0.19363	0.1962	0.19777	0.20026	0.2026	0.20476	0.20644	0.20886	0.20978	0.21162	0.21405	0.21603	0.21691	0.21836	0.21982	0.22205	0.22336	0.22539	0.22577	0.22673	0.22928	0.22986	0.23146	0.23274	0.23318	0.23549	0.23628	0.23701	0.23807	0.2391	0.24042
331	0.13734	0.146	0.14909	0.15216	0.15646	0.16306	0.16675	0.16956	0.17208	0.1749	0.17763	0.18079	0.1829	0.1847	0.18812	0.19056	0.1921	0.19482	0.1976	0.19951	0.20173	0.20426	0.20605	0.20801	0.21034	0.21257	0.21467	0.21602	0.2173	0.22014	0.22112	0.22276	0.22469	0.22614	0.22794	0.22952	0.23108	0.23271	0.23413	0.23529	0.23669	0.23819	0.23881	0.24112	0.24191	0.24264	0.24355	0.24529	0.24598
332	0.13881	0.14723	0.1516	0.15449	0.15874	0.16474	0.16871	0.17107	0.17493	0.17758	0.18122	0.18362	0.18625	0.18815	0.19141	0.19349	0.19657	0.19877	0.20097	0.20395	0.20618	0.20836	0.21149	0.21288	0.21449	0.21703	0.21888	0.22148	0.22283	0.2246	0.22624	0.22866	0.23017	0.232	0.23255	0.23495	0.23691	0.23812	0.23978	0.24103	0.24181	0.24333	0.24484	0.2459	0.24707	0.24869	0.24992	0.25151	0.25294
333	0.13953	0.14781	0.15177	0.15545	0.16007	0.16618	0.17018	0.1733	0.17709	0.17969	0.18257	0.18573	0.18921	0.19107	0.19388	0.19737	0.19877	0.20233	0.20459	0.20672	0.21002	0.21198	0.21349	0.21617	0.21897	0.22066	0.2222	0.22499	0.22669	0.22919	0.23049	0.23315	0.23412	0.23611	0.23756	0.2395	0.24043	0.24292	0.24385	0.24526	0.24729	0.24775	0.24996	0.25118	0.25263	0.25373	0.25471	0.25595	0.25745
334	0.13977	0.14908	0.15383	0.15649	0.16135	0.16773	0.17238	0.17422	0.17856	0.18163	0.18461	0.1884	0.19205	0.1948	0.19728	0.19985	0.20249	0.20471	0.20729	0.21054	0.21234	0.21483	0.21714	0.22024	0.22212	0.22496	0.22724	0.22858	0.23101	0.2322	0.23422	0.23609	0.23968	0.24045	0.2424	0.24411	0.24542	0.24737	0.24921	0.24974	0.25168	0.25329	0.25527	0.25669	0.25727	0.25813	0.25938	0.26128	0.26271
335	0.1411	0.15079	0.15438	0.15803	0.16309	0.17048	0.17411	0.17873	0.1817	0.18498	0.18905	0.19118	0.19453	0.19709	0.19993	0.20327	0.20554	0.20885	0.21098	0.21324	0.21626	0.21888	0.22156	0.22389	0.22644	0.22929	0.2302	0.23281	0.23613	0.23692	0.23972	0.24194	0.24263	0.24579	0.24675	0.24917	0.2502	0.25253	0.25301	0.25425	0.2562	0.25857	0.25968	0.26117	0.26198	0.26342	0.26547	0.26656	0.2676
336	0.14294	0.15302	0.15646	0.16081	0.16525	0.17255	0.17698	0.18042	0.18369	0.18666	0.1905	0.19377	0.19757	0.20019	0.20374	0.20642	0.20892	0.21173	0.21483	0.21791	0.21974	0.22253	0.2257	0.22753	0.23037	0.23227	0.23496	0.23701	0.23886	0.24111	0.24313	0.24563	0.24787	0.24988	0.25172	0.25279	0.25369	0.25572	0.25812	0.26065	0.2621	0.26471	0.26476	0.26616	0.26823	0.26971	0.27027	0.27126	0.27226
337	0.14679	0.15592	0.16036	0.16446	0.16897	0.17649	0.18112	0.18495	0.1884	0.19142	0.19536	0.19894	0.20342	0.20564	0.20791	0.21108	0.21522	0.21706	0.21985	0.22269	0.22638	0.22827	0.23119	0.23359	0.23598	0.23837	0.24081	0.24177	0.24571	0.24872	0.25018	0.25119	0.25325	0.25627	0.25882	0.26029	0.26234	0.26435	0.26544	0.2665	0.26957	0.27017	0.27063	0.27379	0.27434	0.27647	0.27803	0.27959	0.28068
338	0.14866	0.15932	0.16349	0.16727	0.17237	0.1797	0.18539	0.18893	0.19249	0.19609	0.20017	0.20246	0.20614	0.20985	0.21312	0.21595	0.21832	0.22118	0.22454	0.22744	0.23085	0.2338	0.23528	0.23775	0.24074	0.24376	0.24679	0.24933	0.25036	0.25241	0.25498	0.25706	0.25914	0.26071	0.26281	0.26492	0.26651	0.26917	0.27132	0.27293	0.27563	0.27617	0.27835	0.27944	0.28109	0.28219	0.28329	0.2855	0.28606
339	0.15351	0.16281	0.16796	0.17231	0.17712	0.18513	0.19009	0.19419	0.19744	0.20066	0.20487	0.20774	0.21152	0.21531	0.21776	0.22115	0.22411	0.22755	0.23004	0.23401	0.23706	0.23957	0.24163	0.24627	0.24784	0.2509	0.25251	0.25562	0.25674	0.26046	0.26203	0.26365	0.26634	0.2691	0.27126	0.27239	0.2751	0.27566	0.27896	0.27895	0.28062	0.28288	0.28567	0.28685	0.28796	0.29025	0.29084	0.29199	0.29374
340	0.15579	0.168	0.17239	0.17688	0.18185	0.18957	0.19516	0.19841	0.2032	0.20611	0.21043	0.21433	0.21726	0.21976	0.22479	0.22728	0.23029	0.23329	0.23694	0.23897	0.24312	0.24524	0.24791	0.251	0.25414	0.25529	0.25961	0.26127	0.26402	0.26616	0.26786	0.27067	0.27227	0.27564	0.27742	0.2802	0.2808	0.28313	0.28479	0.28606	0.28841	0.29009	0.29118	0.29347	0.2947	0.29651	0.29763	0.30005	0.30185
341	0.16139	0.17237	0.17688	0.18194	0.18707	0.19406	0.19926	0.20332	0.20759	0.21158	0.21554	0.219	0.22262	0.22678	0.22946	0.23338	0.23586	0.23921	0.24214	0.24547	0.24862	0.25134	0.25463	0.25798	0.25838	0.2624	0.2645	0.26721	0.26949	0.27241	0.27474	0.27694	0.27881	0.28152	0.285	0.2855	0.28861	0.29045	0.29215	0.29388	0.29623	0.29738	0.2986	0.29993	0.30172	0.30477	0.30482	0.30657	0.30911
342	0.16759	0.17855	0.18347	0.18723	0.19308	0.20051	0.20599	0.2107	0.21474	0.21883	0.22287	0.22647	0.2307	0.23423	0.23617	0.24126	0.24363	0.24751	0.25011	0.25315	0.25644	0.2593	0.26262	0.26586	0.26805	0.27045	0.27339	0.27546	0.27821	0.28102	0.28328	0.28586	0.28886	0.28983	0.29217	0.29428	0.29634	0.2994	0.30089	0.30211	0.30375	0.30518	0.30655	0.3096	0.31083	0.31244	0.31377	0.31584	0.31717
343	0.17236	0.183	0.18907	0.19197	0.1982	0.20661	0.21185	0.21582	0.21971	0.22448	0.22807	0.2319	0.23597	0.23916	0.24352	0.24676	0.25065	0.25182	0.25663	0.2591	0.26175	0.26521	0.26782	0.27096	0.27416	0.2765	0.27861	0.28341	0.28537	0.28781	0.28958	0.29216	0.29448	0.29624	0.29949	0.30171	0.30219	0.30475	0.30778	0.30995	0.31047	0.31313	0.31487	0.3159	0.31814	0.31864	0.3202	0.32257	0.32135
344	0.17766	0.18832	0.19312	0.19822	0.2045	0.21269	0.21689	0.22286	0.2262	0.23079	0.23475	0.23892	0.24216	0.24554	0.24898	0.25264	0.25608	0.25984	0.26186	0.26599	0.26848	0.27208	0.27387	0.27766	0.27979	0.28427	0.28639	0.28889	0.29178	0.29503	0.29692	0.29777	0.30055	0.30417	0.30699	0.30852	0.30928	0.31242	0.31335	0.31679	0.31758	0.32015	0.32081	0.3224	0.32452	0.32557	0.32801	0.32952	0.33045
345	0.18352	0.19477	0.20044	0.2037	0.21049	0.21942	0.2249	0.22842	0.23268	0.23737	0.24155	0.2447	0.24904	0.25217	0.2567	0.25888	0.26293	0.26618	0.26957	0.27294	0.27568	0.2801	0.28269	0.28543	0.28867	0.2901	0.29432	0.29632	0.29835	0.30108	0.30301	0.30548	0.30962	0.3112	0.31332	0.31563	0.31735	0.32	0.32204	0.32354	0.32509	0.32791	0.32939	0.33116	0.3323	0.3342	0.33572	0.33714	0.33925
346	0.18905	0.201	0.20512	0.2104	0.21633	0.22534	0.2305	0.23511	0.23913	0.24442	0.24757	0.2513	0.25506	0.25839	0.26262	0.26598	0.26913	0.27211	0.27648	0.27908	0.2822	0.28579	0.28792	0.29241	0.29499	0.2971	0.30099	0.30361	0.30715	0.30781	0.3112	0.31232	0.31552	0.31805	0.3203	0.32208	0.32486	0.32716	0.33024	0.3301	0.3323	0.33448	0.33579	0.33775	0.34018	0.34196	0.34349	0.34423	0.34712
347	0.19519	0.20737	0.21139	0.21606	0.22287	0.23203	0.237	0.24101	0.24518	0.24982	0.25369	0.25729	0.25994	0.26499	0.26947	0.27248	0.27605	0.2789	0.28277	0.28607	0.28979	0.29255	0.29494	0.29829	0.30235	0.30538	0.30761	0.31033	0.31292	0.31466	0.31904	0.32036	0.32249	0.32581	0.32739	0.32943	0.33225	0.33348	0.33572	0.3382	0.33989	0.34172	0.34333	0.34531	0.3474	0.35025	0.35009	0.35291	0.35312
348	0.20056	0.21231	0.21748	0.22337	0.2286	0.23808	0.24279	0.2476	0.25087	0.25587	0.26062	0.26384	0.26842	0.27236	0.27548	0.27863	0.28222	0.28627	0.28905	0.2925	0.29567	0.29791	0.30249	0.30614	0.30877	0.31119	0.31472	0.31668	0.31939	0.3223	0.32537	0.32715	0.32964	0.33198	0.3353	0.33654	0.33884	0.34027	0.34259	0.34457	0.34662	0.34932	0.35179	0.35158	0.35483	0.35658	0.3582	0.35898	0.36056
349	0.20656	0.2186	0.22249	0.22889	0.23433	0.24316	0.24814	0.25297	0.25654	0.26139	0.26613	0.27072	0.27404	0.2772	0.28081	0.28479	0.28746	0.29164	0.2959	0.29813	0.30228	0.30469	0.30799	0.31112	0.31434	0.31598	0.32075	0.32273	0.32492	0.32762	0.32957	0.33318	0.33562	0.33771	0.33871	0.34203	0.34517	0.34669	0.34818	0.35053	0.35301	0.35539	0.35637	0.35807	0.36038	0.36186	0.36345	0.36488	0.36652
350	0.21348	0.22454	0.2298	0.23549	0.24142	0.25056	0.25654	0.25998	0.26324	0.26875	0.27331	0.27631	0.28062	0.28439	0.28882	0.29179	0.29453	0.2983	0.30264	0.30598	0.30912	0.31264	0.31472	0.31863	0.32092	0.32428	0.32718	0.32946	0.33276	0.33522	0.33725	0.3412	0.3434	0.34543	0.34744	0.34922	0.3532	0.35429	0.35711	0.35844	0.35923	0.3624	0.36306	0.36482	0.36803	0.36928	0.37022	0.37262	0.37335
351	0.21905	0.23202	0.23604	0.24151	0.24721	0.25635	0.26171	0.26641	0.27126	0.27623	0.2801	0.28383	0.28688	0.29076	0.29536	0.29855	0.30212	0.30605	0.30888	0.31274	0.31575	0.31853	0.32133	0.32451	0.32875	0.33163	0.33357	0.33691	0.34022	0.34209	0.34496	0.3483	0.34953	0.35234	0.35423	0.35697	0.35878	0.36216	0.36448	0.36564	0.3669	0.36933	0.37053	0.37289	0.37545	0.37555	0.37731	0.37965	0.37975
352	0.22698	0.23801	0.24335	0.24924	0.25413	0.26331	0.26912	0.27335	0.27737	0.28268	0.28635	0.29118	0.29485	0.29777	0.30111	0.30443	0.30893	0.3124	0.31425	0.31941	0.32192	0.32572	0.32851	0.33171	0.33476	0.33843	0.34046	0.3437	0.34493	0.34844	0.35185	0.35324	0.35507	0.35955	0.3599	0.36278	0.36475	0.36795	0.37148	0.37241	0.37333	0.3762	0.37734	0.37998	0.38229	0.3832	0.38409	0.38595	0.3875
353	0.23322	0.24598	0.25122	0.25549	0.26079	0.27111	0.27611	0.28131	0.28473	0.28953	0.29315	0.29725	0.3016	0.30459	0.30961	0.31225	0.31503	0.31919	0.3232	0.32566	0.32889	0.33331	0.33561	0.33873	0.34202	0.34553	0.34819	0.34968	0.35315	0.35635	0.35903	0.36045	0.36322	0.36603	0.3684	0.37107	0.37274	0.37549	0.37689	0.37878	0.38057	0.38254	0.38404	0.38686	0.38875	0.39035	0.39186	0.39335	0.39475
354	0.23974	0.25168	0.25609	0.26166	0.26744	0.27568	0.2817	0.28579	0.29132	0.29542	0.29976	0.30197	0.30667	0.30931	0.31395	0.3178	0.32118	0.32442	0.32734	0.33175	0.33466	0.33692	0.3422	0.34334	0.34721	0.34921	0.35153	0.35617	0.3585	0.36075	0.36293	0.36593	0.36847	0.37157	0.37259	0.37498	0.37743	0.37898	0.38254	0.38367	0.38546	0.38762	0.38981	0.39237	0.39364	0.39548	0.39564	0.39727	0.39853
355	0.24527	0.25753	0.26166	0.26773	0.27434	0.28228	0.2886	0.29315	0.29688	0.30221	0.3056	0.30882	0.31301	0.31664	0.32027	0.32565	0.3267	0.33136	0.33377	0.33803	0.34084	0.34513	0.3472	0.35031	0.35374	0.35705	0.35959	0.3618	0.36577	0.36812	0.36963	0.37171	0.37322	0.37709	0.37857	0.38183	0.38514	0.38554	0.388	0.3899	0.39187	0.39297	0.39458	0.39704	0.40008	0.3996	0.402	0.40339	0.40452
356	0.25193	0.26401	0.26796	0.27347	0.28076	0.28964	0.29515	0.29953	0.30231	0.30764	0.31124	0.31524	0.31941	0.32231	0.32724	0.33097	0.33369	0.33596	0.34218	0.34413	0.34606	0.34925	0.3535	0.35637	0.35951	0.36235	0.36589	0.36847	0.37105	0.37183	0.37443	0.37863	0.38069	0.38383	0.38379	0.38786	0.38947	0.39168	0.39308	0.3952	0.39782	0.39957	0.40199	0.4029	0.40406	0.40513	0.40776	0.41032	0.41075
357	0.25998	0.2712	0.2755	0.28248	0.28738	0.29586	0.30123	0.30607	0.31083	0.31408	0.31784	0.32095	0.32619	0.32867	0.33412	0.3367	0.34002	0.34435	0.34562	0.34939	0.35337	0.35665	0.35924	0.36325	0.3646	0.36882	0.37176	0.37332	0.37613	0.37874	0.3817	0.38415	0.38639	0.3887	0.39151	0.39318	0.39597	0.39683	0.39771	0.40213	0.40222	0.40611	0.40622	0.40839	0.40986	0.41142	0.41381	0.41332	0.41647
358	0.26579	0.27664	0.28329	0.28819	0.29385	0.30161	0.30763	0.31156	0.31604	0.3202	0.32454	0.32892	0.3323	0.33546	0.33839	0.34206	0.34657	0.34966	0.35257	0.35668	0.35895	0.36185	0.36438	0.36798	0.37142	0.37368	0.37659	0.37986	0.38145	0.38374	0.38671	0.39025	0.39244	0.39465	0.39486	0.39766	0.40011	0.40229	0.40359	0.40619	0.40833	0.41014	0.41284	0.41438	0.4146	0.41751	0.41856	0.41971	0.41993
359	0.2741	0.28354	0.28955	0.29462	0.30057	0.30885	0.31441	0.31732	0.32108	0.326	0.32997	0.33376	0.33758	0.34086	0.3433	0.34857	0.35266	0.35401	0.35744	0.36157	0.36477	0.36743	0.37036	0.37389	0.37533	0.37885	0.38094	0.38462	0.38671	0.38947	0.39167	0.39399	0.39623	0.39849	0.4012	0.40413	0.40508	0.40649	0.40887	0.41111	0.41189	0.4134	0.41652	0.41962	0.41956	0.42279	0.42275	0.42517	0.42736
360	0.27825	0.29064	0.29401	0.29987	0.30513	0.31354	0.31836	0.32387	0.32697	0.33262	0.3345	0.33959	0.34278	0.34535	0.34989	0.35328	0.3566	0.35855	0.36191	0.36461	0.36877	0.37286	0.37356	0.37629	0.37978	0.3812	0.38472	0.38692	0.38905	0.39268	0.39554	0.39774	0.39986	0.40134	0.40368	0.40814	0.40733	0.41181	0.41182	0.41407	0.41643	0.4179	0.42101	0.42185	0.42256	0.42416	0.42564	0.42651	0.42811
361	0.2866	0.29636	0.30338	0.30694	0.31353	0.32084	0.32641	0.32953	0.3333	0.33711	0.3416	0.34484	0.3494	0.3527	0.35601	0.35869	0.36205	0.36476	0.36817	0.37161	0.37369	0.37717	0.37998	0.38422	0.38564	0.38922	0.39139	0.39283	0.39574	0.39794	0.40088	0.40236	0.40683	0.40833	0.40909	0.41211	0.41439	0.41591	0.41821	0.4213	0.41975	0.42285	0.42441	0.42597	0.42832	0.4299	0.43148	0.43148	0.43387
362	0.29114	0.30316	0.3067	0.31171	0.3166	0.32674	0.32997	0.33385	0.33913	0.34177	0.34641	0.34977	0.35242	0.35516	0.35862	0.36206	0.36556	0.36764	0.37258	0.37328	0.37837	0.3813	0.38342	0.38482	0.38931	0.39144	0.39452	0.39602	0.39894	0.40202	0.40357	0.40666	0.40811	0.40891	0.41121	0.41511	0.41514	0.41675	0.41831	0.42061	0.42394	0.42474	0.42627	0.42788	0.43028	0.4319	0.43107	0.43274	0.43519
363	0.2983	0.30891	0.31327	0.31874	0.3232	0.33133	0.33641	0.33984	0.34415	0.34754	0.35143	0.35405	0.3576	0.36099	0.36429	0.36712	0.36961	0.37268	0.37531	0.37822	0.38244	0.38589	0.38742	0.39058	0.39327	0.39484	0.39921	0.40069	0.40155	0.40441	0.40748	0.40968	0.41125	0.41367	0.4145	0.41671	0.41987	0.42139	0.42283	0.42456	0.42679	0.42917	0.42833	0.43092	0.43247	0.43316	0.43411	0.43573	0.43819
364	0.30293	0.3135	0.3183	0.32227	0.32842	0.3369	0.34003	0.34539	0.34817	0.35192	0.35525	0.35787	0.36233	0.3649	0.36783	0.3708	0.3719	0.37719	0.37924	0.38124	0.38523	0.38665	0.38951	0.3935	0.39496	0.39782	0.40068	0.40215	0.40585	0.40735	0.4094	0.41173	0.41321	0.41518	0.41825	0.42063	0.4211	0.42276	0.42289	0.42669	0.42802	0.42867	0.42976	0.43337	0.43505	0.43513	0.4368	0.43821	0.44039
365	0.31029	0.32085	0.32604	0.3298	0.3357	0.34208	0.34712	0.34895	0.35367	0.35688	0.36135	0.36381	0.36705	0.36965	0.37376	0.37488	0.38027	0.38257	0.38457	0.38743	0.39012	0.39272	0.3956	0.39769	0.39969	0.40172	0.40507	0.40745	0.40933	0.41238	0.41361	0.41639	0.41891	0.4198	0.42077	0.42361	0.42467	0.42658	0.429	0.43104	0.43099	0.43282	0.43511	0.43559	0.43771	0.43961	0.44184	0.44162	0.44227
366	0.31723	0.32641	0.33093	0.33531	0.34118	0.34813	0.35202	0.3556	0.35828	0.36182	0.3653	0.36823	0.37177	0.37426	0.37586	0.38024	0.38199	0.38504	0.38707	0.39046	0.39383	0.39544	0.39847	0.40196	0.4035	0.40537	0.40748	0.40973	0.41211	0.41456	0.41551	0.41772	0.421	0.42301	0.42333	0.42549	0.42761	0.42887	0.42975	0.43198	0.43307	0.43474	0.4371	0.43786	0.43831	0.4413	0.44268	0.44316	0.44392
367	0.32346	0.33315	0.3377	0.34051	0.34631	0.35339	0.35737	0.35888	0.36367	0.36596	0.3691	0.37333	0.37486	0.37756	0.38209	0.38386	0.3861	0.38817	0.3911	0.39405	0.39614	0.39936	0.40184	0.40412	0.4069	0.40852	0.41096	0.41212	0.41437	0.41569	0.41771	0.4203	0.42265	0.42325	0.42564	0.42726	0.42865	0.43188	0.43242	0.43455	0.43547	0.4359	0.43864	0.43963	0.43955	0.44124	0.44282	0.44369	0.44606
368	0.33114	0.3396	0.34402	0.3474	0.35293	0.35807	0.36346	0.36537	0.36893	0.37129	0.3751	0.3777	0.38009	0.38293	0.38567	0.38922	0.39302	0.39293	0.39548	0.39845	0.40002	0.40159	0.40637	0.40719	0.40994	0.41256	0.41387	0.4158	0.41782	0.42027	0.42159	0.42236	0.42533	0.42714	0.42883	0.43012	0.43103	0.4326	0.43429	0.43632	0.43712	0.43883	0.44094	0.44189	0.44378	0.44441	0.44529	0.44521	0.44913
369	0.33625	0.34618	0.34984	0.35264	0.35819	0.36435	0.3688	0.37038	0.37327	0.37617	0.37945	0.38239	0.38512	0.38663	0.39047	0.3928	0.39545	0.39682	0.39843	0.40214	0.40493	0.40612	0.4095	0.41105	0.41296	0.41487	0.41729	0.41801	0.42054	0.4228	0.42383	0.42555	0.42679	0.42845	0.43021	0.4327	0.43302	0.43565	0.43553	0.43802	0.44068	0.44066	0.44246	0.44287	0.44566	0.44629	0.44671	0.44903	0.44925
370	0.34247	0.35112	0.35489	0.35772	0.36283	0.3697	0.37222	0.375	0.3774	0.38088	0.38295	0.3865	0.38847	0.38967	0.39322	0.39482	0.39849	0.3995	0.40177	0.40349	0.40594	0.40776	0.40997	0.4135	0.41421	0.41611	0.41847	0.42083	0.42189	0.42322	0.42444	0.42754	0.42828	0.43054	0.43173	0.43317	0.43481	0.43556	0.4367	0.43889	0.44012	0.44081	0.44263	0.44382	0.44444	0.44577	0.447	0.44811	0.44772
371	0.34955	0.35753	0.36055	0.36348	0.36911	0.37334	0.37766	0.38	0.38327	0.38615	0.38777	0.39058	0.39287	0.39408	0.397	0.39935	0.40118	0.40442	0.40516	0.40691	0.4097	0.4122	0.41405	0.4152	0.41656	0.41885	0.42086	0.42256	0.42362	0.42616	0.4278	0.42949	0.43006	0.43266	0.433	0.43493	0.4358	0.43711	0.4383	0.43989	0.44084	0.44224	0.44317	0.44438	0.44571	0.44754	0.44852	0.44834	0.44985
372	0.35572	0.36297	0.36585	0.36793	0.37379	0.37871	0.38216	0.38441	0.38626	0.38905	0.39142	0.3928	0.39616	0.39734	0.40016	0.4018	0.404	0.40603	0.40682	0.40922	0.41233	0.41333	0.41521	0.41746	0.41885	0.42091	0.42194	0.42434	0.42522	0.42677	0.42882	0.42881	0.43183	0.43296	0.43454	0.43514	0.43627	0.43803	0.438	0.43948	0.4408	0.44218	0.44324	0.44517	0.44521	0.44657	0.44749	0.4478	0.44974
373	0.36242	0.37011	0.37236	0.37469	0.37889	0.38458	0.38672	0.38964	0.39141	0.39515	0.39615	0.39903	0.40076	0.40201	0.40372	0.40598	0.40797	0.40944	0.41147	0.41265	0.41583	0.41709	0.41897	0.41988	0.42263	0.42314	0.42494	0.42676	0.42819	0.42897	0.43058	0.43133	0.43361	0.43455	0.43537	0.43743	0.43785	0.43908	0.44048	0.44053	0.44237	0.44324	0.44419	0.4449	0.44578	0.44643	0.4479	0.44914	0.44949
374	0.36889	0.37476	0.37829	0.38106	0.38436	0.38869	0.39201	0.39308	0.39495	0.39653	0.39926	0.40118	0.40312	0.4043	0.40582	0.40812	0.40897	0.41025	0.41291	0.41553	0.41581	0.41797	0.42	0.42081	0.42142	0.4235	0.42544	0.42757	0.42806	0.42989	0.4304	0.4323	0.43301	0.43404	0.4351	0.43643	0.43744	0.43883	0.43956	0.43999	0.44083	0.44243	0.44309	0.44463	0.44528	0.445	0.44655	0.44695	0.44767
375	0.37279	0.37816	0.38239	0.38423	0.38794	0.39211	0.39371	0.39566	0.39737	0.39908	0.40087	0.40162	0.40465	0.40636	0.40775	0.40852	0.41075	0.41163	0.41382	0.41616	0.41667	0.418	0.41942	0.42028	0.42245	0.42381	0.42512	0.42639	0.42709	0.42914	0.42949	0.43025	0.43118	0.43255	0.43387	0.43569	0.43549	0.43675	0.43769	0.43832	0.43898	0.43936	0.44079	0.44261	0.44241	0.44344	0.44279	0.44454	0.44622
376	0.3795	0.38369	0.38655	0.38843	0.39235	0.39532	0.39839	0.39819	0.40083	0.40266	0.40343	0.40454	0.40624	0.40772	0.41089	0.40949	0.41256	0.41297	0.41394	0.41633	0.41729	0.41913	0.42082	0.42098	0.42307	0.42396	0.42422	0.42679	0.42738	0.42881	0.42821	0.42883	0.43122	0.43251	0.43404	0.43337	0.43433	0.43613	0.43605	0.43727	0.43783	0.43788	0.43963	0.43988	0.44039	0.44126	0.44221	0.44336	0.4435
377	0.3831	0.38696	0.39057	0.39141	0.39438	0.398	0.39847	0.39976	0.40316	0.40368	0.40512	0.40434	0.40748	0.40826	0.40917	0.41057	0.41141	0.41322	0.41362	0.41515	0.41576	0.41669	0.41868	0.42038	0.42109	0.42265	0.42353	0.42382	0.42462	0.42599	0.42585	0.42683	0.42863	0.42998	0.42967	0.43082	0.42999	0.43201	0.43177	0.43254	0.43387	0.43315	0.43531	0.43537	0.43609	0.43722	0.4371	0.43757	0.43874
378	0.38752	0.39131	0.39336	0.39389	0.39745	0.39998	0.40149	0.40279	0.40321	0.40486	0.40498	0.40714	0.40754	0.40756	0.40993	0.41056	0.41175	0.41208	0.41395	0.41557	0.41571	0.41626	0.41762	0.41958	0.41957	0.41909	0.42099	0.4232	0.42268	0.42287	0.42285	0.42546	0.42501	0.42612	0.42595	0.42754	0.42776	0.42923	0.42923	0.43	0.43014	0.43122	0.43195	0.43125	0.43142	0.43277	0.43195	0.4333	0.4334
379	0.39286	0.39514	0.39684	0.39748	0.39992	0.40281	0.40353	0.40539	0.40579	0.40714	0.40765	0.40788	0.40891	0.40945	0.40907	0.41203	0.41216	0.4121	0.41217	0.41466	0.41453	0.41521	0.41591	0.4172	0.41829	0.41882	0.42009	0.4205	0.42088	0.42089	0.42141	0.42159	0.42146	0.42395	0.42396	0.42461	0.42488	0.42541	0.42596	0.42492	0.42592	0.42607	0.42737	0.42839	0.42775	0.42853	0.42855	0.42858	0.42984
380	0.39433	0.3979	0.39915	0.39916	0.4016	0.40397	0.40473	0.4042	0.4054	0.40551	0.40607	0.40728	0.40788	0.40797	0.40962	0.40871	0.40922	0.40925	0.411	0.41173	0.41295	0.41293	0.41295	0.41363	0.41437	0.4138	0.41508	0.4149	0.4157	0.41557	0.41625	0.41747	0.418	0.41819	0.41822	0.41881	0.41751	0.41943	0.42004	0.41927	0.4207	0.42128	0.4207	0.42148	0.42199	0.42141	0.42076	0.42201	0.42085
381	0.40014	0.40146	0.40212	0.4027	0.40341	0.40711	0.40467	0.40585	0.40653	0.4059	0.40717	0.40599	0.40786	0.40723	0.40794	0.40781	0.40848	0.40845	0.40856	0.40919	0.40921	0.40986	0.41043	0.40989	0.40985	0.41044	0.41048	0.41238	0.4105	0.41241	0.41239	0.4118	0.41311	0.41309	0.41247	0.41371	0.41431	0.41373	0.41442	0.41503	0.41379	0.41383	0.415	0.41439	0.41508	0.41505	0.41566	0.41506	0.41565
382	0.40316	0.40379	0.40379	0.40442	0.40442	0.4063	0.4063	0.4063	0.40567	0.40567	0.40505	0.40505	0.40505	0.40505	0.40505	0.4063	0.40567	0.4063	0.40567	0.40567	0.4063	0.40567	0.40694	0.40505	0.4063	0.4063	0.4063	0.4063	0.4063	0.40567	0.4063	0.40694	0.4063	0.40567	0.40567	0.40694	0.4063	0.40694	0.40567	0.4063	0.4063	0.4063	0.40757	0.40757	0.4063	0.4063	0.4063	0.40694	0.4063
383	0.40515	0.40385	0.40511	0.40442	0.40573	0.4051	0.40558	0.4037	0.40379	0.4031	0.40247	0.40181	0.40178	0.40177	0.40177	0.40044	0.4011	0.40048	0.40041	0.40103	0.39977	0.40105	0.40037	0.40105	0.39977	0.39979	0.39976	0.40034	0.39911	0.39976	0.3985	0.3978	0.39967	0.39786	0.39849	0.39847	0.39783	0.39778	0.39779	0.3984	0.39714	0.39774	0.39775	0.39764	0.39649	0.39651	0.3965	0.39643	0.39648
384	0.40637	0.40488	0.40483	0.40356	0.4047	0.40535	0.4021	0.4014	0.40253	0.40138	0.39999	0.3994	0.39728	0.39731	0.39735	0.39613	0.39595	0.39657	0.39395	0.39404	0.39403	0.39385	0.39328	0.39318	0.39323	0.39306	0.39249	0.3913	0.39108	0.39116	0.39114	0.38997	0.38925	0.38995	0.38968	0.38965	0.38846	0.38858	0.38729	0.3872	0.3873	0.38663	0.38713	0.38466	0.38606	0.38587	0.38524	0.38478	0.38456
385	0.40865	0.4045	0.40531	0.40375	0.40379	0.403	0.40168	0.39888	0.39737	0.3972	0.39626	0.39541	0.39308	0.39288	0.39265	0.39132	0.39007	0.38931	0.38746	0.38864	0.38725	0.38677	0.38597	0.38612	0.38547	0.38353	0.38331	0.38393	0.38087	0.38199	0.38075	0.37993	0.38073	0.37989	0.37834	0.37766	0.37774	0.3781	0.37757	0.37694	0.37594	0.3761	0.37486	0.37444	0.37545	0.3737	0.37294	0.37416	0.37249
386	0.40948	0.4065	0.4068	0.40326	0.40376	0.40314	0.3995	0.39699	0.39572	0.39372	0.39402	0.39214	0.39051	0.3893	0.38825	0.38604	0.3854	0.38475	0.38309	0.38203	0.38075	0.38149	0.37944	0.37884	0.37895	0.37777	0.37592	0.37532	0.37484	0.37408	0.37323	0.37173	0.37111	0.36982	0.3711	0.37052	0.36955	0.36852	0.36782	0.36709	0.36489	0.36551	0.36565	0.36392	0.36392	0.36411	0.3622	0.36204	0.36186
387	0.41131	0.40782	0.40637	0.40313	0.40244	0.4005	0.39761	0.39587	0.39343	0.39193	0.39013	0.3885	0.38572	0.3847	0.38416	0.38221	0.38069	0.3791	0.37821	0.3775	0.37531	0.37475	0.37311	0.37127	0.36993	0.36874	0.36822	0.36792	0.36677	0.36593	0.36333	0.3638	0.36174	0.36075	0.35969	0.35896	0.35734	0.35779	0.35639	0.35522	0.35556	0.35508	0.35511	0.35249	0.35207	0.35208	0.35022	0.35028	0.34869
388	0.41281	0.40719	0.40557	0.40226	0.40103	0.39832	0.39499	0.39367	0.38978	0.38743	0.38629	0.38319	0.38244	0.38019	0.37691	0.37683	0.37386	0.37268	0.37005	0.37014	0.36835	0.36545	0.36413	0.36531	0.3628	0.36131	0.35985	0.35802	0.35711	0.3554	0.35435	0.35184	0.35187	0.35101	0.35017	0.34897	0.3485	0.34717	0.34558	0.34411	0.34372	0.34206	0.34174	0.34154	0.34008	0.33976	0.33757	0.33749	0.33757
389	0.4135	0.40758	0.40496	0.40202	0.39822	0.39631	0.39176	0.38942	0.38692	0.3844	0.38142	0.37874	0.37585	0.37432	0.37211	0.37085	0.36779	0.36695	0.36465	0.36289	0.36164	0.35937	0.35772	0.35536	0.35481	0.35243	0.35074	0.34981	0.34716	0.34603	0.34562	0.34354	0.3421	0.34045	0.33925	0.33814	0.33644	0.33647	0.33535	0.33334	0.33217	0.33095	0.32996	0.32894	0.32798	0.327	0.32561	0.32599	0.32411
390	0.41345	0.40393	0.40208	0.39871	0.3964	0.3917	0.38735	0.38509	0.38257	0.37862	0.37658	0.37356	0.36974	0.36723	0.3642	0.36377	0.36172	0.35813	0.3553	0.35509	0.35175	0.35019	0.34893	0.34659	0.34394	0.34263	0.34027	0.33849	0.33664	0.33575	0.33353	0.33293	0.33054	0.32936	0.3273	0.32605	0.32391	0.32418	0.32175	0.32077	0.31941	0.3176	0.31687	0.31501	0.31405	0.31329	0.31216	0.31183	0.31053
391	0.41358	0.40542	0.40254	0.39861	0.39608	0.39098	0.38528	0.38227	0.3791	0.37576	0.37302	0.36993	0.36549	0.36353	0.36102	0.35797	0.35577	0.3529	0.34988	0.34818	0.34646	0.34396	0.34128	0.33965	0.33711	0.335	0.33219	0.33001	0.32869	0.32763	0.32505	0.32382	0.32143	0.31891	0.31767	0.31685	0.31478	0.3138	0.31157	0.3102	0.30848	0.3067	0.30559	0.30415	0.30308	0.30213	0.30113	0.29956	0.29898
392	0.41574	0.4059	0.40279	0.39867	0.3947	0.38902	0.38357	0.38022	0.37731	0.37253	0.36973	0.36563	0.36211	0.35864	0.35591	0.35262	0.34987	0.34789	0.34393	0.34235	0.33876	0.3377	0.33355	0.33149	0.32962	0.32718	0.32465	0.32258	0.32061	0.31879	0.31566	0.31407	0.31182	0.30973	0.30795	0.30697	0.30368	0.30256	0.30167	0.29965	0.29773	0.29656	0.29496	0.29406	0.29129	0.29076	0.28906	0.28752	0.2862
393	0.4141	0.40388	0.40078	0.39463	0.39119	0.38541	0.37969	0.37652	0.37182	0.36812	0.36272	0.3601	0.35598	0.35182	0.34894	0.34693	0.34205	0.33981	0.33587	0.33485	0.33041	0.32965	0.32488	0.32252	0.32029	0.31836	0.31596	0.31276	0.31017	0.30851	0.30545	0.30308	0.30141	0.29885	0.29745	0.29554	0.29341	0.29251	0.28954	0.28807	0.28637	0.28448	0.28264	0.28103	0.27936	0.27738	0.27616	0.27471	0.27261
394	0.41438	0.40251	0.39993	0.39315	0.38912	0.38325	0.37787	0.37214	0.3679	0.3637	0.3588	0.35509	0.35185	0.34715	0.34409	0.34049	0.33727	0.33377	0.32992	0.32804	0.32506	0.3213	0.31842	0.31643	0.31397	0.3102	0.30775	0.30488	0.30287	0.29954	0.29775	0.29444	0.2924	0.29047	0.28816	0.28579	0.28396	0.28228	0.27956	0.27846	0.27658	0.27431	0.27293	0.27108	0.26816	0.26596	0.26549	0.26423	0.26173
395	0.41233	0.40151	0.39608	0.38952	0.38537	0.37913	0.37295	0.36858	0.36436	0.35951	0.35369	0.35024	0.34564	0.34158	0.33828	0.33517	0.33032	0.32736	0.32409	0.31977	0.31755	0.31388	0.31078	0.30775	0.30439	0.3016	0.29871	0.29558	0.29372	0.29049	0.28804	0.28633	0.2821	0.28071	0.27839	0.27554	0.27382	0.27164	0.2694	0.26692	0.26527	0.26287	0.26092	0.25992	0.25835	0.25596	0.25374	0.25257	0.25064
396	0.41156	0.39971	0.39474	0.38908	0.38506	0.37621	0.37044	0.3649	0.36006	0.35511	0.34998	0.34525	0.34173	0.33723	0.33367	0.32967	0.32596	0.32147	0.31758	0.31473	0.31041	0.3078	0.30519	0.30024	0.29731	0.29473	0.29206	0.28868	0.28587	0.28329	0.2813	0.27669	0.27561	0.27195	0.26941	0.2677	0.26541	0.26331	0.26021	0.25845	0.25611	0.25386	0.25211	0.25031	0.24829	0.24616	0.24424	0.2429	0.24101
397	0.41059	0.39888	0.39377	0.387	0.38122	0.37428	0.36586	0.36051	0.35665	0.35094	0.34617	0.34216	0.33714	0.3311	0.32751	0.32325	0.3194	0.31552	0.31152	0.3074	0.3041	0.29983	0.29672	0.29425	0.29063	0.28748	0.28373	0.28006	0.27794	0.27437	0.27251	0.26858	0.26607	0.26363	0.26112	0.25839	0.2553	0.25324	0.25017	0.24784	0.24539	0.24341	0.24209	0.24011	0.23747	0.23505	0.23387	0.23234	0.22925
398	0.41203	0.39918	0.39299	0.38697	0.38068	0.3715	0.36518	0.35907	0.35362	0.34821	0.34291	0.33805	0.33316	0.32789	0.32356	0.31923	0.31583	0.31224	0.30694	0.3034	0.30004	0.29577	0.29263	0.28875	0.28472	0.28067	0.27803	0.27412	0.27076	0.26722	0.2644	0.26213	0.25922	0.25697	0.25362	0.25065	0.24818	0.24606	0.24325	0.24137	0.23816	0.23633	0.23376	0.23123	0.22943	0.22797	0.22493	0.22371	0.22075
399	0.41046	0.39478	0.39083	0.38441	0.37713	0.37003	0.3609	0.35658	0.3491	0.34378	0.33854	0.33316	0.32874	0.32366	0.31952	0.31456	0.31028	0.30543	0.30147	0.29835	0.29355	0.28928	0.28529	0.28251	0.27789	0.27482	0.27136	0.26686	0.26439	0.26137	0.25842	0.25498	0.25073	0.24797	0.24604	0.24362	0.24134	0.23761	0.23484	0.2321	0.23014	0.22799	0.22565	0.22251	0.22024	0.21816	0.21669	0.21445	0.21318
400	0.4088	0.39435	0.38738	0.37976	0.37555	0.36554	0.35752	0.35051	0.34654	0.34024	0.33398	0.32963	0.32296	0.31751	0.31462	0.30927	0.30461	0.29991	0.29548	0.29154	0.28757	0.28423	0.27921	0.27607	0.27221	0.26796	0.26482	0.26102	0.25643	0.25386	0.25078	0.24872	0.24556	0.24153	0.23808	0.23569	0.23231	0.23023	0.2273	0.22538	0.22305	0.22008	0.21773	0.21481	0.2134	0.2106	0.20835	0.20741	0.20421
401	0.40749	0.39027	0.38444	0.37656	0.37091	0.36256	0.35306	0.34701	0.34111	0.33461	0.32947	0.32442	0.31937	0.31442	0.30893	0.30468	0.29931	0.29575	0.28988	0.28584	0.28182	0.27728	0.2739	0.26943	0.26612	0.26228	0.25792	0.25472	0.25094	0.24777	0.24461	0.24097	0.23787	0.23479	0.23272	0.22866	0.22512	0.22313	0.22016	0.2167	0.21377	0.2128	0.21036	0.20843	0.20603	0.20316	0.20078	0.19842	0.19699
402	0.40371	0.38988	0.38239	0.37357	0.36994	0.35987	0.35012	0.34462	0.33857	0.33188	0.32596	0.3201	0.3156	0.30923	0.30555	0.30116	0.29507	0.29077	0.286	0.28127	0.27776	0.27309	0.26852	0.26509	0.2611	0.25549	0.25385	0.24838	0.24563	0.24237	0.23913	0.23594	0.23228	0.2281	0.22543	0.22289	0.22033	0.21774	0.21372	0.2117	0.20871	0.2052	0.20323	0.20027	0.19881	0.19589	0.19301	0.19156	0.18965
403	0.40007	0.38312	0.37795	0.37074	0.36394	0.35339	0.34439	0.33826	0.33359	0.32622	0.321	0.31454	0.30942	0.30325	0.29996	0.29384	0.28952	0.28429	0.27886	0.27469	0.27116	0.26545	0.26313	0.25858	0.25353	0.24926	0.24586	0.24307	0.2388	0.23506	0.23135	0.22765	0.2255	0.22297	0.21826	0.21626	0.21259	0.20965	0.20703	0.20362	0.20114	0.1987	0.19618	0.19384	0.19139	0.18853	0.18665	0.18374	0.18223
404	0.39841	0.38174	0.37495	0.36836	0.36099	0.35103	0.34237	0.33613	0.33066	0.32295	0.31715	0.3108	0.30582	0.30087	0.29551	0.29065	0.28404	0.28158	0.2759	0.27083	0.26607	0.26226	0.257	0.25317	0.24893	0.24552	0.24236	0.23649	0.23377	0.23062	0.22688	0.22391	0.21979	0.21661	0.2128	0.21051	0.20673	0.20525	0.19987	0.19891	0.196	0.19263	0.18918	0.18784	0.18536	0.1831	0.18067	0.17841	0.17524
405	0.39674	0.37893	0.372	0.36438	0.35923	0.3484	0.34021	0.33277	0.32643	0.31964	0.31426	0.30768	0.30216	0.29621	0.29255	0.28706	0.28141	0.27627	0.27194	0.26793	0.26269	0.25819	0.25366	0.24946	0.24587	0.24055	0.23667	0.23333	0.22963	0.22536	0.22104	0.21785	0.21502	0.21181	0.20898	0.20477	0.20169	0.19935	0.19633	0.19339	0.19055	0.18784	0.1844	0.18295	0.17932	0.17768	0.1751	0.17296	0.17119
406	0.39341	0.37735	0.37045	0.36304	0.35447	0.34538	0.33562	0.32999	0.32392	0.31659	0.31096	0.30533	0.29877	0.29311	0.28756	0.28341	0.27755	0.27288	0.26773	0.26263	0.25831	0.25395	0.24959	0.24531	0.24177	0.23688	0.23204	0.22809	0.22553	0.22104	0.21771	0.21355	0.21023	0.20704	0.20358	0.20098	0.19663	0.19478	0.19084	0.18896	0.18521	0.18209	0.18019	0.17771	0.1749	0.17265	0.17051	0.16889	0.16573
407	0.3895	0.37278	0.36674	0.35838	0.35223	0.33969	0.33217	0.32545	0.3195	0.31244	0.30617	0.30113	0.29549	0.28875	0.28435	0.27933	0.27468	0.26806	0.26226	0.25897	0.25392	0.25035	0.24558	0.24067	0.23649	0.23265	0.22905	0.22513	0.22024	0.21708	0.21254	0.20964	0.20657	0.20223	0.19916	0.1961	0.19294	0.19033	0.1862	0.18443	0.1808	0.17805	0.17673	0.17325	0.17101	0.16753	0.16523	0.16303	0.16065
408	0.38442	0.36757	0.36161	0.35336	0.34555	0.33553	0.32635	0.32046	0.31449	0.30696	0.3008	0.29588	0.28982	0.28318	0.27765	0.27368	0.26763	0.26356	0.25744	0.253	0.24832	0.24385	0.23987	0.23557	0.23075	0.22693	0.22317	0.21814	0.2156	0.21225	0.20708	0.20394	0.19992	0.19723	0.19399	0.19106	0.18658	0.18447	0.18107	0.1779	0.17543	0.1722	0.17047	0.16767	0.16506	0.1626	0.16012	0.15768	0.15572
409	0.38152	0.36366	0.35701	0.34956	0.34291	0.3318	0.32314	0.31686	0.31083	0.30357	0.29655	0.29061	0.28458	0.27942	0.27491	0.26936	0.26366	0.25954	0.25375	0.2496	0.24461	0.24071	0.23633	0.23175	0.22732	0.22292	0.21898	0.2149	0.21078	0.20788	0.20367	0.20072	0.19637	0.19401	0.18885	0.18575	0.18313	0.18043	0.17756	0.1739	0.17207	0.1684	0.16591	0.16406	0.16168	0.15843	0.15574	0.15344	0.15138
410	0.37698	0.35979	0.35311	0.34472	0.33838	0.32829	0.3181	0.31221	0.3057	0.29996	0.29315	0.28599	0.2821	0.2752	0.26994	0.26491	0.26014	0.25427	0.24911	0.24465	0.24108	0.23655	0.23198	0.22756	0.22307	0.21899	0.21536	0.21127	0.20785	0.2033	0.19916	0.19606	0.19229	0.18938	0.18463	0.18287	0.17953	0.17618	0.17341	0.17063	0.16755	0.1647	0.1615	0.15912	0.15722	0.15513	0.15219	0.14954	0.14758
411	0.37217	0.35458	0.34737	0.34015	0.33263	0.32254	0.31282	0.30738	0.30108	0.29456	0.28777	0.28232	0.27588	0.26964	0.26545	0.25943	0.25459	0.25026	0.24433	0.23982	0.23534	0.23137	0.22652	0.22318	0.21844	0.21406	0.21054	0.20626	0.20233	0.19821	0.19329	0.19087	0.1881	0.18463	0.17976	0.17774	0.17385	0.17166	0.16864	0.16619	0.16259	0.16095	0.15716	0.15505	0.15255	0.15025	0.14731	0.14554	0.14354
412	0.36807	0.35028	0.34337	0.33629	0.32984	0.31945	0.30909	0.30356	0.2969	0.28876	0.28419	0.27785	0.27182	0.26634	0.26168	0.25627	0.2511	0.24688	0.24049	0.2366	0.2318	0.22765	0.22268	0.21949	0.21452	0.21138	0.20719	0.20211	0.19857	0.19573	0.19148	0.18752	0.18445	0.18092	0.1781	0.17463	0.17093	0.16867	0.16516	0.16212	0.15907	0.1571	0.15377	0.1525	0.1494	0.14725	0.14465	0.14198	0.14006
413	0.3621	0.34674	0.34048	0.33083	0.32456	0.3145	0.30476	0.29868	0.29329	0.28562	0.28026	0.2739	0.26844	0.26202	0.25731	0.25184	0.24775	0.24255	0.23721	0.23315	0.22886	0.22416	0.21958	0.21524	0.21167	0.20697	0.20377	0.19872	0.19523	0.19157	0.18799	0.18473	0.18098	0.17759	0.17412	0.17111	0.16781	0.16536	0.162	0.15956	0.15665	0.15373	0.15141	0.14912	0.14567	0.14391	0.14188	0.13885	0.13691
414	0.35687	0.33979	0.33324	0.32537	0.31957	0.30838	0.29949	0.29359	0.28701	0.28008	0.27473	0.26855	0.26363	0.2568	0.25185	0.24729	0.24261	0.23767	0.23212	0.2281	0.22212	0.21893	0.21459	0.20972	0.20634	0.2021	0.19766	0.19483	0.19082	0.18706	0.18381	0.1797	0.17659	0.17425	0.16994	0.1672	0.16353	0.16124	0.15808	0.15548	0.1524	0.14961	0.14755	0.14477	0.14222	0.14004	0.13708	0.13529	0.13262
415	0.34797	0.33244	0.32515	0.31782	0.31235	0.30183	0.29375	0.28649	0.28092	0.27409	0.26803	0.26294	0.25703	0.25141	0.24639	0.24097	0.236	0.23095	0.22652	0.22254	0.21776	0.21399	0.20953	0.20457	0.20168	0.19755	0.1939	0.18963	0.18636	0.18196	0.17836	0.17559	0.1717	0.16907	0.16549	0.16285	0.15954	0.15719	0.15349	0.15104	0.14906	0.14524	0.14321	0.14114	0.1379	0.13629	0.13351	0.13092	0.12863
416	0.34273	0.32641	0.32005	0.31302	0.30646	0.29613	0.28801	0.28113	0.27457	0.26771	0.26306	0.25664	0.25166	0.24627	0.24148	0.23611	0.23154	0.22713	0.2224	0.21788	0.21254	0.20938	0.20507	0.20107	0.19729	0.19336	0.18939	0.18503	0.18139	0.17739	0.17419	0.17083	0.16719	0.16502	0.16146	0.15909	0.15579	0.15232	0.15016	0.1468	0.14484	0.14251	0.13969	0.13715	0.1349	0.13221	0.13012	0.12784	0.12591
417	0.33425	0.32052	0.31313	0.30582	0.29898	0.28895	0.28026	0.27561	0.26925	0.26308	0.2572	0.25166	0.24576	0.24058	0.23631	0.23065	0.22554	0.2221	0.21607	0.21242	0.20792	0.20466	0.19977	0.19557	0.19272	0.189	0.18468	0.18052	0.17693	0.17459	0.17063	0.16786	0.16417	0.16043	0.1573	0.15573	0.15177	0.1498	0.1458	0.14346	0.14069	0.13782	0.13526	0.13362	0.13085	0.12832	0.1266	0.12472	0.12228
418	0.3272	0.31225	0.30533	0.29806	0.29273	0.28206	0.27341	0.26785	0.26174	0.25522	0.2502	0.2439	0.24007	0.23334	0.22927	0.22455	0.21996	0.21503	0.21006	0.20718	0.20228	0.19804	0.19468	0.19038	0.18624	0.18247	0.1793	0.17565	0.17148	0.16848	0.16486	0.1614	0.15964	0.15601	0.15307	0.14922	0.14661	0.1454	0.14152	0.13993	0.13612	0.1344	0.13195	0.12912	0.12664	0.12424	0.12308	0.1199	0.11827
419	0.31936	0.30363	0.2983	0.29074	0.28332	0.27544	0.26768	0.26225	0.25633	0.24945	0.2448	0.23857	0.23402	0.22845	0.22349	0.21956	0.21472	0.21081	0.20554	0.20132	0.19804	0.19339	0.18882	0.18519	0.18201	0.17933	0.17447	0.17049	0.16874	0.16482	0.1614	0.15838	0.1546	0.15249	0.14832	0.14665	0.14375	0.14132	0.13804	0.13482	0.13318	0.13079	0.12802	0.12641	0.12404	0.12167	0.11898	0.11699	0.11471
420	0.31178	0.29642	0.29086	0.28374	0.27782	0.26827	0.26045	0.25483	0.24926	0.24279	0.2369	0.23205	0.22774	0.22251	0.21782	0.21317	0.20767	0.20448	0.20088	0.19733	0.19244	0.18849	0.18502	0.18072	0.1773	0.17347	0.16972	0.16679	0.16307	0.16061	0.15654	0.15369	0.1509	0.1481	0.14495	0.1414	0.13944	0.13672	0.13402	0.13173	0.12943	0.12752	0.12451	0.12225	0.12038	0.1189	0.11593	0.11483	0.1119
421	0.30272	0.28915	0.28311	0.27633	0.27059	0.26258	0.25286	0.24832	0.24206	0.23634	0.23195	0.22583	0.22197	0.21647	0.21186	0.20775	0.2037	0.19876	0.19433	0.19186	0.18761	0.18332	0.1794	0.1759	0.17295	0.16913	0.16573	0.16127	0.15946	0.15573	0.15287	0.14891	0.14597	0.14347	0.14098	0.13857	0.13538	0.13265	0.1302	0.12777	0.12539	0.12232	0.12097	0.11867	0.1163	0.11453	0.11198	0.11029	0.10834
422	0.29539	0.28126	0.27477	0.26854	0.26328	0.25416	0.24631	0.24132	0.23592	0.23064	0.22504	0.21962	0.21577	0.21029	0.20563	0.20142	0.19727	0.19296	0.18923	0.18525	0.1815	0.17845	0.17457	0.17002	0.16773	0.16367	0.16026	0.15721	0.15406	0.1507	0.14763	0.14512	0.1419	0.13893	0.13595	0.13337	0.13086	0.12892	0.12607	0.1235	0.12134	0.11923	0.11669	0.11511	0.11301	0.10994	0.10869	0.1069	0.10481
423	0.28783	0.27269	0.26806	0.26153	0.25593	0.24761	0.23957	0.23512	0.22919	0.22346	0.21927	0.21414	0.21048	0.20486	0.20006	0.19607	0.19193	0.18828	0.18406	0.18103	0.17652	0.17396	0.16994	0.1665	0.16284	0.15968	0.1566	0.15239	0.14978	0.14668	0.1433	0.141	0.1383	0.13578	0.13296	0.13072	0.12815	0.12563	0.12306	0.12025	0.11843	0.11622	0.11401	0.11187	0.11003	0.10812	0.10551	0.10402	0.10262
424	0.27844	0.26581	0.25907	0.25282	0.24765	0.23922	0.23155	0.22688	0.22248	0.21641	0.21177	0.20683	0.20214	0.19757	0.19387	0.18965	0.18582	0.18203	0.17912	0.17471	0.17134	0.16794	0.16399	0.15997	0.15773	0.15399	0.15099	0.14754	0.14401	0.14246	0.13861	0.13679	0.13352	0.13122	0.12839	0.12618	0.12349	0.1216	0.11876	0.11683	0.11469	0.11245	0.11015	0.10803	0.10624	0.10452	0.10231	0.10073	0.09887
425	0.26842	0.25555	0.25028	0.24446	0.23895	0.23013	0.22387	0.21956	0.21422	0.20853	0.204	0.20011	0.19628	0.19152	0.18733	0.18307	0.17876	0.17586	0.17158	0.16851	0.16471	0.16166	0.15834	0.15524	0.15154	0.14879	0.14634	0.14322	0.13969	0.13715	0.13377	0.13155	0.12876	0.12704	0.12387	0.12165	0.11931	0.11739	0.1145	0.11302	0.11065	0.10841	0.10715	0.1045	0.10273	0.10061	0.09884	0.09733	0.09518
426	0.25857	0.24647	0.24098	0.23554	0.22979	0.22271	0.21604	0.21172	0.20655	0.20141	0.19747	0.19312	0.18964	0.18452	0.18055	0.17776	0.17272	0.16967	0.16561	0.16231	0.15978	0.15696	0.15279	0.1503	0.14691	0.14392	0.14143	0.13759	0.13567	0.13261	0.13008	0.12729	0.12419	0.12236	0.12	0.11727	0.11538	0.11364	0.11055	0.10864	0.10685	0.10505	0.10333	0.10179	0.09939	0.0977	0.09561	0.09438	0.09268
427	0.24948	0.23732	0.23264	0.22681	0.22164	0.2142	0.20816	0.20345	0.1984	0.19382	0.18946	0.18522	0.18174	0.17721	0.1738	0.16962	0.16679	0.16316	0.15969	0.1567	0.15325	0.14974	0.14774	0.14439	0.14083	0.13796	0.13501	0.13259	0.12981	0.12735	0.12478	0.12279	0.12002	0.11723	0.11505	0.1127	0.11048	0.10815	0.10657	0.1044	0.10292	0.10089	0.09914	0.09765	0.0954	0.09346	0.09237	0.09081	0.08867
428	0.24058	0.22866	0.22385	0.21889	0.21472	0.20704	0.20054	0.19665	0.19126	0.18735	0.18275	0.17941	0.17512	0.17133	0.16758	0.1647	0.16078	0.15794	0.15428	0.15168	0.14801	0.14476	0.14213	0.13914	0.13676	0.13346	0.13064	0.12808	0.12575	0.12331	0.12067	0.11851	0.11567	0.11296	0.11086	0.10915	0.10711	0.10491	0.103	0.10066	0.09911	0.09699	0.09536	0.09404	0.09224	0.09039	0.089	0.08738	0.08614
429	0.23367	0.22151	0.21698	0.21193	0.20797	0.20089	0.19427	0.18995	0.18577	0.18183	0.17781	0.17388	0.17056	0.16586	0.16261	0.15974	0.15596	0.15277	0.14987	0.14752	0.14396	0.14093	0.13815	0.13513	0.13268	0.12997	0.12721	0.12499	0.12222	0.11972	0.11736	0.11541	0.11325	0.11071	0.10893	0.10644	0.10456	0.10259	0.10064	0.09928	0.09671	0.09536	0.09345	0.09188	0.09031	0.0888	0.08735	0.08545	0.08432
430	0.22359	0.21295	0.20797	0.20364	0.19861	0.19238	0.18591	0.18244	0.17864	0.17379	0.17017	0.16646	0.16311	0.15946	0.15576	0.15293	0.14903	0.14695	0.14325	0.14029	0.13808	0.1351	0.13256	0.1295	0.12649	0.12464	0.12173	0.11893	0.11687	0.11473	0.11202	0.11019	0.1079	0.10545	0.10383	0.10156	0.09946	0.09819	0.09648	0.09427	0.09255	0.09129	0.08942	0.0875	0.08616	0.08453	0.08327	0.08159	0.08047
431	0.21499	0.20434	0.1994	0.19494	0.19084	0.18476	0.17849	0.1753	0.17131	0.16714	0.16339	0.15969	0.15656	0.15277	0.14991	0.14653	0.14368	0.14028	0.1378	0.13481	0.13241	0.12995	0.12692	0.12401	0.1216	0.11956	0.11732	0.11438	0.11196	0.10977	0.10797	0.10571	0.10381	0.10132	0.09954	0.09797	0.09593	0.09418	0.09239	0.09069	0.08913	0.08751	0.08617	0.0844	0.08269	0.08133	0.08004	0.07889	0.07718
432	0.20628	0.19567	0.19138	0.18688	0.18287	0.17734	0.17111	0.16759	0.16424	0.16069	0.15691	0.1536	0.15036	0.1464	0.14405	0.14119	0.13771	0.13478	0.13231	0.12915	0.12718	0.12438	0.12173	0.11976	0.11719	0.1151	0.11249	0.11001	0.10798	0.10623	0.10356	0.10148	0.09947	0.09776	0.09604	0.09474	0.09221	0.09129	0.08865	0.08725	0.08548	0.08448	0.08304	0.08134	0.07987	0.07892	0.07745	0.07564	0.07449
433	0.19672	0.18622	0.18293	0.17845	0.17498	0.16861	0.16358	0.16011	0.15647	0.15289	0.14953	0.14618	0.14288	0.13966	0.1373	0.13447	0.13126	0.12833	0.12602	0.12345	0.12162	0.11907	0.11642	0.11381	0.11197	0.10911	0.10756	0.10521	0.10293	0.10127	0.09886	0.09712	0.09531	0.09399	0.09196	0.09038	0.08819	0.08687	0.08527	0.08386	0.0822	0.0807	0.07926	0.07759	0.07704	0.07492	0.07379	0.07314	0.07131
434	0.18924	0.17961	0.17646	0.17223	0.16836	0.16369	0.15748	0.15526	0.15077	0.14768	0.14467	0.14117	0.13848	0.13548	0.1322	0.13033	0.12714	0.12441	0.12269	0.12011	0.11703	0.11503	0.11264	0.11088	0.10847	0.10631	0.10396	0.10172	0.10025	0.09861	0.09563	0.09447	0.09285	0.09076	0.08942	0.08798	0.08664	0.08443	0.08266	0.08132	0.07954	0.07835	0.07734	0.07593	0.07479	0.07364	0.07256	0.07112	0.07019
435	0.18066	0.17234	0.16837	0.16381	0.16086	0.15522	0.15032	0.14696	0.14437	0.14072	0.13733	0.13518	0.13186	0.12888	0.12671	0.12441	0.12138	0.11904	0.11673	0.11463	0.11197	0.1097	0.10798	0.10524	0.10292	0.10148	0.09922	0.09723	0.09533	0.09338	0.09165	0.09034	0.0887	0.08698	0.08462	0.08357	0.08192	0.0808	0.07917	0.07808	0.07597	0.07519	0.07357	0.07282	0.0712	0.06942	0.0689	0.06807	0.06707
436	0.17254	0.16352	0.16065	0.15657	0.15313	0.14815	0.14356	0.14081	0.13754	0.13422	0.13155	0.12835	0.12598	0.12277	0.1202	0.11789	0.11561	0.11331	0.11132	0.10938	0.1071	0.10488	0.10268	0.10042	0.09849	0.09714	0.09467	0.0928	0.09142	0.09007	0.08768	0.08607	0.08448	0.08317	0.08128	0.0797	0.07891	0.07759	0.07554	0.07451	0.07267	0.07165	0.07135	0.06934	0.06856	0.0675	0.06625	0.06499	0.06397
437	0.16422	0.15671	0.15331	0.14872	0.14628	0.14145	0.13758	0.13461	0.13138	0.12876	0.12557	0.12299	0.1204	0.11755	0.1153	0.11305	0.11025	0.10857	0.10635	0.10388	0.1025	0.10004	0.09815	0.09652	0.09463	0.09274	0.09141	0.08875	0.08742	0.08556	0.08373	0.08269	0.08112	0.07904	0.078	0.07697	0.07515	0.0749	0.0726	0.07132	0.07005	0.06904	0.06826	0.06651	0.0655	0.06448	0.06324	0.06249	0.06149
438	0.15665	0.14822	0.14583	0.14266	0.13909	0.13419	0.13043	0.12761	0.12451	0.12167	0.11948	0.11726	0.11478	0.11181	0.10984	0.10798	0.10577	0.10285	0.10124	0.09967	0.09728	0.09516	0.09384	0.09146	0.09024	0.08814	0.08633	0.08453	0.08299	0.08153	0.07999	0.07893	0.07714	0.07568	0.07469	0.07315	0.0717	0.07064	0.06942	0.06793	0.06696	0.06595	0.06475	0.06378	0.0628	0.0616	0.06063	0.05938	0.0587
439	0.14985	0.14273	0.13927	0.13608	0.13308	0.12896	0.12482	0.12229	0.11967	0.11666	0.11418	0.11206	0.10966	0.10749	0.10497	0.10328	0.10025	0.09901	0.09691	0.09508	0.09355	0.09132	0.08982	0.08751	0.08696	0.08469	0.08347	0.08128	0.07974	0.07898	0.07722	0.07582	0.07418	0.07288	0.07212	0.07072	0.06948	0.0683	0.06658	0.06542	0.06441	0.06327	0.06286	0.06165	0.06041	0.05973	0.0585	0.0577	0.05712
440	0.14199	0.13507	0.13221	0.12882	0.12631	0.12244	0.11889	0.11633	0.11398	0.11107	0.10869	0.10685	0.1044	0.1015	0.10009	0.09789	0.09633	0.09448	0.09234	0.09085	0.08878	0.08723	0.08624	0.08374	0.08246	0.08048	0.0789	0.07769	0.07606	0.07478	0.07306	0.07223	0.07129	0.06964	0.06834	0.06739	0.06597	0.06497	0.06356	0.06262	0.06148	0.0607	0.06009	0.05922	0.05781	0.05712	0.05563	0.05564	0.0542
441	0.13532	0.12866	0.12532	0.12245	0.11992	0.11615	0.11277	0.11124	0.10818	0.1058	0.10362	0.10155	0.09934	0.09728	0.09505	0.0937	0.09135	0.08994	0.08778	0.08633	0.08478	0.08302	0.08139	0.07978	0.07887	0.07708	0.07563	0.074	0.07307	0.07194	0.07044	0.06893	0.06774	0.06698	0.06528	0.06408	0.06336	0.06237	0.06109	0.06019	0.05958	0.05826	0.0572	0.05647	0.05551	0.05472	0.05337	0.05284	0.05211
442	0.12871	0.12217	0.11931	0.11672	0.1142	0.11042	0.10763	0.10539	0.10314	0.10066	0.09853	0.09621	0.09476	0.0926	0.09116	0.0889	0.08734	0.08513	0.08408	0.08236	0.08098	0.07972	0.07782	0.07648	0.07507	0.07354	0.07246	0.07114	0.06962	0.06843	0.06691	0.06621	0.06512	0.06423	0.06229	0.06135	0.06058	0.05988	0.05867	0.05765	0.05674	0.05585	0.05503	0.05415	0.05327	0.05224	0.0515	0.05091	0.05038
443	0.12261	0.11665	0.11368	0.11107	0.10859	0.10543	0.10263	0.10093	0.09835	0.09603	0.09394	0.09249	0.09046	0.08856	0.08653	0.08552	0.08351	0.0816	0.08023	0.07849	0.07754	0.0761	0.07478	0.07309	0.07182	0.07062	0.06899	0.0681	0.06663	0.06562	0.06415	0.06324	0.06236	0.06134	0.06018	0.05961	0.05836	0.05796	0.05634	0.05533	0.05441	0.05363	0.05266	0.0519	0.05113	0.05036	0.04966	0.04908	0.04871
444	0.11643	0.11062	0.10802	0.10601	0.10363	0.10035	0.09729	0.09566	0.0937	0.0916	0.08931	0.08786	0.08629	0.08441	0.083	0.08123	0.07928	0.07834	0.07656	0.07533	0.07405	0.07289	0.07144	0.06974	0.06859	0.06743	0.06615	0.06528	0.06366	0.06274	0.06146	0.06048	0.05971	0.05873	0.05762	0.05631	0.05563	0.05548	0.05401	0.05317	0.05236	0.0516	0.05091	0.04986	0.04931	0.04839	0.04764	0.04708	0.04669
445	0.11099	0.1056	0.10349	0.10143	0.09899	0.09599	0.0931	0.09163	0.08971	0.08766	0.0857	0.08414	0.08272	0.08087	0.07973	0.07769	0.07625	0.07481	0.07358	0.07263	0.07092	0.06963	0.06882	0.06711	0.06583	0.06504	0.06375	0.06278	0.06189	0.06053	0.05946	0.05843	0.05746	0.05656	0.05572	0.05479	0.0538	0.05313	0.05234	0.05138	0.0503	0.0501	0.0491	0.04893	0.04786	0.04765	0.04626	0.04564	0.04531
446	0.10562	0.10048	0.0983	0.09611	0.09406	0.09128	0.08866	0.0872	0.08537	0.08375	0.08189	0.08015	0.07859	0.07669	0.07577	0.07418	0.0725	0.07134	0.06994	0.06875	0.06735	0.06648	0.06559	0.06393	0.06309	0.06183	0.06049	0.05999	0.05905	0.05781	0.05681	0.05613	0.05488	0.05416	0.05333	0.05248	0.05132	0.05145	0.04995	0.04883	0.04838	0.048	0.04702	0.04676	0.04603	0.04522	0.04436	0.04397	0.0434
447	0.10089	0.09527	0.09341	0.09147	0.08939	0.08698	0.08463	0.08315	0.08105	0.07969	0.07795	0.07579	0.07521	0.07381	0.0722	0.07085	0.06938	0.06826	0.06651	0.06576	0.06488	0.06356	0.06249	0.06148	0.06073	0.05934	0.05782	0.05721	0.05644	0.05531	0.05443	0.05353	0.05276	0.05182	0.05127	0.05034	0.04996	0.04926	0.04797	0.04731	0.04679	0.04591	0.04533	0.04454	0.04412	0.04358	0.0429	0.04211	0.04207
448	0.09585	0.09084	0.08888	0.08676	0.0851	0.08277	0.0804	0.07908	0.07763	0.07581	0.07431	0.07267	0.07145	0.07008	0.06892	0.06758	0.06616	0.06503	0.0641	0.06284	0.06184	0.06044	0.0598	0.05869	0.05762	0.05655	0.05572	0.05487	0.05383	0.05312	0.05189	0.05146	0.05055	0.0498	0.0489	0.04857	0.04773	0.04716	0.04625	0.04556	0.04483	0.04435	0.04364	0.04315	0.04279	0.0419	0.04148	0.04081	0.04075
449	0.09161	0.08644	0.0846	0.08286	0.08121	0.07862	0.07672	0.07549	0.07396	0.07243	0.07103	0.0698	0.0685	0.06727	0.0659	0.06447	0.06319	0.0624	0.06095	0.06081	0.05917	0.05817	0.05711	0.05639	0.05515	0.05453	0.05347	0.05286	0.05205	0.05099	0.05004	0.04973	0.04871	0.04825	0.04711	0.04682	0.04612	0.04545	0.04449	0.04369	0.04341	0.043	0.04218	0.04181	0.0413	0.04019	0.04024	0.03934	0.03931
450	0.08685	0.08293	0.08078	0.07877	0.07766	0.07572	0.07351	0.07229	0.07095	0.06941	0.06793	0.06661	0.06549	0.06395	0.06311	0.06185	0.06098	0.05987	0.05892	0.05775	0.05705	0.05608	0.05517	0.0543	0.05347	0.05252	0.05187	0.05125	0.04979	0.04908	0.04838	0.04812	0.04749	0.04619	0.04581	0.04525	0.04471	0.04421	0.04324	0.04263	0.04253	0.04134	0.04092	0.04057	0.03994	0.03952	0.03904	0.03859	0.03828
451	0.08255	0.07826	0.07697	0.07519	0.07377	0.07188	0.06996	0.06867	0.06765	0.06578	0.06492	0.06304	0.06285	0.06134	0.05995	0.05909	0.05834	0.05708	0.0563	0.05539	0.05425	0.05321	0.05265	0.0516	0.05064	0.05017	0.04902	0.04882	0.04774	0.04733	0.04616	0.04603	0.04529	0.04472	0.04361	0.04316	0.04241	0.04224	0.04147	0.04104	0.04009	0.04019	0.03963	0.03888	0.03885	0.03827	0.03767	0.03693	0.03669
452	0.07851	0.0753	0.0732	0.07195	0.07064	0.06877	0.06689	0.06605	0.06463	0.06315	0.06212	0.06107	0.05967	0.05884	0.05799	0.0572	0.05577	0.05478	0.05414	0.05335	0.05232	0.05171	0.0507	0.0501	0.04907	0.04851	0.0477	0.04711	0.04631	0.04593	0.04511	0.04413	0.04313	0.04336	0.04253	0.04254	0.04156	0.04097	0.03981	0.03979	0.03938	0.03902	0.03845	0.03783	0.03748	0.03726	0.03669	0.03626	0.03627
453	0.07522	0.07111	0.07003	0.06811	0.06746	0.06534	0.06385	0.06258	0.06111	0.06006	0.05943	0.05797	0.05734	0.0563	0.05547	0.05422	0.0536	0.05216	0.05175	0.05092	0.0501	0.04928	0.04887	0.04785	0.04745	0.04643	0.04562	0.04521	0.0446	0.04379	0.04319	0.04298	0.04238	0.04137	0.04097	0.04037	0.03957	0.03957	0.03857	0.03857	0.03797	0.03777	0.03698	0.03678	0.03618	0.03578	0.03519	0.03519	0.03479
454	0.07189	0.0684	0.06707	0.06558	0.06451	0.063	0.06131	0.06001	0.05915	0.05833	0.05704	0.056	0.05531	0.05385	0.05325	0.05261	0.05156	0.05139	0.0499	0.04931	0.04867	0.04828	0.04722	0.04638	0.04575	0.04535	0.04516	0.04371	0.04348	0.04291	0.04207	0.0419	0.04126	0.04066	0.03982	0.03965	0.03904	0.03884	0.03781	0.0372	0.03741	0.03699	0.0368	0.03638	0.03598	0.035	0.03481	0.03458	0.0344
455	0.06843	0.06469	0.06348	0.06198	0.06159	0.05976	0.05864	0.05731	0.05585	0.05542	0.05465	0.05338	0.05222	0.05118	0.05098	0.04977	0.04919	0.04849	0.04753	0.04732	0.04632	0.04606	0.04535	0.04441	0.04354	0.04296	0.04251	0.04201	0.04099	0.04096	0.04022	0.04057	0.03958	0.03883	0.03811	0.03805	0.03748	0.03744	0.03629	0.03609	0.03589	0.03529	0.03491	0.03453	0.03388	0.03397	0.03375	0.03314	0.03315
456	0.06549	0.06289	0.06174	0.06007	0.05913	0.05815	0.05615	0.05565	0.05472	0.05389	0.05297	0.05185	0.05138	0.05002	0.04955	0.04901	0.04813	0.04715	0.04641	0.04571	0.04546	0.04434	0.04413	0.04366	0.04253	0.04234	0.04181	0.04136	0.0408	0.0402	0.03974	0.03935	0.03854	0.03838	0.03817	0.03758	0.03718	0.03682	0.03604	0.03544	0.03538	0.0351	0.03482	0.03473	0.03379	0.03366	0.03322	0.03269	0.03267
457	0.06252	0.05995	0.05871	0.05696	0.05602	0.05471	0.05405	0.0526	0.05168	0.05105	0.0499	0.04928	0.04846	0.04758	0.04699	0.04635	0.04537	0.04487	0.04441	0.04373	0.04355	0.04279	0.04211	0.04118	0.04059	0.04018	0.0399	0.03934	0.03877	0.03862	0.03761	0.03788	0.03693	0.03644	0.03612	0.03562	0.03534	0.03529	0.03466	0.03424	0.03358	0.03378	0.03308	0.03311	0.03285	0.03229	0.03176	0.03162	0.03134
458	0.0592	0.05654	0.05574	0.05403	0.05349	0.05224	0.05101	0.05013	0.04918	0.04848	0.04776	0.04676	0.04664	0.0454	0.04476	0.04434	0.04329	0.04291	0.04223	0.04171	0.04106	0.04079	0.04001	0.03972	0.0391	0.03867	0.03792	0.03755	0.03724	0.03671	0.03611	0.03627	0.03553	0.03512	0.03507	0.03422	0.0341	0.03381	0.03352	0.03266	0.03263	0.03222	0.03206	0.03161	0.03132	0.03125	0.03082	0.03056	0.03035
459	0.05746	0.05478	0.05341	0.05261	0.05154	0.05066	0.04941	0.04848	0.04807	0.0473	0.04661	0.04568	0.04501	0.04432	0.0437	0.04338	0.04255	0.04178	0.04136	0.041	0.04027	0.03995	0.03936	0.03853	0.03834	0.03784	0.03727	0.03706	0.03649	0.03585	0.03554	0.03573	0.03511	0.03474	0.0343	0.03408	0.0335	0.03343	0.03314	0.0324	0.03235	0.03213	0.03178	0.03164	0.03111	0.0311	0.03069	0.0304	0.03011
460	0.05588	0.05286	0.05215	0.05098	0.04998	0.04887	0.04809	0.04752	0.0467	0.04561	0.04504	0.04416	0.0441	0.04295	0.04259	0.04213	0.0417	0.041	0.04004	0.04043	0.03942	0.03904	0.03869	0.03821	0.03784	0.03747	0.03667	0.03657	0.03613	0.03588	0.03537	0.03501	0.03475	0.03408	0.03385	0.03367	0.03299	0.03305	0.03254	0.03242	0.03192	0.03181	0.03172	0.03118	0.03095	0.03101	0.03072	0.03047	0.03001
461	0.05331	0.05125	0.04999	0.04854	0.04841	0.04742	0.04646	0.04543	0.04527	0.04411	0.04362	0.04288	0.04241	0.04164	0.04136	0.04062	0.04021	0.03915	0.03913	0.03879	0.03852	0.03761	0.03729	0.03704	0.03643	0.03614	0.03547	0.03552	0.03495	0.03479	0.0344	0.03424	0.0341	0.03325	0.03283	0.03264	0.03215	0.03242	0.03157	0.03147	0.03134	0.03094	0.031	0.03063	0.0303	0.02997	0.02989	0.02953	0.02946
462	0.05112	0.04876	0.04795	0.04649	0.04592	0.04496	0.04425	0.0436	0.04312	0.04236	0.04186	0.04081	0.0404	0.03997	0.03963	0.0389	0.03862	0.03758	0.03735	0.03728	0.03682	0.03636	0.03624	0.0358	0.03506	0.03483	0.03421	0.03408	0.03388	0.03352	0.03325	0.03324	0.03277	0.03222	0.03179	0.03153	0.03134	0.03119	0.03068	0.03056	0.03024	0.03049	0.0302	0.02991	0.02972	0.0292	0.02925	0.02864	0.02868
463	0.0492	0.04709	0.04601	0.04527	0.04421	0.04326	0.04271	0.04232	0.04155	0.04106	0.04022	0.03964	0.03947	0.03852	0.03825	0.03789	0.03741	0.03681	0.03589	0.03621	0.03584	0.03559	0.03493	0.03476	0.03418	0.03415	0.03365	0.03318	0.03305	0.03278	0.03221	0.03225	0.03172	0.03143	0.03139	0.03143	0.03053	0.03114	0.03002	0.03011	0.02979	0.02968	0.02951	0.02923	0.0293	0.02885	0.02835	0.02827	0.02826
464	0.04685	0.04468	0.04408	0.04293	0.04224	0.04159	0.04061	0.03998	0.03951	0.03892	0.03856	0.03782	0.03763	0.0368	0.03647	0.03611	0.03603	0.03487	0.03498	0.03476	0.0342	0.03387	0.03336	0.03331	0.03269	0.0324	0.0321	0.03182	0.03156	0.03125	0.03078	0.03076	0.03056	0.03032	0.03034	0.02972	0.02918	0.02955	0.02936	0.02894	0.02863	0.02874	0.02874	0.02819	0.02791	0.028	0.02739	0.02752	0.02725
465	0.04511	0.04315	0.04246	0.04145	0.04082	0.04057	0.03934	0.03882	0.03882	0.03814	0.03797	0.03697	0.03666	0.03593	0.03568	0.03505	0.0349	0.03445	0.03401	0.03356	0.03334	0.03298	0.0326	0.03251	0.03227	0.03206	0.03134	0.0315	0.03101	0.03064	0.03059	0.03021	0.02986	0.02952	0.0293	0.02918	0.02876	0.02906	0.02853	0.02809	0.02825	0.02813	0.0282	0.02793	0.02754	0.02727	0.02702	0.02684	0.027
466	0.04382	0.04193	0.0417	0.04058	0.03942	0.03924	0.03887	0.03824	0.03772	0.03692	0.03677	0.03636	0.03577	0.0352	0.0352	0.03436	0.03422	0.03335	0.03329	0.03346	0.03306	0.03252	0.03251	0.03194	0.03176	0.0314	0.03118	0.031	0.03077	0.0304	0.03028	0.03023	0.03004	0.02998	0.02905	0.02869	0.02907	0.02928	0.02851	0.02832	0.02817	0.02831	0.02762	0.02762	0.02742	0.02738	0.02736	0.0272	0.02704
467	0.043	0.04108	0.04031	0.03944	0.03896	0.0386	0.03738	0.03737	0.03714	0.03672	0.03611	0.03549	0.03529	0.03465	0.03447	0.03447	0.03366	0.033	0.03263	0.03244	0.03263	0.03219	0.0318	0.0316	0.0314	0.03136	0.03077	0.03097	0.0306	0.03036	0.02975	0.02976	0.02937	0.02938	0.02914	0.02934	0.02859	0.02896	0.02815	0.02794	0.02794	0.02796	0.0277	0.02754	0.02732	0.02712	0.02715	0.02673	0.02675
468	0.04065	0.03937	0.03852	0.03789	0.03767	0.03661	0.03639	0.03577	0.03536	0.03473	0.03451	0.03431	0.03387	0.03367	0.03325	0.03242	0.03239	0.03179	0.03156	0.03177	0.03137	0.03116	0.03115	0.03052	0.03011	0.03013	0.0301	0.02971	0.02908	0.02948	0.02907	0.02907	0.02886	0.02866	0.02824	0.02763	0.02741	0.02803	0.02741	0.02741	0.0272	0.0272	0.0272	0.02658	0.02659	0.02678	0.02637	0.02657	0.02595
469	0.04016	0.03857	0.03765	0.03697	0.03673	0.03653	0.0356	0.03514	0.03494	0.03427	0.03426	0.03337	0.0338	0.0329	0.0327	0.03248	0.03269	0.03158	0.03157	0.03134	0.03112	0.03069	0.03044	0.03044	0.03023	0.02955	0.02999	0.02957	0.02935	0.02955	0.02866	0.02867	0.02843	0.02821	0.02844	0.02847	0.02778	0.02799	0.02733	0.02733	0.02756	0.02733	0.02733	0.02712	0.02668	0.02689	0.0269	0.02668	0.02667
470	0.04001	0.03872	0.03779	0.03735	0.0366	0.0366	0.03563	0.03471	0.03512	0.03462	0.03442	0.0344	0.03346	0.03297	0.03345	0.0327	0.03246	0.0325	0.03176	0.03185	0.03155	0.03178	0.03088	0.03038	0.03037	0.02994	0.03016	0.03063	0.02985	0.02942	0.02945	0.0294	0.02899	0.0288	0.02873	0.02894	0.02828	0.02827	0.02783	0.02804	0.028	0.02776	0.0278	0.02755	0.02756	0.02754	0.02727	0.0275	0.02683
471	0.03989	0.03769	0.03717	0.03687	0.03615	0.03613	0.03521	0.03527	0.03451	0.03376	0.034	0.0333	0.03358	0.03259	0.0325	0.03211	0.03207	0.0315	0.03137	0.03174	0.03102	0.03081	0.03085	0.03064	0.0304	0.03008	0.03038	0.03003	0.02914	0.02968	0.02943	0.02898	0.02919	0.02939	0.02892	0.02859	0.02871	0.02871	0.0285	0.02821	0.02797	0.02776	0.02789	0.02769	0.0278	0.02747	0.02732	0.02703	0.02732
472	0.03767	0.03615	0.03552	0.0347	0.03436	0.03402	0.03355	0.03318	0.03334	0.033	0.03259	0.03258	0.03197	0.03165	0.03145	0.03148	0.03095	0.03053	0.03042	0.0299	0.0298	0.03002	0.0298	0.02953	0.02915	0.02846	0.02889	0.02881	0.02871	0.02849	0.02848	0.02848	0.02832	0.02811	0.02785	0.02745	0.02753	0.02752	0.02759	0.02741	0.02708	0.02712	0.02672	0.0267	0.02694	0.02663	0.02681	0.02661	0.02658
473	0.03652	0.03445	0.03403	0.03361	0.03348	0.03313	0.03234	0.03207	0.03221	0.03214	0.03154	0.03105	0.03076	0.03072	0.03027	0.03029	0.02981	0.02959	0.02927	0.02948	0.0293	0.02898	0.02885	0.02876	0.02832	0.02823	0.02804	0.02808	0.028	0.02781	0.02754	0.02732	0.0273	0.02763	0.0272	0.02728	0.02689	0.02695	0.02665	0.02669	0.0265	0.0264	0.02661	0.02636	0.02587	0.0259	0.02567	0.02583	0.02574
474	0.03511	0.03369	0.03296	0.03277	0.03247	0.03196	0.03158	0.03131	0.03138	0.0308	0.03069	0.03057	0.03059	0.0298	0.02955	0.0294	0.02917	0.02843	0.02876	0.02923	0.0285	0.0284	0.02809	0.02778	0.0279	0.02791	0.02799	0.02766	0.02696	0.02733	0.02713	0.02728	0.02676	0.0268	0.02666	0.0265	0.02649	0.02679	0.02599	0.02589	0.02628	0.02618	0.02579	0.02556	0.02611	0.02546	0.0255	0.02594	0.02533
475	0.03393	0.03244	0.03216	0.0315	0.03129	0.03065	0.03049	0.03015	0.02969	0.02961	0.02971	0.02913	0.02924	0.02833	0.02845	0.02858	0.02828	0.02789	0.02737	0.02781	0.02771	0.02757	0.02744	0.02718	0.02654	0.02654	0.02665	0.02712	0.0264	0.02645	0.02617	0.02622	0.02616	0.02595	0.0261	0.02557	0.0253	0.0259	0.02538	0.02522	0.02514	0.02546	0.0251	0.02492	0.02496	0.02491	0.0249	0.02496	0.02448
476	0.03332	0.03202	0.03112	0.03069	0.03068	0.03022	0.02994	0.03005	0.02961	0.02952	0.02904	0.02848	0.02856	0.02837	0.0282	0.0282	0.02783	0.02782	0.02739	0.0271	0.02727	0.02736	0.02691	0.02668	0.0268	0.02675	0.0264	0.02649	0.02607	0.02611	0.02624	0.02597	0.02604	0.02558	0.0256	0.02539	0.02522	0.02565	0.02531	0.02537	0.02541	0.02534	0.02523	0.02476	0.02488	0.02491	0.02491	0.02504	0.02487
477	0.03238	0.03104	0.03036	0.03006	0.03043	0.02935	0.02938	0.02906	0.02878	0.0284	0.02842	0.02805	0.02827	0.02773	0.02777	0.02752	0.02745	0.02694	0.02668	0.02698	0.02689	0.02658	0.02672	0.0265	0.0266	0.02602	0.02626	0.02599	0.02573	0.02544	0.02589	0.02567	0.02535	0.02565	0.02534	0.02539	0.02499	0.02529	0.02526	0.02503	0.02492	0.0249	0.02509	0.02453	0.02467	0.02453	0.02454	0.02465	0.02438
478	0.03197	0.03128	0.03008	0.02972	0.0301	0.02976	0.02893	0.02889	0.02896	0.02876	0.02882	0.02883	0.0284	0.02799	0.02778	0.02762	0.02749	0.02691	0.02689	0.02694	0.02722	0.02676	0.02664	0.02681	0.02659	0.02635	0.02637	0.02602	0.02643	0.02633	0.02607	0.02596	0.02561	0.02573	0.02575	0.0256	0.02542	0.02596	0.0255	0.0248	0.02538	0.02485	0.02478	0.02529	0.02508	0.02495	0.02484	0.02485	0.02486
479	0.03205	0.03098	0.03027	0.02982	0.02996	0.02917	0.02913	0.02897	0.02846	0.02829	0.02831	0.02824	0.02806	0.02788	0.02835	0.0274	0.02749	0.02691	0.02687	0.02734	0.02682	0.02677	0.02692	0.02689	0.02624	0.02615	0.02652	0.02603	0.02597	0.02619	0.02584	0.02603	0.02633	0.02638	0.02586	0.02558	0.02566	0.02569	0.0256	0.02545	0.02525	0.02529	0.02508	0.02519	0.02516	0.02542	0.02496	0.02477	0.02543
480	0.03092	0.02957	0.02915	0.02868	0.02862	0.02836	0.02827	0.02805	0.02824	0.02765	0.02798	0.02787	0.02756	0.02729	0.02695	0.02702	0.02648	0.0266	0.02617	0.02612	0.02616	0.02639	0.02607	0.02609	0.02618	0.02576	0.02583	0.0257	0.02553	0.02552	0.02553	0.02563	0.02538	0.02549	0.02502	0.02518	0.02491	0.02532	0.02516	0.025	0.02507	0.02474	0.02431	0.02491	0.02469	0.02435	0.02434	0.02441	0.0244
481	0.03047	0.02917	0.02911	0.02893	0.02915	0.02811	0.02791	0.02768	0.02795	0.02751	0.02709	0.02735	0.02704	0.02708	0.02742	0.02707	0.02657	0.02664	0.02623	0.02654	0.02657	0.02623	0.02615	0.02613	0.02578	0.02552	0.02575	0.02617	0.02532	0.02576	0.02554	0.02512	0.02574	0.02549	0.02485	0.02489	0.02547	0.02513	0.02507	0.02488	0.02491	0.02507	0.02502	0.02469	0.02488	0.02482	0.02423	0.02486	0.02441
482	0.03102	0.02994	0.02995	0.02912	0.02893	0.02907	0.02842	0.02843	0.02864	0.028	0.02819	0.02776	0.0282	0.02739	0.02741	0.02736	0.02736	0.02695	0.02648	0.02696	0.02717	0.02669	0.02673	0.02695	0.0269	0.02673	0.02649	0.02653	0.02649	0.0261	0.02631	0.02644	0.0259	0.02612	0.02607	0.02605	0.02612	0.02606	0.02629	0.02584	0.02605	0.02584	0.02567	0.02582	0.02564	0.02548	0.02542	0.02566	0.02544
483	0.02976	0.02846	0.02825	0.02781	0.0278	0.0276	0.0276	0.02717	0.02738	0.02695	0.02674	0.02695	0.02673	0.02608	0.0263	0.02652	0.0263	0.02587	0.02609	0.02608	0.02566	0.02609	0.02565	0.02544	0.02566	0.0248	0.02566	0.02544	0.02502	0.02501	0.0248	0.02566	0.025	0.02458	0.0248	0.02501	0.02458	0.02501	0.02459	0.02501	0.02481	0.02523	0.02458	0.02501	0.0248	0.02415	0.02437	0.02437	0.02415
484	0.03065	0.02922	0.02859	0.02877	0.02878	0.0284	0.02774	0.02797	0.02817	0.02757	0.02756	0.02714	0.02798	0.02737	0.02717	0.02714	0.02715	0.02694	0.02591	0.02712	0.02655	0.02632	0.02652	0.02631	0.02612	0.02676	0.02612	0.02612	0.02614	0.02612	0.02594	0.02611	0.02611	0.02592	0.02613	0.02593	0.02573	0.02594	0.02572	0.02549	0.0253	0.0255	0.02531	0.0257	0.02531	0.02572	0.02551	0.02531	0.02552
485	0.02638	0.02537	0.02509	0.02439	0.02456	0.02469	0.0243	0.02423	0.02419	0.02405	0.02374	0.02374	0.02386	0.02354	0.02389	0.02337	0.02356	0.02302	0.0231	0.02289	0.02323	0.02309	0.02276	0.02242	0.02274	0.0225	0.02272	0.02257	0.02254	0.02238	0.02237	0.02256	0.02223	0.02207	0.02218	0.02235	0.02221	0.02273	0.02189	0.02191	0.02192	0.02224	0.02208	0.02206	0.02204	0.02169	0.0217	0.02188	0.02188
486	0.02336	0.02239	0.02222	0.02189	0.02212	0.0214	0.02161	0.02148	0.02121	0.021	0.02107	0.02084	0.02096	0.02072	0.02068	0.02052	0.02044	0.02012	0.01999	0.0205	0.02026	0.02018	0.02024	0.02026	0.01994	0.01978	0.01981	0.01981	0.0198	0.01984	0.01952	0.01977	0.01979	0.01965	0.01934	0.01922	0.01943	0.01974	0.01942	0.01922	0.01932	0.01929	0.01929	0.01933	0.01902	0.01905	0.01896	0.01908	0.01911
487	0.02828	0.02732	0.02681	0.02643	0.02655	0.02638	0.02593	0.0262	0.02613	0.02582	0.02554	0.02569	0.02568	0.0255	0.02577	0.0256	0.02504	0.02486	0.02494	0.02495	0.02508	0.02487	0.02467	0.02483	0.02477	0.02445	0.02485	0.02457	0.02476	0.0249	0.02452	0.02488	0.02473	0.02433	0.0242	0.02427	0.02435	0.02467	0.0243	0.02398	0.02434	0.02437	0.02417	0.0243	0.02442	0.02388	0.02361	0.02413	0.02388
488	0.0308	0.0289	0.02839	0.02823	0.02796	0.02826	0.02779	0.02794	0.02785	0.02758	0.02777	0.02736	0.02788	0.02755	0.02762	0.02737	0.02725	0.0268	0.02687	0.0267	0.02697	0.02673	0.02684	0.02641	0.02676	0.02651	0.02625	0.02704	0.02653	0.02632	0.02633	0.02666	0.02679	0.02676	0.02609	0.02616	0.02622	0.02642	0.02623	0.02604	0.02611	0.02641	0.0264	0.02633	0.02614	0.02606	0.02571	0.026	0.02602
489	0.02851	0.02758	0.02693	0.02669	0.02656	0.02658	0.02619	0.02673	0.02667	0.0263	0.02667	0.02624	0.02631	0.02612	0.02588	0.0262	0.0256	0.0257	0.02541	0.02562	0.02553	0.02549	0.02525	0.02532	0.02542	0.02545	0.0254	0.02592	0.02529	0.02513	0.02519	0.02539	0.02539	0.02515	0.02522	0.02495	0.02519	0.02538	0.02477	0.02508	0.02477	0.02504	0.02509	0.02535	0.02494	0.02508	0.02493	0.02519	0.02472
490	0.02817	0.02702	0.02748	0.02671	0.02632	0.02661	0.02646	0.02623	0.02646	0.02584	0.02604	0.02614	0.02615	0.02595	0.02613	0.02566	0.02577	0.02512	0.0251	0.02546	0.02569	0.0255	0.02516	0.02562	0.02518	0.02516	0.02531	0.02524	0.02518	0.02521	0.02503	0.02565	0.02509	0.02504	0.02507	0.02495	0.0251	0.02527	0.025	0.02498	0.02492	0.02494	0.02483	0.02548	0.02508	0.02498	0.0248	0.02513	0.02476
491	0.02885	0.028	0.02761	0.02733	0.02717	0.02716	0.02674	0.02674	0.02708	0.02687	0.02702	0.02685	0.02676	0.02644	0.02652	0.02639	0.02635	0.0258	0.02618	0.0264	0.02601	0.02629	0.02607	0.02581	0.02653	0.02579	0.02582	0.02576	0.02584	0.02582	0.02598	0.02633	0.02553	0.02597	0.02571	0.02586	0.02558	0.02608	0.02573	0.02555	0.02543	0.02585	0.02559	0.02575	0.02596	0.02557	0.02588	0.02541	0.02552
492	0.02888	0.02747	0.02709	0.02727	0.02687	0.02653	0.02655	0.02688	0.02631	0.02665	0.02641	0.02626	0.02676	0.02625	0.02648	0.02619	0.02613	0.02582	0.02535	0.02629	0.02546	0.02584	0.02591	0.02585	0.02584	0.02569	0.02548	0.0259	0.02536	0.02552	0.02576	0.02558	0.02572	0.02565	0.02542	0.02565	0.02527	0.02583	0.02539	0.02564	0.02561	0.02581	0.02561	0.02557	0.02567	0.02557	0.02567	0.02539	0.02518
493	0.02862	0.02739	0.02717	0.02711	0.02681	0.02704	0.02673	0.0268	0.02642	0.02664	0.02689	0.02616	0.02639	0.02629	0.02664	0.02639	0.02604	0.02598	0.02604	0.02578	0.02616	0.0261	0.02583	0.02612	0.02622	0.02606	0.02597	0.02559	0.02588	0.02566	0.02578	0.02619	0.02617	0.02574	0.02567	0.02591	0.02595	0.02604	0.02584	0.02558	0.02589	0.02566	0.0257	0.02579	0.0257	0.02598	0.02573	0.02547	0.02558
494	0.02823	0.02743	0.02691	0.02698	0.02689	0.02622	0.02711	0.02641	0.02677	0.02628	0.02663	0.02605	0.02612	0.02599	0.0265	0.02587	0.02582	0.02582	0.02638	0.02615	0.02566	0.02628	0.02555	0.02561	0.02595	0.02555	0.02612	0.02592	0.02564	0.02576	0.02535	0.02577	0.02589	0.02575	0.02579	0.02584	0.02536	0.02604	0.02587	0.02556	0.02603	0.02602	0.026	0.02555	0.02598	0.02542	0.02577	0.02595	0.026
495	0.0296	0.02846	0.02841	0.0278	0.02827	0.02766	0.02825	0.02822	0.02754	0.02794	0.02773	0.0275	0.0282	0.02775	0.02776	0.02769	0.02726	0.02727	0.02728	0.02752	0.02743	0.02731	0.02744	0.02723	0.02726	0.02771	0.02709	0.02729	0.02725	0.02751	0.02746	0.02721	0.02721	0.02752	0.02727	0.02725	0.02787	0.02774	0.02705	0.02702	0.02731	0.02707	0.02711	0.02745	0.02731	0.02725	0.0273	0.02712	0.02731
496	0.02806	0.02701	0.02702	0.02635	0.02616	0.02638	0.02662	0.02616	0.02653	0.02619	0.02634	0.02613	0.02616	0.02576	0.02616	0.02596	0.02594	0.02593	0.026	0.02635	0.02597	0.02594	0.02616	0.02593	0.02573	0.02555	0.02552	0.02615	0.02573	0.02574	0.02554	0.02592	0.02636	0.02572	0.02576	0.02595	0.02577	0.02577	0.02572	0.02594	0.02574	0.02609	0.02569	0.02596	0.02574	0.02533	0.02553	0.02551	0.02574
497	0.02877	0.02742	0.02721	0.02697	0.02719	0.02675	0.02653	0.0272	0.02698	0.02653	0.0272	0.02698	0.0272	0.02653	0.02675	0.02654	0.02631	0.02653	0.02542	0.02654	0.02631	0.0263	0.02653	0.02653	0.02631	0.02653	0.02608	0.02609	0.02653	0.02653	0.02653	0.02675	0.02632	0.02676	0.02586	0.02631	0.02675	0.02652	0.02631	0.02609	0.02608	0.02676	0.02653	0.02631	0.02609	0.0263	0.0263	0.02608	0.02608
498	0.02878	0.02809	0.02748	0.02768	0.02743	0.02743	0.02747	0.02675	0.02721	0.02723	0.02743	0.0272	0.02697	0.02698	0.02746	0.02632	0.02681	0.02676	0.02727	0.02654	0.02701	0.02744	0.02676	0.02678	0.02654	0.02676	0.02722	0.02656	0.02697	0.02676	0.02676	0.02697	0.02679	0.02655	0.0268	0.02723	0.02673	0.02741	0.027	0.027	0.02677	0.02677	0.02655	0.02679	0.02678	0.02699	0.02699	0.0268	0.02676
499	0.0279	0.0264	0.027	0.02653	0.02639	0.02597	0.02636	0.02599	0.02618	0.02616	0.02615	0.02596	0.02594	0.02547	0.02633	0.02584	0.02611	0.02547	0.02562	0.02552	0.02596	0.02572	0.0255	0.02597	0.02557	0.02578	0.02572	0.02549	0.02553	0.02577	0.02574	0.02552	0.02595	0.02595	0.02569	0.02589	0.02531	0.02553	0.0257	0.02546	0.02553	0.02595	0.02573	0.02594	0.02576	0.02599	0.02574	0.0259	0.02532
500	0.02863	0.02775	0.02703	0.02689	0.02734	0.02735	0.02712	0.0269	0.02709	0.02683	0.02687	0.02687	0.02677	0.02629	0.02696	0.02707	0.02625	0.02607	0.02607	0.02655	0.02688	0.02691	0.02658	0.0266	0.02694	0.02688	0.02695	0.02636	0.02665	0.02693	0.0264	0.02676	0.02667	0.02651	0.02626	0.02647	0.02654	0.02718	0.0265	0.02632	0.02671	0.02672	0.02655	0.02671	0.02692	0.02707	0.02664	0.02627	0.02677
501	0.02816	0.02692	0.02678	0.02677	0.02693	0.02674	0.02666	0.02648	0.02651	0.02644	0.02668	0.02631	0.02704	0.0261	0.02692	0.02629	0.02636	0.0262	0.02619	0.02653	0.02627	0.02631	0.0264	0.02626	0.02654	0.02631	0.02643	0.02651	0.02624	0.02649	0.02597	0.02652	0.02628	0.02649	0.02616	0.02639	0.02629	0.02642	0.02632	0.02637	0.02634	0.02645	0.02682	0.02652	0.02657	0.02624	0.0262	0.02638	0.02657
502	0.0285	0.02768	0.0275	0.0271	0.02743	0.02743	0.02701	0.02711	0.02735	0.02743	0.02759	0.02703	0.02722	0.02655	0.02724	0.02702	0.02677	0.02669	0.02677	0.02704	0.02678	0.02702	0.02671	0.02703	0.02724	0.02703	0.02679	0.02679	0.02708	0.02704	0.02672	0.02697	0.02687	0.02686	0.02682	0.02692	0.02683	0.02717	0.02674	0.02707	0.02698	0.0269	0.02701	0.02703	0.02713	0.02676	0.02684	0.0271	0.02719
503	0.02876	0.02751	0.0276	0.02709	0.02734	0.02751	0.02736	0.02755	0.02716	0.02712	0.02756	0.02695	0.02716	0.02724	0.02737	0.02703	0.02678	0.02674	0.02689	0.02725	0.02686	0.027	0.02732	0.02673	0.02712	0.02698	0.02667	0.02714	0.02705	0.02734	0.02678	0.02709	0.02693	0.02732	0.02726	0.02686	0.02708	0.02728	0.02699	0.02723	0.02721	0.02719	0.02696	0.02735	0.02716	0.02697	0.02693	0.02708	0.02735
504	0.02891	0.02799	0.02769	0.02758	0.02762	0.02806	0.02772	0.02812	0.02728	0.02796	0.02764	0.02772	0.02781	0.02772	0.02762	0.02729	0.02734	0.02745	0.0274	0.02762	0.02758	0.02745	0.02754	0.02721	0.02743	0.02754	0.02725	0.02759	0.02762	0.0278	0.02722	0.02771	0.02728	0.02739	0.02755	0.02746	0.02717	0.02751	0.02759	0.02767	0.02771	0.02738	0.02755	0.02775	0.02784	0.02768	0.02769	0.02781	0.02763
505	0.02914	0.02828	0.02822	0.02773	0.02803	0.02784	0.02825	0.02825	0.02776	0.02803	0.02768	0.02791	0.02795	0.02751	0.028	0.02776	0.02776	0.02716	0.02732	0.02813	0.02797	0.02773	0.02771	0.02768	0.02774	0.02802	0.02761	0.02759	0.02752	0.02787	0.02762	0.02778	0.02793	0.02771	0.02762	0.02782	0.02755	0.02797	0.02772	0.02787	0.02766	0.0279	0.028	0.02808	0.02777	0.02808	0.02806	0.02808	0.02798
506	0.03003	0.02901	0.02908	0.02851	0.02839	0.02887	0.0288	0.02901	0.02866	0.02865	0.02884	0.02882	0.02863	0.02881	0.02859	0.0287	0.02853	0.02836	0.02844	0.02871	0.02876	0.02865	0.02868	0.02852	0.02859	0.02848	0.02862	0.02839	0.02891	0.02913	0.02886	0.02883	0.02856	0.02895	0.02839	0.02897	0.02842	0.02889	0.02851	0.02835	0.02873	0.0286	0.0288	0.02885	0.0287	0.02895	0.02917	0.02849	0.02883
507	0.03087	0.02919	0.02957	0.02934	0.02943	0.02921	0.02908	0.02923	0.02942	0.02922	0.02916	0.02933	0.02911	0.02883	0.0293	0.02878	0.02918	0.0288	0.02883	0.02908	0.02924	0.02957	0.02942	0.02902	0.0289	0.02884	0.0292	0.02957	0.02926	0.02928	0.02911	0.02946	0.02952	0.02945	0.02923	0.02922	0.02906	0.0296	0.02938	0.0291	0.02917	0.0293	0.02974	0.02936	0.0292	0.0298	0.02918	0.02912	0.02956
508	0.03046	0.02942	0.02933	0.02893	0.02916	0.02946	0.02906	0.02906	0.02889	0.0289	0.02908	0.02863	0.02908	0.0288	0.02911	0.0286	0.0287	0.02884	0.02859	0.02912	0.02865	0.02915	0.02888	0.02913	0.02926	0.0291	0.02908	0.02879	0.02891	0.02925	0.02947	0.02905	0.02897	0.02892	0.02916	0.02924	0.02893	0.02933	0.02869	0.02886	0.02924	0.0291	0.02916	0.02907	0.02904	0.02917	0.02926	0.02925	0.02897
509	0.03058	0.02971	0.0295	0.02921	0.02946	0.0293	0.02947	0.02925	0.02944	0.029	0.02924	0.02943	0.02926	0.02903	0.02929	0.02905	0.02901	0.02865	0.02905	0.02886	0.02941	0.02928	0.02946	0.02903	0.02906	0.02882	0.02907	0.02899	0.02879	0.02929	0.0293	0.0297	0.02924	0.02919	0.02904	0.02949	0.02882	0.02949	0.02944	0.02946	0.02951	0.02947	0.02967	0.02967	0.02949	0.02946	0.02929	0.02949	0.02921
510	0.03076	0.0301	0.02946	0.02989	0.02967	0.02986	0.02967	0.02987	0.02968	0.02987	0.02988	0.02967	0.02966	0.02966	0.02922	0.02922	0.02945	0.02919	0.0292	0.0294	0.02989	0.02923	0.02945	0.02986	0.02986	0.02985	0.02943	0.02964	0.02987	0.02966	0.02967	0.02966	0.02945	0.0301	0.02965	0.02987	0.02942	0.02985	0.02945	0.02946	0.02965	0.02966	0.02968	0.02988	0.02965	0.02966	0.02965	0.02987	0.02987
511	0.03083	0.02974	0.02954	0.02931	0.02953	0.02974	0.02975	0.02974	0.02953	0.02953	0.02953	0.02952	0.02953	0.02932	0.02975	0.02953	0.02931	0.02952	0.02996	0.02996	0.02952	0.02953	0.02975	0.02952	0.02952	0.02952	0.02953	0.02997	0.02931	0.02953	0.0291	0.03018	0.02954	0.02953	0.02953	0.02996	0.02953	0.03039	0.02997	0.02954	0.02996	0.02997	0.02997	0.03018	0.03018	0.02996	0.02974	0.02996	0.02974
512	0.03191	0.03085	0.031	0.03039	0.03037	0.03062	0.03079	0.03083	0.03084	0.03086	0.03082	0.03022	0.03107	0.03082	0.03059	0.03016	0.03038	0.02997	0.03057	0.03057	0.03042	0.03061	0.03079	0.0304	0.03045	0.03042	0.03065	0.03098	0.03109	0.03085	0.03065	0.03082	0.0308	0.03084	0.03062	0.03103	0.0306	0.03105	0.031	0.03081	0.03062	0.03101	0.03125	0.03122	0.03079	0.03082	0.03064	0.03082	0.03084
513	0.03171	0.0308	0.03021	0.03023	0.03024	0.0306	0.03047	0.03058	0.03057	0.03048	0.03038	0.03082	0.03077	0.03014	0.03038	0.0302	0.03027	0.03044	0.03041	0.03044	0.03058	0.03064	0.03045	0.03043	0.03103	0.03063	0.03106	0.03022	0.03075	0.03082	0.03058	0.03109	0.03051	0.03061	0.03065	0.03059	0.03044	0.03126	0.03036	0.03042	0.03081	0.03064	0.03082	0.03061	0.03062	0.03089	0.03108	0.03087	0.03087
514	0.03297	0.03204	0.03229	0.03162	0.03166	0.03179	0.03208	0.03133	0.03177	0.03107	0.03175	0.03141	0.03168	0.03151	0.03147	0.03156	0.03186	0.03148	0.03137	0.03159	0.03157	0.0319	0.03179	0.03166	0.03165	0.03169	0.03177	0.03188	0.03176	0.03192	0.0318	0.03238	0.03222	0.03195	0.03188	0.03204	0.03191	0.03204	0.03179	0.0319	0.03176	0.03212	0.03217	0.03221	0.03202	0.03199	0.0321	0.0321	0.03204
515	0.03282	0.03224	0.03185	0.03132	0.03164	0.0317	0.03178	0.03119	0.03184	0.03158	0.03158	0.03152	0.03172	0.03149	0.03152	0.03161	0.03154	0.03136	0.03106	0.0314	0.03181	0.03159	0.03134	0.03147	0.03161	0.03167	0.03154	0.03151	0.03181	0.0319	0.03166	0.03223	0.03155	0.03186	0.0317	0.03188	0.03167	0.03195	0.03188	0.03178	0.03218	0.03197	0.03211	0.03201	0.03247	0.03149	0.03174	0.0319	0.03173
516	0.03317	0.0321	0.03181	0.03188	0.03228	0.03205	0.03215	0.03189	0.03192	0.03194	0.03177	0.032	0.03225	0.03202	0.03191	0.03175	0.0321	0.03159	0.03137	0.03209	0.03166	0.03162	0.03224	0.03205	0.03173	0.03195	0.0322	0.0322	0.03208	0.03211	0.03169	0.03192	0.03234	0.03226	0.03219	0.03185	0.03231	0.03233	0.03225	0.03233	0.03223	0.03213	0.03233	0.0322	0.0326	0.03228	0.03223	0.03198	0.03251
517	0.03317	0.03283	0.03234	0.03198	0.032	0.03239	0.03195	0.03204	0.03264	0.03269	0.0321	0.03243	0.03251	0.03239	0.03227	0.03216	0.03221	0.03168	0.03183	0.03168	0.03248	0.03228	0.03223	0.03224	0.0323	0.03197	0.03228	0.03234	0.03243	0.03247	0.03219	0.03257	0.03246	0.03233	0.03223	0.0327	0.03223	0.03282	0.03234	0.03229	0.03244	0.03258	0.03269	0.03258	0.03269	0.03258	0.033	0.03256	0.0327
518	0.03414	0.033	0.03284	0.03303	0.03264	0.03241	0.03302	0.03347	0.03338	0.03303	0.03257	0.03291	0.03306	0.03309	0.03306	0.03302	0.03317	0.03269	0.0327	0.03299	0.03292	0.03321	0.03297	0.03314	0.03306	0.03315	0.03276	0.03323	0.03292	0.03334	0.03299	0.0337	0.03319	0.03326	0.03308	0.03316	0.033	0.03361	0.03323	0.03338	0.03345	0.03344	0.03357	0.03354	0.03329	0.0334	0.03353	0.0337	0.03339
519	0.03369	0.03278	0.03273	0.03201	0.03257	0.03273	0.03302	0.03285	0.03339	0.03276	0.03286	0.03306	0.03297	0.03287	0.03318	0.03275	0.03266	0.03278	0.03234	0.03281	0.03279	0.03309	0.03302	0.03289	0.03315	0.0332	0.03326	0.03307	0.03306	0.03305	0.03298	0.03336	0.03307	0.03299	0.03324	0.03296	0.03296	0.03358	0.03315	0.03315	0.03339	0.03312	0.03323	0.03364	0.03306	0.03347	0.03308	0.03337	0.03344
520	0.03478	0.03352	0.03366	0.0328	0.03309	0.03346	0.03337	0.03335	0.03345	0.03357	0.03349	0.03359	0.03368	0.03325	0.03338	0.03302	0.0334	0.03319	0.03371	0.03338	0.03352	0.03376	0.0335	0.03378	0.03357	0.03362	0.0335	0.03355	0.03331	0.03361	0.0334	0.0341	0.03395	0.03375	0.03374	0.03367	0.03356	0.03384	0.03384	0.03367	0.03414	0.03436	0.03402	0.0343	0.03391	0.03371	0.03397	0.03398	0.03393
521	0.03494	0.03392	0.0336	0.03332	0.03326	0.03373	0.03345	0.03363	0.03369	0.03357	0.03397	0.03373	0.0338	0.03373	0.03383	0.0335	0.03357	0.03354	0.03305	0.03343	0.03393	0.03378	0.03374	0.03383	0.03375	0.03398	0.0335	0.03334	0.03372	0.03418	0.03378	0.03439	0.0338	0.03388	0.03376	0.03396	0.034	0.03407	0.0338	0.03374	0.03402	0.03407	0.03439	0.03448	0.03414	0.03433	0.03426	0.03394	0.03417
522	0.0356	0.03478	0.03472	0.03472	0.03476	0.03495	0.03515	0.03432	0.03455	0.0345	0.03438	0.03474	0.03472	0.03455	0.03505	0.03453	0.03473	0.03455	0.03446	0.0343	0.03477	0.03475	0.03474	0.03493	0.03457	0.03493	0.03453	0.03489	0.03455	0.03478	0.03455	0.03523	0.03494	0.03469	0.03494	0.03497	0.03475	0.03541	0.03513	0.03517	0.03515	0.03512	0.03542	0.03497	0.03538	0.035	0.03497	0.03535	0.03515
523	0.03524	0.0344	0.03422	0.03402	0.03379	0.03443	0.03423	0.03419	0.0344	0.03461	0.03419	0.03443	0.03462	0.03422	0.03379	0.0344	0.03422	0.034	0.03381	0.03419	0.03441	0.0344	0.03442	0.03443	0.03418	0.03484	0.03439	0.03442	0.0344	0.03461	0.0342	0.03441	0.03442	0.03501	0.03443	0.03443	0.03461	0.03462	0.03463	0.03422	0.03462	0.03484	0.03462	0.03501	0.03483	0.03482	0.03461	0.03483	0.03504
524	0.03577	0.03496	0.03455	0.03435	0.03476	0.03455	0.03476	0.03455	0.03475	0.03475	0.03455	0.03435	0.03475	0.03414	0.03497	0.03475	0.03456	0.03455	0.03435	0.03476	0.03455	0.03495	0.03455	0.03475	0.03496	0.03455	0.03496	0.03496	0.03475	0.03496	0.03455	0.03516	0.03496	0.03536	0.03476	0.03476	0.03496	0.03536	0.03516	0.03517	0.03516	0.03495	0.03536	0.03536	0.03537	0.03495	0.03516	0.03557	0.03517
525	0.0362	0.03497	0.03497	0.03479	0.03455	0.035	0.03515	0.03479	0.03523	0.03481	0.03499	0.03503	0.03541	0.0348	0.03514	0.03481	0.03517	0.03478	0.03457	0.03496	0.03482	0.0348	0.03516	0.03498	0.03476	0.03498	0.03519	0.03539	0.03497	0.03562	0.03522	0.03563	0.03521	0.03539	0.0356	0.03538	0.03519	0.03541	0.03558	0.03576	0.03519	0.03543	0.0354	0.03558	0.03558	0.03541	0.03539	0.03556	0.03621
526	0.03631	0.03512	0.03495	0.03488	0.03501	0.03508	0.03494	0.03485	0.0357	0.0353	0.03516	0.03554	0.03551	0.03497	0.03519	0.03553	0.03488	0.03488	0.03476	0.03497	0.03526	0.03557	0.03501	0.03515	0.03516	0.03494	0.03528	0.0355	0.03517	0.03564	0.03549	0.03607	0.03575	0.03572	0.03551	0.03534	0.03557	0.03614	0.03552	0.03527	0.03576	0.03619	0.03593	0.03581	0.03572	0.03575	0.03575	0.03549	0.03587
527	0.03607	0.03535	0.0352	0.03459	0.0351	0.03511	0.0352	0.03481	0.03537	0.03503	0.03541	0.0353	0.03531	0.03516	0.03558	0.03514	0.03476	0.03464	0.03507	0.03514	0.03491	0.03529	0.03545	0.03547	0.03519	0.03526	0.03499	0.03539	0.03536	0.03517	0.03513	0.03556	0.03547	0.03555	0.03554	0.0356	0.03581	0.03603	0.03557	0.03546	0.0358	0.03604	0.03578	0.03607	0.03583	0.03572	0.03575	0.03543	0.03604
528	0.03662	0.03615	0.03576	0.03548	0.03539	0.03611	0.03582	0.03605	0.03614	0.03593	0.03584	0.03575	0.03578	0.03552	0.03585	0.0357	0.0355	0.03567	0.03563	0.03565	0.03615	0.03577	0.03539	0.03594	0.03566	0.03589	0.03577	0.03619	0.03571	0.03596	0.03582	0.03625	0.03607	0.03609	0.0359	0.0361	0.03612	0.03679	0.03614	0.03644	0.03649	0.03636	0.03649	0.03603	0.03641	0.03609	0.03638	0.03644	0.03659
529	0.03643	0.03514	0.03523	0.03504	0.03515	0.03514	0.03542	0.03521	0.03533	0.03534	0.03506	0.03529	0.03561	0.03524	0.03535	0.0352	0.03526	0.03533	0.03506	0.03554	0.03513	0.03517	0.03535	0.03531	0.03532	0.03536	0.03541	0.03554	0.03543	0.03562	0.03552	0.03548	0.03575	0.03548	0.03559	0.03583	0.03544	0.03573	0.03564	0.03593	0.0358	0.03597	0.03583	0.03586	0.03571	0.03584	0.03608	0.03596	0.03593
530	0.03741	0.03661	0.03611	0.03599	0.03612	0.03624	0.03633	0.03631	0.03653	0.03645	0.03622	0.03634	0.03651	0.03605	0.03654	0.03613	0.0361	0.03614	0.0362	0.03641	0.03625	0.0364	0.03637	0.03646	0.03665	0.03643	0.03679	0.03671	0.03622	0.03682	0.03636	0.03676	0.03644	0.03638	0.03649	0.03694	0.03641	0.0371	0.0368	0.03645	0.03693	0.03692	0.03676	0.03689	0.03734	0.0369	0.03685	0.03685	0.03732
531	0.03728	0.03616	0.0361	0.0362	0.0361	0.03614	0.03604	0.03642	0.03635	0.03613	0.03633	0.03611	0.03629	0.03575	0.0363	0.03605	0.03609	0.03586	0.03582	0.03616	0.03611	0.03655	0.03653	0.03616	0.03641	0.03625	0.03623	0.03652	0.03602	0.03657	0.03648	0.03635	0.03646	0.03647	0.03644	0.03641	0.03636	0.03696	0.03662	0.03631	0.03644	0.03702	0.03671	0.03668	0.03693	0.03658	0.0367	0.03677	0.03692
532	0.03725	0.03674	0.03635	0.03584	0.03634	0.03654	0.0363	0.03661	0.0363	0.03639	0.03628	0.03665	0.03702	0.0364	0.03678	0.03675	0.03638	0.03632	0.03648	0.03632	0.03678	0.03685	0.03641	0.03641	0.03676	0.03653	0.03676	0.03652	0.03685	0.03707	0.03684	0.0369	0.03672	0.03693	0.03698	0.03714	0.03686	0.03721	0.03667	0.037	0.03684	0.03724	0.03712	0.03723	0.03697	0.03694	0.03712	0.03736	0.03721
533	0.03664	0.0358	0.03567	0.03509	0.03568	0.03525	0.03542	0.03541	0.03565	0.03534	0.03546	0.03548	0.03596	0.0352	0.03596	0.03556	0.03542	0.03554	0.03544	0.03577	0.03563	0.03578	0.03593	0.03577	0.03568	0.03582	0.03562	0.03556	0.03588	0.0359	0.03567	0.03609	0.03584	0.03601	0.03574	0.03598	0.03566	0.03608	0.03602	0.03608	0.03637	0.0364	0.03602	0.03633	0.03617	0.03586	0.03604	0.03628	0.03618
534	0.03566	0.03496	0.03483	0.03436	0.03469	0.03503	0.03462	0.0353	0.035	0.03507	0.03483	0.03477	0.03499	0.03506	0.03482	0.03511	0.03447	0.03468	0.03476	0.03515	0.0351	0.03496	0.03489	0.03503	0.03528	0.03502	0.03522	0.03493	0.03528	0.03542	0.03528	0.03529	0.03525	0.0353	0.0351	0.03527	0.03527	0.03557	0.03512	0.03528	0.03548	0.0353	0.03558	0.03578	0.03575	0.03541	0.03543	0.03556	0.03591
535	0.03647	0.03557	0.03556	0.03522	0.03541	0.03561	0.03555	0.03516	0.03542	0.03559	0.0354	0.0354	0.03556	0.03544	0.03572	0.03543	0.03554	0.03525	0.03545	0.03574	0.03543	0.03559	0.03568	0.03555	0.03546	0.03555	0.03562	0.03572	0.03574	0.03576	0.03559	0.03588	0.03605	0.03588	0.03574	0.03572	0.03573	0.03605	0.03618	0.03591	0.03605	0.03635	0.03607	0.03607	0.03621	0.03605	0.03604	0.03637	0.03607
536	0.03701	0.03605	0.03589	0.03573	0.03557	0.03588	0.03589	0.03572	0.03589	0.0359	0.0359	0.03605	0.03605	0.03605	0.03589	0.03605	0.03574	0.03573	0.03541	0.03589	0.03605	0.03573	0.03622	0.03621	0.03588	0.0362	0.03588	0.03621	0.03621	0.0362	0.0362	0.03637	0.03621	0.03637	0.03604	0.03653	0.03652	0.03668	0.03622	0.03605	0.03637	0.03622	0.03637	0.03653	0.03684	0.03653	0.03653	0.03653	0.03684
537	0.03767	0.03703	0.03687	0.03655	0.03672	0.03703	0.0367	0.03671	0.0367	0.03639	0.03656	0.0367	0.03688	0.03654	0.03719	0.03655	0.03672	0.03655	0.03688	0.03687	0.0367	0.03688	0.0367	0.0367	0.03703	0.03702	0.03703	0.03702	0.03687	0.03734	0.03718	0.03686	0.03734	0.03703	0.03736	0.03702	0.03733	0.03733	0.03719	0.03719	0.03734	0.03752	0.03735	0.03735	0.03749	0.03735	0.03735	0.0375	0.03734
538	0.03726	0.03632	0.03614	0.03586	0.03603	0.03615	0.03606	0.03601	0.03605	0.03607	0.0363	0.03621	0.03642	0.03602	0.03616	0.03619	0.03615	0.03587	0.03617	0.03597	0.0362	0.03651	0.03605	0.03615	0.03632	0.03614	0.03618	0.03618	0.03649	0.03648	0.03634	0.03653	0.03619	0.03662	0.03675	0.03667	0.0363	0.03666	0.03646	0.03636	0.03654	0.03675	0.03683	0.0368	0.03665	0.03676	0.03694	0.03662	0.0368
539	0.03692	0.03585	0.03564	0.03546	0.03596	0.03572	0.03607	0.03585	0.03589	0.03592	0.03566	0.03579	0.03565	0.03564	0.03608	0.03573	0.03563	0.03564	0.03586	0.03578	0.03587	0.03612	0.03593	0.0357	0.03606	0.03581	0.03608	0.03612	0.03603	0.03639	0.03619	0.03635	0.03639	0.03607	0.03622	0.03631	0.0361	0.03644	0.03608	0.03629	0.03681	0.03641	0.03679	0.03649	0.03645	0.03622	0.03648	0.03659	0.03649
540	0.03731	0.03644	0.03655	0.03607	0.03633	0.03623	0.03643	0.0368	0.0364	0.03645	0.03662	0.03623	0.03665	0.03627	0.03667	0.03643	0.03628	0.03637	0.03619	0.0368	0.03639	0.03631	0.03646	0.03679	0.03667	0.03666	0.03661	0.0367	0.03669	0.03682	0.03665	0.03695	0.03673	0.03672	0.03686	0.03684	0.03677	0.03685	0.0368	0.0365	0.03697	0.03719	0.03692	0.03711	0.03684	0.03687	0.03707	0.03733	0.03711
541	0.03678	0.0364	0.03625	0.03587	0.03575	0.03587	0.03588	0.03609	0.03622	0.03587	0.03583	0.03626	0.03607	0.03567	0.03629	0.03621	0.03596	0.03582	0.03598	0.03609	0.03627	0.03623	0.03619	0.03625	0.03633	0.03622	0.03628	0.03642	0.03628	0.0363	0.03635	0.0367	0.03645	0.03639	0.03623	0.0367	0.03644	0.03687	0.03667	0.03641	0.03658	0.03672	0.03652	0.03678	0.03694	0.03655	0.03666	0.03685	0.0368
542	0.03663	0.03583	0.03592	0.03573	0.03597	0.03579	0.03563	0.03576	0.03583	0.03563	0.03566	0.03554	0.03621	0.03562	0.03583	0.03585	0.03591	0.03556	0.03569	0.03618	0.03599	0.0361	0.03617	0.03612	0.03604	0.036	0.0362	0.03619	0.03589	0.03635	0.03597	0.03634	0.03621	0.0363	0.03625	0.03643	0.0362	0.03652	0.03639	0.03619	0.03637	0.03642	0.03652	0.03639	0.03655	0.0368	0.03645	0.03665	0.03671
543	0.03682	0.03594	0.03604	0.03539	0.03573	0.03596	0.03589	0.03602	0.03603	0.03592	0.0358	0.03601	0.03612	0.03566	0.03597	0.0359	0.0359	0.03577	0.03598	0.03587	0.03616	0.03612	0.03626	0.03598	0.03633	0.03615	0.03604	0.03605	0.03618	0.03624	0.03617	0.03646	0.03637	0.03596	0.03627	0.03642	0.03597	0.03682	0.03626	0.03645	0.03641	0.03655	0.03664	0.03663	0.03663	0.0366	0.03638	0.03669	0.03686
544	0.03698	0.036	0.0358	0.03541	0.03585	0.03577	0.03587	0.0361	0.03598	0.03574	0.03587	0.03588	0.03599	0.03565	0.03578	0.03556	0.03614	0.03552	0.0359	0.03595	0.03614	0.03622	0.03583	0.03589	0.03614	0.03618	0.03598	0.03605	0.03612	0.0363	0.03608	0.03618	0.03633	0.03639	0.03619	0.03624	0.03644	0.03661	0.03618	0.03638	0.03641	0.03671	0.03656	0.03677	0.0366	0.03635	0.03649	0.03665	0.03662
545	0.0374	0.0365	0.03632	0.03604	0.03622	0.0363	0.03616	0.03635	0.03645	0.03635	0.03652	0.03648	0.03648	0.03626	0.0367	0.03636	0.03631	0.03625	0.03637	0.03639	0.03645	0.03667	0.0363	0.03663	0.03669	0.03684	0.03666	0.03649	0.03655	0.0367	0.0368	0.03685	0.03665	0.03664	0.03669	0.03669	0.03693	0.03706	0.03659	0.03691	0.0367	0.03695	0.03714	0.03713	0.03692	0.03692	0.03712	0.03719	0.03718
546	0.03816	0.03739	0.03726	0.03682	0.03706	0.03708	0.03707	0.03707	0.03696	0.03713	0.03739	0.03726	0.03719	0.037	0.03744	0.03685	0.03734	0.03684	0.03714	0.03737	0.0372	0.03762	0.03736	0.0374	0.03714	0.03726	0.03752	0.03738	0.03735	0.03771	0.03726	0.03765	0.03762	0.03758	0.03748	0.03748	0.0375	0.03767	0.03777	0.03776	0.03757	0.03788	0.03796	0.03778	0.03787	0.03777	0.03779	0.03793	0.03804
547	0.03801	0.03699	0.03685	0.0366	0.03685	0.03698	0.03694	0.03698	0.03709	0.03685	0.03688	0.03701	0.03734	0.0367	0.0371	0.03709	0.03688	0.03696	0.03673	0.03687	0.03723	0.03727	0.03711	0.0371	0.03719	0.03735	0.03712	0.03711	0.03725	0.03754	0.03746	0.03762	0.03736	0.03736	0.03738	0.03748	0.03724	0.0376	0.03725	0.03764	0.03773	0.03764	0.03749	0.03761	0.03776	0.03761	0.0375	0.03773	0.03778
548	0.03674	0.03587	0.03575	0.03526	0.03575	0.03562	0.03601	0.03563	0.03562	0.03563	0.03574	0.03538	0.03601	0.03575	0.03588	0.03539	0.03575	0.03539	0.03562	0.03587	0.03588	0.03575	0.03599	0.03588	0.036	0.03576	0.03599	0.03587	0.03575	0.03587	0.03588	0.03612	0.03624	0.03637	0.03587	0.03624	0.03599	0.03637	0.03636	0.03601	0.03637	0.03637	0.03649	0.03649	0.03637	0.03649	0.03624	0.03662	0.03624
549	0.03829	0.03753	0.03728	0.03678	0.03715	0.0374	0.0369	0.03729	0.03766	0.03728	0.03753	0.03754	0.03729	0.03714	0.03727	0.03742	0.03728	0.03716	0.03728	0.03741	0.03754	0.03742	0.03753	0.03728	0.03741	0.03741	0.03753	0.03754	0.03779	0.03792	0.03754	0.03805	0.03767	0.03779	0.03767	0.03778	0.03766	0.03793	0.03777	0.03768	0.03779	0.03792	0.03792	0.03804	0.03779	0.0379	0.03792	0.03791	0.03818
550	0.03916	0.03835	0.03826	0.03804	0.03825	0.03815	0.03841	0.03852	0.03825	0.03828	0.03828	0.03823	0.03868	0.03819	0.03816	0.03824	0.0384	0.03801	0.03812	0.03851	0.0385	0.03865	0.0385	0.03854	0.03864	0.03844	0.03851	0.03866	0.03848	0.0386	0.03865	0.03888	0.03889	0.03902	0.03866	0.03879	0.03867	0.0393	0.03865	0.03903	0.03893	0.03902	0.03914	0.03914	0.03892	0.0388	0.03905	0.03917	0.03915
551	0.03955	0.03846	0.03855	0.03842	0.03829	0.03884	0.03839	0.03868	0.03884	0.03865	0.03894	0.03861	0.03884	0.03874	0.03886	0.0386	0.03865	0.03865	0.03848	0.03872	0.03889	0.03876	0.0387	0.03876	0.03866	0.039	0.03884	0.03908	0.03888	0.03882	0.03893	0.03923	0.03896	0.03907	0.03921	0.03936	0.0392	0.0396	0.03907	0.03898	0.03947	0.03922	0.0392	0.03936	0.03933	0.03931	0.03941	0.03947	0.03945
552	0.03845	0.03768	0.03757	0.03724	0.03747	0.03758	0.03745	0.03761	0.03757	0.03738	0.0376	0.03755	0.03761	0.03731	0.03769	0.03762	0.0376	0.03768	0.03745	0.0379	0.03784	0.03771	0.03779	0.03777	0.03765	0.03755	0.03787	0.03799	0.03797	0.03796	0.03794	0.0382	0.03813	0.03811	0.03817	0.03813	0.03798	0.03859	0.03806	0.03783	0.03838	0.03843	0.03847	0.03847	0.03824	0.03818	0.03809	0.03871	0.03838
553	0.03848	0.03762	0.03759	0.03712	0.03746	0.03757	0.03749	0.03756	0.03761	0.03738	0.03771	0.03731	0.03778	0.03742	0.03752	0.03756	0.03768	0.03739	0.03739	0.03763	0.03754	0.03784	0.03771	0.03782	0.03767	0.03767	0.03775	0.0378	0.0377	0.03819	0.03792	0.03794	0.03799	0.03802	0.03816	0.03794	0.03804	0.03853	0.038	0.03823	0.03831	0.03821	0.0383	0.03817	0.03827	0.03833	0.03816	0.03852	0.0383
554	0.03916	0.03821	0.03813	0.03783	0.03803	0.03811	0.03823	0.03813	0.03827	0.03807	0.03822	0.03815	0.03843	0.03772	0.03829	0.03813	0.03814	0.03811	0.0382	0.03811	0.03863	0.03838	0.03849	0.03821	0.03834	0.03823	0.03825	0.0384	0.0384	0.03873	0.03828	0.03869	0.03847	0.03869	0.03853	0.03865	0.03869	0.03901	0.03861	0.03865	0.0388	0.03887	0.03886	0.03896	0.03895	0.03881	0.03882	0.03886	0.03883
555	0.03919	0.03823	0.03819	0.0376	0.03798	0.03796	0.03815	0.03827	0.03831	0.03825	0.0381	0.03794	0.0385	0.03798	0.03832	0.03827	0.03809	0.03807	0.03807	0.03828	0.03821	0.03835	0.03832	0.03839	0.03829	0.03842	0.0383	0.03835	0.03839	0.0388	0.03844	0.03882	0.03829	0.03875	0.0386	0.03864	0.0387	0.03877	0.03871	0.03838	0.03878	0.03888	0.03885	0.03886	0.03886	0.03867	0.03881	0.0387	0.03904
556	0.03864	0.03793	0.03778	0.03729	0.03771	0.03777	0.03784	0.03781	0.03782	0.03793	0.03777	0.03778	0.03789	0.03766	0.03825	0.0378	0.03784	0.03757	0.03793	0.03773	0.03798	0.03791	0.03795	0.03787	0.03789	0.03815	0.03795	0.0384	0.03819	0.03826	0.03806	0.03859	0.03829	0.0386	0.03825	0.03833	0.03838	0.03858	0.03837	0.03844	0.03828	0.03848	0.03868	0.03851	0.03857	0.0384	0.03858	0.03865	0.03863
557	0.03963	0.03872	0.0388	0.03854	0.03871	0.03878	0.03871	0.0387	0.0386	0.03878	0.03899	0.0389	0.03878	0.03884	0.03878	0.03877	0.03872	0.03871	0.0386	0.03888	0.03871	0.03878	0.03875	0.03899	0.03897	0.03873	0.03902	0.03897	0.03914	0.03918	0.03909	0.03938	0.03918	0.03941	0.03926	0.03912	0.03927	0.03956	0.03952	0.03909	0.03931	0.03962	0.03958	0.03948	0.03948	0.03946	0.0395	0.03957	0.03967
558	0.03995	0.03894	0.03903	0.03893	0.03895	0.03916	0.03924	0.03922	0.03927	0.03928	0.03901	0.03929	0.03938	0.0391	0.03932	0.03944	0.03912	0.0391	0.03914	0.03954	0.03945	0.03937	0.0392	0.0393	0.0394	0.03943	0.03966	0.03921	0.03962	0.03964	0.03942	0.03995	0.0396	0.03972	0.03942	0.03962	0.03953	0.0401	0.03955	0.03968	0.03976	0.03977	0.03985	0.04005	0.03997	0.03996	0.03983	0.03994	0.03998
559	0.04057	0.03941	0.03978	0.03934	0.03932	0.03966	0.03958	0.0392	0.03955	0.03945	0.03941	0.03956	0.03957	0.03933	0.03971	0.03933	0.03968	0.03931	0.03934	0.03958	0.03969	0.03968	0.0399	0.03968	0.03979	0.03981	0.03968	0.0399	0.0398	0.03999	0.03977	0.04015	0.03992	0.04024	0.03998	0.03991	0.0399	0.04024	0.03999	0.04003	0.04001	0.04022	0.04013	0.04038	0.04014	0.04027	0.04046	0.04036	0.04047
560	0.03955	0.03868	0.03836	0.03804	0.03836	0.03858	0.03836	0.03868	0.03879	0.03847	0.03858	0.03858	0.03868	0.03836	0.03836	0.03879	0.03836	0.03858	0.03846	0.03857	0.03868	0.03868	0.03858	0.03846	0.03868	0.03869	0.0389	0.03869	0.03879	0.03923	0.0389	0.03912	0.03879	0.03912	0.03912	0.0389	0.0389	0.03956	0.03901	0.03901	0.03912	0.03934	0.03933	0.03923	0.03923	0.03901	0.03934	0.03945	0.03923
561	0.039	0.03796	0.03807	0.03755	0.03797	0.03797	0.03776	0.03774	0.03785	0.03787	0.03808	0.03807	0.03826	0.03796	0.03818	0.03785	0.03797	0.03765	0.03808	0.03828	0.03808	0.03806	0.03818	0.0384	0.03828	0.03808	0.03826	0.03829	0.03829	0.03849	0.03817	0.0386	0.0385	0.03849	0.03848	0.0386	0.0385	0.03859	0.03838	0.03838	0.03859	0.0388	0.0388	0.0388	0.03859	0.03893	0.03859	0.03891	0.03882
562	0.03948	0.03881	0.0386	0.03853	0.0387	0.03869	0.03862	0.03864	0.03874	0.03895	0.0389	0.03877	0.03858	0.03851	0.03883	0.03898	0.03875	0.03873	0.0389	0.0388	0.03901	0.03885	0.03892	0.0389	0.0388	0.0389	0.03883	0.03916	0.03923	0.03933	0.03904	0.03934	0.03914	0.03922	0.03902	0.03923	0.0391	0.03945	0.03905	0.03916	0.03925	0.03947	0.03934	0.03937	0.03937	0.03941	0.03934	0.03958	0.03955
563	0.03983	0.03883	0.03878	0.03865	0.03862	0.03869	0.03882	0.03896	0.03889	0.03896	0.03878	0.03859	0.03905	0.0388	0.03911	0.03905	0.0391	0.03864	0.0386	0.03889	0.03874	0.03911	0.03899	0.03903	0.03908	0.03881	0.03913	0.03926	0.03909	0.03922	0.03911	0.03926	0.03931	0.03928	0.03929	0.03935	0.03918	0.03948	0.03937	0.03929	0.03944	0.0396	0.03959	0.03976	0.03948	0.03947	0.03948	0.0397	0.03969
564	0.0393	0.03865	0.03836	0.03812	0.03819	0.0385	0.03858	0.03853	0.0386	0.0386	0.03866	0.03853	0.03887	0.03832	0.03867	0.03839	0.0385	0.03829	0.03843	0.03841	0.03857	0.03865	0.03874	0.03858	0.03882	0.03872	0.0388	0.03884	0.03872	0.03894	0.03874	0.03899	0.03884	0.03918	0.03902	0.03904	0.03902	0.0394	0.03904	0.03892	0.03907	0.03908	0.03917	0.03922	0.03901	0.03927	0.03923	0.03922	0.03948
565	0.03964	0.03845	0.03867	0.03836	0.03856	0.03872	0.03866	0.03847	0.03873	0.03873	0.03883	0.03867	0.03875	0.0386	0.03896	0.03852	0.03861	0.03847	0.03879	0.0388	0.03888	0.0388	0.0389	0.0387	0.03881	0.03892	0.03897	0.03917	0.03889	0.03909	0.03905	0.0394	0.03907	0.03922	0.03905	0.03915	0.03909	0.03931	0.03911	0.03919	0.03918	0.03928	0.0392	0.03935	0.0393	0.03929	0.03923	0.03947	0.03943
566	0.03954	0.03852	0.03856	0.03823	0.03858	0.0386	0.0385	0.03872	0.03855	0.03854	0.03864	0.03849	0.03879	0.03858	0.03862	0.03866	0.0385	0.03836	0.03838	0.03879	0.03878	0.03879	0.03861	0.03886	0.0389	0.03878	0.03887	0.03886	0.03888	0.03904	0.03904	0.03927	0.03892	0.03899	0.03921	0.03907	0.03897	0.03942	0.03894	0.03905	0.0393	0.03918	0.03934	0.03932	0.03909	0.03926	0.03923	0.0395	0.03943
567	0.03805	0.03704	0.03694	0.03647	0.03695	0.03705	0.03696	0.03701	0.03699	0.03704	0.03708	0.037	0.03712	0.03692	0.03712	0.03689	0.037	0.0368	0.03674	0.03703	0.03699	0.03703	0.03723	0.0371	0.03718	0.03703	0.0372	0.0374	0.03723	0.03727	0.0373	0.03752	0.03721	0.03744	0.03744	0.03739	0.03731	0.03789	0.03745	0.03747	0.03757	0.03779	0.03769	0.03767	0.0375	0.03771	0.03759	0.03802	0.03772
568	0.03629	0.03544	0.03529	0.03507	0.03517	0.03533	0.03528	0.03538	0.03537	0.03547	0.03545	0.03547	0.03548	0.0354	0.03544	0.03532	0.03541	0.03519	0.03515	0.03531	0.03537	0.03553	0.03543	0.03544	0.03567	0.03564	0.03561	0.03567	0.03551	0.03586	0.03561	0.03585	0.03555	0.0357	0.03562	0.03583	0.03576	0.03614	0.0357	0.03573	0.03583	0.03602	0.03598	0.03615	0.03594	0.03594	0.03598	0.03601	0.03601
569	0.03336	0.03246	0.0326	0.03222	0.03262	0.03246	0.03267	0.03242	0.03248	0.03253	0.03257	0.03252	0.03263	0.03237	0.03274	0.03236	0.03249	0.03235	0.03241	0.03268	0.03271	0.03277	0.03267	0.03263	0.03275	0.03283	0.03262	0.03291	0.03267	0.0329	0.03262	0.03302	0.03283	0.03294	0.03292	0.0328	0.03286	0.0332	0.03291	0.03288	0.03304	0.0332	0.03325	0.03307	0.03316	0.03301	0.0331	0.03322	0.03323
570	0.03255	0.03156	0.03161	0.03124	0.03135	0.03159	0.03161	0.03159	0.03171	0.03145	0.0316	0.03145	0.03167	0.03145	0.03168	0.03169	0.03152	0.03131	0.03145	0.03149	0.03175	0.03153	0.03167	0.03167	0.03174	0.03173	0.03158	0.03182	0.03187	0.03193	0.03185	0.03208	0.03181	0.03204	0.03188	0.03193	0.03188	0.03214	0.03182	0.03173	0.03199	0.03224	0.03196	0.03206	0.03216	0.03201	0.03202	0.0321	0.03228
571	0.03034	0.02963	0.02944	0.02912	0.02937	0.02938	0.02945	0.02931	0.02951	0.02944	0.02938	0.02944	0.02944	0.02925	0.02957	0.02945	0.02938	0.02925	0.02932	0.02937	0.02944	0.02956	0.02957	0.02944	0.02945	0.02957	0.02957	0.0297	0.02957	0.0297	0.02964	0.02982	0.02969	0.02957	0.0297	0.02964	0.02964	0.03008	0.0297	0.02976	0.03002	0.02989	0.03001	0.02995	0.02989	0.02982	0.02982	0.02989	0.03003
572	0.02959	0.0287	0.02852	0.02833	0.02839	0.02858	0.02846	0.02864	0.02858	0.02852	0.02871	0.02852	0.02877	0.02852	0.02858	0.02865	0.02845	0.02827	0.02839	0.02865	0.02878	0.02864	0.02864	0.02864	0.02865	0.02858	0.02864	0.02877	0.02884	0.02889	0.02877	0.02908	0.02889	0.02883	0.02871	0.0289	0.02877	0.02915	0.02877	0.02883	0.02883	0.02909	0.02902	0.02915	0.02902	0.02902	0.02902	0.02909	0.02903
573	0.03035	0.02926	0.02916	0.02891	0.02907	0.02927	0.02923	0.02902	0.02934	0.02933	0.02932	0.02926	0.02922	0.02908	0.0294	0.0292	0.02904	0.02902	0.02908	0.02935	0.02938	0.02933	0.02934	0.0291	0.0294	0.02935	0.02928	0.02942	0.02956	0.0294	0.02953	0.02958	0.0294	0.02941	0.02948	0.02952	0.02942	0.02991	0.02942	0.02961	0.02965	0.02972	0.02972	0.02977	0.0297	0.02971	0.0296	0.02978	0.02991
574	0.02767	0.02661	0.02665	0.02647	0.02671	0.02667	0.02662	0.02667	0.02667	0.02651	0.02659	0.02655	0.02681	0.02654	0.02669	0.02661	0.02665	0.02629	0.02636	0.02672	0.02665	0.02672	0.02669	0.02676	0.02676	0.02675	0.02669	0.02689	0.02671	0.02688	0.02681	0.02706	0.02691	0.02698	0.0269	0.02691	0.02694	0.02717	0.02695	0.02705	0.02694	0.0271	0.02705	0.02714	0.02692	0.02702	0.02712	0.02712	0.0271
575	0.02743	0.0265	0.02634	0.02607	0.02617	0.02641	0.02635	0.02625	0.0263	0.02634	0.02644	0.02638	0.02641	0.02623	0.02647	0.02629	0.02621	0.02598	0.02615	0.02635	0.02647	0.02649	0.02644	0.02633	0.02642	0.02638	0.02637	0.02648	0.02654	0.02667	0.02638	0.02675	0.02651	0.02663	0.02652	0.02655	0.02649	0.02689	0.02645	0.02656	0.02679	0.02674	0.02672	0.02685	0.02676	0.02664	0.0267	0.02682	0.02683
576	0.02835	0.02719	0.02709	0.02684	0.02714	0.02704	0.02713	0.027	0.0271	0.02714	0.02717	0.02692	0.02726	0.02701	0.02715	0.02695	0.02699	0.02688	0.02693	0.02724	0.0272	0.02714	0.02724	0.02719	0.0271	0.02723	0.02722	0.02738	0.02727	0.02756	0.02724	0.02744	0.02733	0.0274	0.02745	0.02735	0.02748	0.02775	0.02736	0.02734	0.02749	0.02757	0.0276	0.02771	0.02758	0.02742	0.02762	0.02765	0.02773
577	0.02699	0.02611	0.02607	0.0257	0.02587	0.02605	0.02596	0.02597	0.02605	0.026	0.026	0.02599	0.02611	0.02595	0.02613	0.02599	0.02592	0.02579	0.02585	0.02597	0.02616	0.02605	0.02605	0.02611	0.02612	0.02617	0.02613	0.02621	0.02622	0.02631	0.02608	0.02659	0.02627	0.02624	0.02629	0.02628	0.02626	0.02655	0.0263	0.02621	0.02635	0.02635	0.02647	0.02647	0.02643	0.02638	0.02636	0.02652	0.02648
578	0.02544	0.02441	0.02437	0.02404	0.02432	0.02435	0.02434	0.02431	0.02431	0.02419	0.02433	0.02433	0.02438	0.0242	0.02452	0.02423	0.02421	0.02395	0.02409	0.02426	0.02434	0.02432	0.02437	0.02432	0.02447	0.02431	0.02432	0.02445	0.02442	0.02452	0.02436	0.02468	0.02456	0.02463	0.02438	0.0245	0.0245	0.02482	0.02452	0.02447	0.02459	0.02477	0.02469	0.02469	0.02459	0.02465	0.02459	0.02473	0.02476
579	0.02752	0.0265	0.02639	0.02612	0.02628	0.0264	0.02629	0.0264	0.02642	0.02637	0.02639	0.02628	0.02656	0.02621	0.0266	0.0264	0.02618	0.02616	0.02622	0.02645	0.02646	0.02643	0.0265	0.02653	0.0266	0.02652	0.02643	0.02656	0.02661	0.02664	0.02645	0.02672	0.02663	0.0267	0.02653	0.02657	0.02646	0.02686	0.02662	0.02661	0.0268	0.02684	0.02676	0.02693	0.02687	0.0268	0.02679	0.02687	0.02686
580	0.02769	0.02668	0.02656	0.0263	0.02646	0.0265	0.02649	0.02654	0.02657	0.02637	0.02659	0.02639	0.02672	0.02632	0.0266	0.02658	0.02647	0.02625	0.02635	0.02667	0.02657	0.02665	0.02656	0.02654	0.02668	0.02663	0.02651	0.02682	0.02671	0.0268	0.02675	0.02702	0.02683	0.02691	0.0267	0.02685	0.02677	0.02702	0.02678	0.02674	0.02684	0.02703	0.02702	0.02698	0.02696	0.02694	0.02693	0.027	0.02707
581	0.02241	0.02147	0.02138	0.02106	0.02139	0.02143	0.02134	0.02148	0.02139	0.02137	0.02145	0.02138	0.02157	0.02135	0.02142	0.02132	0.02132	0.02118	0.02126	0.0214	0.02154	0.02144	0.0215	0.02142	0.02148	0.02144	0.0215	0.02154	0.02157	0.0217	0.02154	0.02185	0.02149	0.02171	0.02161	0.02163	0.02161	0.02186	0.02156	0.02151	0.02168	0.02178	0.02182	0.02182	0.02169	0.02166	0.02173	0.02181	0.02185
582	0.02342	0.02243	0.02243	0.02206	0.02227	0.02231	0.02236	0.02228	0.02239	0.02219	0.02223	0.02227	0.02236	0.02211	0.0224	0.02223	0.02223	0.02194	0.02211	0.02232	0.02244	0.02236	0.02244	0.02228	0.02235	0.0222	0.02232	0.02243	0.02239	0.02243	0.02236	0.02277	0.02251	0.02243	0.02235	0.02239	0.02256	0.02269	0.02248	0.02248	0.0226	0.02268	0.02268	0.0226	0.0226	0.02255	0.0226	0.02265	0.02285
583	0.03115	0.02993	0.02982	0.02955	0.02966	0.02982	0.02966	0.02977	0.02988	0.02977	0.02977	0.02977	0.02988	0.02966	0.02977	0.02977	0.02966	0.02955	0.0295	0.02966	0.02988	0.02977	0.02982	0.02972	0.02999	0.02966	0.02972	0.02993	0.02999	0.03016	0.02983	0.03021	0.02999	0.0301	0.0301	0.03016	0.02993	0.03027	0.02999	0.02988	0.0301	0.03032	0.03027	0.03038	0.03016	0.03027	0.03015	0.03011	0.03038
584	0.0292	0.02818	0.02796	0.02788	0.02797	0.02807	0.02808	0.02808	0.02805	0.02789	0.02797	0.02794	0.0282	0.02779	0.02825	0.02806	0.02801	0.02777	0.02789	0.02802	0.02807	0.02814	0.02802	0.02816	0.02812	0.02809	0.0282	0.02813	0.02824	0.02824	0.0282	0.02841	0.02831	0.02827	0.02824	0.02818	0.02825	0.02865	0.0282	0.02824	0.02836	0.02846	0.0286	0.02853	0.02854	0.02847	0.0283	0.02861	0.0286
585	0.02532	0.02455	0.02447	0.02406	0.02433	0.02439	0.0244	0.02445	0.02433	0.02438	0.02444	0.0243	0.02457	0.02431	0.02449	0.02436	0.0243	0.02418	0.02412	0.02435	0.02453	0.02452	0.02448	0.02463	0.0245	0.02449	0.02452	0.02458	0.02462	0.02468	0.02454	0.02475	0.0246	0.02485	0.02464	0.02461	0.0246	0.02479	0.02467	0.02455	0.02472	0.02479	0.02483	0.02493	0.02478	0.02476	0.02479	0.02489	0.02495
586	0.02846	0.02752	0.02729	0.02705	0.02711	0.0272	0.0273	0.02729	0.02735	0.02729	0.02724	0.02726	0.02736	0.02709	0.02742	0.02731	0.02723	0.02706	0.02715	0.0273	0.02743	0.02736	0.02751	0.02734	0.02739	0.02731	0.02743	0.02742	0.02748	0.02762	0.02737	0.02781	0.02755	0.02757	0.02742	0.02749	0.02748	0.02784	0.02748	0.02767	0.02765	0.02786	0.02768	0.02779	0.02763	0.02769	0.02771	0.02771	0.02783
587	0.02939	0.02839	0.02822	0.02791	0.02818	0.02827	0.02822	0.0282	0.02836	0.02824	0.02834	0.0282	0.02853	0.02813	0.02839	0.0282	0.0282	0.02795	0.02804	0.02828	0.02852	0.02826	0.02845	0.02834	0.02849	0.02836	0.0283	0.02841	0.02847	0.02858	0.0284	0.02872	0.02856	0.02864	0.02847	0.02861	0.02854	0.02894	0.0284	0.02849	0.02861	0.02875	0.02869	0.02872	0.02875	0.0287	0.02861	0.02874	0.02877
588	0.02947	0.02858	0.02838	0.02804	0.02815	0.02832	0.02838	0.02833	0.02844	0.02825	0.0284	0.02837	0.02851	0.02819	0.0284	0.02828	0.02834	0.028	0.0282	0.02831	0.02853	0.02843	0.02846	0.02836	0.02847	0.0284	0.02841	0.02854	0.0286	0.02861	0.02841	0.02883	0.02856	0.02872	0.02855	0.02852	0.02853	0.02888	0.02865	0.02859	0.02874	0.02876	0.02876	0.02885	0.02884	0.02869	0.02875	0.02899	0.02887
589	0.03231	0.03132	0.03112	0.03099	0.03113	0.03117	0.03113	0.03121	0.03122	0.03114	0.0313	0.03116	0.03139	0.03118	0.03128	0.03125	0.03118	0.0309	0.03101	0.03124	0.03122	0.03124	0.03131	0.03132	0.03142	0.03131	0.0313	0.0313	0.03132	0.03163	0.03143	0.03174	0.03148	0.03157	0.03144	0.03143	0.03143	0.03169	0.03139	0.03139	0.03152	0.03174	0.03157	0.03164	0.03169	0.03171	0.03168	0.03173	0.03197
590	0.0337	0.03255	0.0326	0.03242	0.03257	0.03256	0.03256	0.03244	0.03263	0.03261	0.03266	0.03256	0.03282	0.03245	0.03287	0.03262	0.03263	0.03232	0.03251	0.03258	0.03286	0.03279	0.03271	0.03267	0.03273	0.03267	0.0327	0.03281	0.03279	0.03287	0.03277	0.03319	0.03301	0.03292	0.03299	0.03296	0.03281	0.03315	0.03293	0.0329	0.03299	0.0333	0.03322	0.03321	0.03322	0.03313	0.03307	0.03314	0.03328
591	0.03522	0.0342	0.0342	0.03377	0.03404	0.03406	0.03411	0.03421	0.03415	0.03417	0.03424	0.03407	0.03432	0.03399	0.03426	0.03417	0.03414	0.03399	0.03391	0.03428	0.03439	0.03424	0.03425	0.03437	0.03428	0.03436	0.03415	0.03425	0.03438	0.03454	0.03442	0.03466	0.03453	0.03465	0.03449	0.03453	0.0345	0.03478	0.03449	0.03453	0.03465	0.0347	0.03484	0.03498	0.03469	0.03472	0.03473	0.03501	0.0348
592	0.03391	0.03317	0.03295	0.03266	0.03282	0.03315	0.03302	0.03298	0.03309	0.03296	0.03303	0.03314	0.03322	0.03295	0.03328	0.03296	0.03287	0.03291	0.03286	0.03317	0.03329	0.03329	0.03314	0.03311	0.03323	0.03323	0.03316	0.03321	0.03328	0.03352	0.0333	0.0337	0.03344	0.0335	0.03329	0.0333	0.03336	0.03383	0.03335	0.03343	0.03363	0.03368	0.03364	0.03359	0.03363	0.03358	0.03358	0.0338	0.03376
593	0.02985	0.02893	0.02893	0.0287	0.02876	0.02882	0.02882	0.02875	0.02893	0.02881	0.02893	0.02893	0.02905	0.02887	0.02905	0.02887	0.02893	0.02853	0.02881	0.02888	0.0291	0.02893	0.02916	0.02899	0.02905	0.02916	0.02882	0.02905	0.02922	0.02916	0.02911	0.02934	0.02911	0.02934	0.02927	0.02916	0.02928	0.02957	0.02928	0.02917	0.0294	0.02957	0.02939	0.02945	0.02939	0.02933	0.02934	0.02945	0.02963
594	0.03273	0.03177	0.03159	0.03126	0.03146	0.03159	0.03166	0.03171	0.03177	0.03159	0.03177	0.03158	0.03178	0.03152	0.03178	0.03158	0.03145	0.0314	0.03158	0.03165	0.03183	0.03184	0.0317	0.03177	0.03184	0.03177	0.03178	0.03178	0.03177	0.03196	0.03177	0.03228	0.03192	0.03196	0.03202	0.03183	0.0319	0.03228	0.03197	0.03185	0.03203	0.03228	0.03216	0.03216	0.03222	0.03216	0.0321	0.03222	0.03228
595	0.03088	0.02984	0.02988	0.02953	0.02981	0.02983	0.02986	0.02982	0.02978	0.02975	0.02979	0.02977	0.03001	0.02983	0.03005	0.02976	0.02978	0.02958	0.02969	0.02982	0.02988	0.02985	0.02982	0.02982	0.02988	0.02989	0.02995	0.03007	0.03003	0.03003	0.03002	0.0302	0.03016	0.0302	0.03015	0.03003	0.03008	0.03039	0.03018	0.0302	0.03027	0.03033	0.03033	0.03045	0.03031	0.03035	0.03033	0.03039	0.03051
596	0.03426	0.03331	0.03305	0.03283	0.033	0.03307	0.03298	0.03307	0.0333	0.03296	0.03327	0.03309	0.03331	0.03301	0.03319	0.03315	0.03299	0.03299	0.03301	0.03314	0.03328	0.03316	0.03324	0.03318	0.03329	0.03328	0.03335	0.03333	0.03335	0.03352	0.03339	0.03371	0.03328	0.03351	0.03358	0.03347	0.03345	0.03376	0.03332	0.03346	0.03355	0.03381	0.03374	0.03373	0.03368	0.03373	0.03362	0.03381	0.03375
597	0.03565	0.03455	0.03464	0.03429	0.0346	0.03436	0.03455	0.03441	0.03447	0.03441	0.03444	0.03447	0.03475	0.03438	0.03472	0.03465	0.03438	0.03432	0.0345	0.03464	0.03469	0.03472	0.03479	0.03461	0.03481	0.03481	0.03476	0.03477	0.03468	0.03488	0.03478	0.03507	0.03498	0.03497	0.03497	0.035	0.03488	0.03511	0.03491	0.03491	0.03504	0.0352	0.03524	0.03525	0.03513	0.03496	0.03509	0.03531	0.03523
598	0.03358	0.03275	0.03271	0.03239	0.03256	0.03264	0.03269	0.03275	0.03269	0.03266	0.03275	0.03273	0.03274	0.03262	0.03279	0.03266	0.0327	0.03251	0.03254	0.0327	0.03284	0.03278	0.03284	0.03275	0.03288	0.03289	0.03277	0.03289	0.03295	0.03303	0.03282	0.03331	0.03303	0.0331	0.03304	0.03315	0.03291	0.03337	0.03305	0.0329	0.03327	0.03329	0.0333	0.0333	0.03308	0.03317	0.03327	0.03338	0.03343
599	0.03248	0.03158	0.03154	0.03117	0.03141	0.03155	0.03144	0.03149	0.03149	0.03144	0.03148	0.03154	0.0316	0.03147	0.03172	0.03152	0.03136	0.03131	0.03131	0.03155	0.03169	0.03157	0.03164	0.03159	0.03169	0.03166	0.03161	0.03182	0.03167	0.03183	0.03179	0.03195	0.03174	0.03188	0.03178	0.03183	0.03175	0.03222	0.03192	0.03176	0.03193	0.03207	0.03205	0.03224	0.03208	0.03202	0.03192	0.03206	0.03214
600	0.03361	0.03272	0.0325	0.03222	0.03241	0.03247	0.03258	0.0325	0.03254	0.03237	0.03258	0.03249	0.03269	0.03249	0.03268	0.03266	0.0323	0.03226	0.0325	0.03246	0.03276	0.03277	0.03256	0.03267	0.03274	0.03266	0.0328	0.03272	0.03276	0.0328	0.03272	0.0331	0.0328	0.03296	0.03281	0.0329	0.03286	0.03323	0.03276	0.03282	0.03299	0.03315	0.03302	0.03318	0.0331	0.03308	0.03304	0.03315	0.03339
601	0.03268	0.03187	0.03169	0.03143	0.03162	0.03163	0.0318	0.0316	0.03171	0.03163	0.03179	0.03153	0.03181	0.0317	0.03178	0.03167	0.03162	0.03151	0.03169	0.0317	0.03169	0.03184	0.03182	0.03172	0.03171	0.03175	0.03183	0.03193	0.03206	0.03195	0.03187	0.03229	0.03192	0.03211	0.03194	0.03199	0.03198	0.03237	0.03204	0.03198	0.03204	0.03239	0.03224	0.03228	0.03216	0.03217	0.03211	0.03245	0.03242
602	0.03393	0.033	0.03278	0.03247	0.03273	0.03279	0.03287	0.03277	0.03296	0.03274	0.03294	0.0327	0.03306	0.03287	0.03293	0.03291	0.03272	0.03272	0.03271	0.03272	0.03301	0.03297	0.03299	0.03291	0.0331	0.03312	0.03298	0.0328	0.03307	0.03319	0.03307	0.0332	0.03317	0.03327	0.03326	0.03319	0.03312	0.03348	0.03322	0.03312	0.03331	0.03346	0.03327	0.03342	0.03339	0.03333	0.03339	0.03348	0.03353
603	0.03172	0.03059	0.03083	0.03038	0.03052	0.03058	0.03059	0.03064	0.03084	0.03052	0.03059	0.03063	0.03077	0.03053	0.03065	0.03065	0.03065	0.03046	0.0306	0.03076	0.03085	0.03078	0.03078	0.03071	0.03079	0.03067	0.03072	0.03088	0.03096	0.03096	0.03084	0.03115	0.03097	0.03102	0.03097	0.0309	0.03096	0.03116	0.03096	0.03102	0.03116	0.03134	0.03121	0.03115	0.03116	0.03109	0.03109	0.03134	0.03122
604	0.03437	0.03331	0.03324	0.03297	0.03304	0.03318	0.03318	0.03324	0.03331	0.03318	0.03331	0.03331	0.03351	0.03304	0.03331	0.03324	0.03304	0.03304	0.03291	0.03331	0.03331	0.03338	0.03324	0.03338	0.03344	0.03324	0.03324	0.03344	0.03344	0.03364	0.03344	0.03371	0.03357	0.03377	0.03364	0.03364	0.03357	0.03391	0.03357	0.03357	0.03377	0.03391	0.03384	0.03397	0.03378	0.03378	0.03384	0.03397	0.03397
605	0.03564	0.03488	0.03462	0.03419	0.03461	0.03453	0.03461	0.0346	0.03469	0.03461	0.03468	0.03446	0.03475	0.03448	0.03482	0.03454	0.03456	0.03433	0.03468	0.03469	0.03477	0.03489	0.0349	0.03488	0.03494	0.03482	0.03489	0.03497	0.03483	0.03503	0.03495	0.03515	0.03495	0.03503	0.03501	0.03511	0.03488	0.03557	0.03503	0.03503	0.03521	0.03538	0.0353	0.03538	0.03545	0.03537	0.03522	0.03543	0.03551
606	0.03325	0.03239	0.03238	0.032	0.03213	0.03214	0.03228	0.03222	0.03255	0.03228	0.03236	0.03232	0.03259	0.03217	0.03249	0.03234	0.03224	0.03208	0.03212	0.03237	0.03261	0.03245	0.03254	0.03234	0.03239	0.03246	0.0324	0.03267	0.0326	0.03274	0.03246	0.03272	0.03262	0.03279	0.03263	0.03275	0.03263	0.03301	0.03266	0.03256	0.03269	0.03306	0.03285	0.03305	0.03291	0.03286	0.03282	0.03288	0.03305
607	0.03553	0.03461	0.03452	0.0342	0.03444	0.03443	0.03458	0.03457	0.03465	0.03444	0.03433	0.03448	0.0346	0.03433	0.03475	0.03448	0.03437	0.03425	0.03443	0.03457	0.03461	0.03459	0.03471	0.03445	0.0346	0.0346	0.03467	0.0348	0.03476	0.03486	0.03454	0.03517	0.03492	0.03491	0.03496	0.03464	0.03491	0.03528	0.03483	0.03479	0.03498	0.03511	0.03505	0.03506	0.0351	0.03495	0.03508	0.03513	0.03525
608	0.03671	0.03567	0.03568	0.03523	0.03526	0.03552	0.03557	0.03549	0.03561	0.03547	0.03558	0.03553	0.03572	0.03555	0.03565	0.03557	0.03545	0.03534	0.03537	0.03563	0.03559	0.03554	0.03562	0.03579	0.03572	0.03564	0.03563	0.03575	0.03583	0.03602	0.03567	0.03617	0.03597	0.03608	0.03588	0.03593	0.03603	0.0362	0.03594	0.036	0.03606	0.03622	0.03612	0.03621	0.03611	0.03593	0.0361	0.03609	0.03637
609	0.03802	0.03708	0.03691	0.03659	0.03675	0.037	0.03694	0.03686	0.03715	0.03697	0.03698	0.03707	0.03712	0.03678	0.03714	0.03698	0.03678	0.03682	0.03684	0.037	0.03724	0.03707	0.03729	0.03707	0.03726	0.03701	0.03726	0.03734	0.0374	0.03751	0.03748	0.03771	0.03757	0.03746	0.03747	0.03739	0.03747	0.03777	0.03748	0.03733	0.03762	0.03774	0.03768	0.03785	0.03765	0.0376	0.03767	0.03769	0.03792
610	0.03633	0.03523	0.03538	0.03513	0.03529	0.03529	0.03528	0.0353	0.03547	0.03525	0.03531	0.03514	0.03554	0.03514	0.03548	0.03536	0.03521	0.03506	0.03524	0.03542	0.03549	0.03544	0.03544	0.03543	0.03551	0.0354	0.03562	0.03564	0.03574	0.03577	0.03568	0.03587	0.03576	0.03572	0.03584	0.0357	0.03568	0.03604	0.03572	0.03571	0.03592	0.03592	0.03607	0.03612	0.03598	0.03586	0.03586	0.03605	0.03613
611	0.03564	0.03467	0.03466	0.03437	0.0346	0.03472	0.03449	0.03454	0.03486	0.03474	0.0347	0.0346	0.03487	0.03446	0.03475	0.03462	0.0346	0.03425	0.03456	0.03464	0.03484	0.03483	0.03468	0.03473	0.03477	0.0347	0.03491	0.035	0.03489	0.035	0.03491	0.03529	0.03506	0.03503	0.0351	0.03507	0.03494	0.03531	0.03495	0.03493	0.03523	0.03529	0.03519	0.03533	0.03522	0.03517	0.03502	0.0354	0.03542
612	0.03753	0.03635	0.03642	0.03635	0.03623	0.03651	0.03626	0.03653	0.0366	0.03644	0.03643	0.03628	0.03649	0.0364	0.0365	0.03648	0.03637	0.03623	0.03615	0.0365	0.03672	0.03649	0.03664	0.03649	0.03659	0.03658	0.03656	0.03675	0.03676	0.03683	0.03665	0.03698	0.03682	0.03686	0.03683	0.03684	0.03691	0.03713	0.03678	0.03692	0.03704	0.0372	0.03707	0.03714	0.03716	0.03706	0.03704	0.0371	0.03731
613	0.03774	0.03693	0.03666	0.03639	0.03664	0.0368	0.03672	0.03683	0.03687	0.0368	0.03673	0.03686	0.037	0.03667	0.03686	0.03674	0.03665	0.0366	0.03657	0.0368	0.03695	0.03708	0.03694	0.03679	0.03722	0.03717	0.03715	0.037	0.03717	0.03724	0.03694	0.03721	0.03709	0.03715	0.03694	0.03723	0.03724	0.03759	0.03715	0.0371	0.03747	0.0376	0.03731	0.03753	0.03731	0.03745	0.03738	0.03744	0.03746
614	0.0381	0.03718	0.03696	0.03675	0.03703	0.03703	0.03703	0.03689	0.03711	0.03703	0.03703	0.03703	0.03732	0.03696	0.03732	0.03696	0.03711	0.03675	0.03696	0.03711	0.03718	0.03711	0.03725	0.03732	0.03739	0.03711	0.03725	0.03753	0.03732	0.03739	0.03739	0.03782	0.03746	0.03768	0.03753	0.03753	0.03753	0.03775	0.0376	0.03746	0.03746	0.03775	0.03768	0.03768	0.03782	0.03768	0.03775	0.03789	0.03782
615	0.03764	0.03687	0.03658	0.03644	0.03665	0.03679	0.0366	0.03679	0.03679	0.03673	0.0368	0.03672	0.03701	0.03663	0.03694	0.03672	0.03658	0.03658	0.03665	0.03679	0.03694	0.0368	0.0368	0.03684	0.037	0.03701	0.03701	0.03708	0.03699	0.03722	0.03699	0.03728	0.03729	0.03715	0.03722	0.03714	0.03713	0.03753	0.03721	0.03715	0.03729	0.03745	0.0373	0.03745	0.03736	0.0373	0.03723	0.03751	0.03772
616	0.03867	0.03784	0.03762	0.03751	0.03763	0.03772	0.03783	0.03756	0.0377	0.0378	0.0379	0.03756	0.03799	0.03743	0.03796	0.03766	0.03772	0.03748	0.03752	0.03773	0.03795	0.03785	0.03795	0.03775	0.03803	0.03786	0.03784	0.03812	0.0378	0.03798	0.03796	0.03821	0.03813	0.03832	0.03822	0.03808	0.03798	0.03864	0.03808	0.03803	0.03814	0.03849	0.03842	0.03848	0.03844	0.03848	0.03847	0.03866	0.03857
617	0.03981	0.03893	0.03874	0.03853	0.03867	0.03888	0.03869	0.03888	0.03888	0.03887	0.03892	0.0388	0.03894	0.03869	0.03885	0.03889	0.03873	0.03862	0.0386	0.03901	0.03911	0.03904	0.03905	0.03906	0.03914	0.03916	0.03899	0.03905	0.03917	0.03915	0.03918	0.03932	0.03931	0.03941	0.03924	0.03931	0.03932	0.03957	0.03929	0.03916	0.0394	0.03943	0.03939	0.03948	0.03957	0.03962	0.03958	0.03964	0.03963
618	0.03973	0.03883	0.03876	0.03833	0.03861	0.03864	0.0387	0.03875	0.03883	0.03864	0.03858	0.03868	0.03886	0.03865	0.03885	0.03877	0.03871	0.03864	0.03874	0.03882	0.03884	0.03892	0.03898	0.0391	0.03894	0.03901	0.03888	0.03903	0.03901	0.0392	0.03899	0.03936	0.03927	0.03929	0.03919	0.03929	0.0391	0.03947	0.0392	0.0393	0.03932	0.03944	0.03955	0.03955	0.03962	0.03945	0.03948	0.03959	0.03957
619	0.04069	0.03973	0.03949	0.03934	0.03946	0.03966	0.03959	0.03964	0.03977	0.03969	0.03981	0.03979	0.03977	0.0397	0.0397	0.03969	0.03965	0.03954	0.03963	0.03973	0.0398	0.03976	0.03987	0.03994	0.03993	0.03989	0.03992	0.0399	0.03991	0.0402	0.03995	0.04035	0.04004	0.0401	0.04015	0.04019	0.04026	0.04042	0.04013	0.04007	0.04025	0.04042	0.04036	0.04038	0.04044	0.04043	0.04033	0.0405	0.04056
620	0.04045	0.03936	0.03935	0.03911	0.03937	0.03934	0.03942	0.03934	0.03944	0.03948	0.03946	0.03943	0.0397	0.03941	0.03952	0.03934	0.03937	0.03918	0.03941	0.03965	0.03954	0.03967	0.03959	0.03971	0.03961	0.03948	0.03972	0.03967	0.03965	0.0399	0.03977	0.04004	0.03988	0.03978	0.03989	0.03986	0.03992	0.04017	0.04002	0.03992	0.04008	0.04022	0.04013	0.04028	0.0402	0.04012	0.04005	0.04019	0.04017
621	0.04216	0.04125	0.04113	0.04087	0.04115	0.04115	0.04111	0.04115	0.04134	0.04124	0.04125	0.04125	0.04131	0.04099	0.04137	0.04124	0.04109	0.04114	0.04111	0.04115	0.04138	0.04126	0.04139	0.04143	0.04158	0.04136	0.04142	0.04153	0.04162	0.04166	0.04155	0.04179	0.04177	0.04163	0.04185	0.04188	0.04173	0.04195	0.04175	0.04171	0.0418	0.04202	0.04207	0.042	0.04209	0.04195	0.04186	0.04205	0.04216
622	0.04129	0.0405	0.04015	0.04013	0.04029	0.04031	0.04028	0.04031	0.04049	0.04046	0.0404	0.04044	0.04071	0.04011	0.04069	0.04037	0.04045	0.04032	0.04023	0.04041	0.0406	0.04058	0.04069	0.04057	0.04061	0.04061	0.0406	0.04086	0.0407	0.04091	0.04059	0.041	0.04085	0.04102	0.04078	0.04081	0.04084	0.0412	0.04105	0.041	0.04119	0.04136	0.04114	0.0412	0.04133	0.04129	0.04121	0.04117	0.04139
623	0.04095	0.03985	0.03992	0.03972	0.03993	0.04	0.04007	0.04001	0.04007	0.04001	0.03987	0.03978	0.04024	0.03999	0.04015	0.04015	0.03986	0.03986	0.03992	0.04008	0.0403	0.04015	0.04015	0.0403	0.04044	0.04023	0.0403	0.04016	0.04043	0.04044	0.04044	0.04058	0.04044	0.04075	0.04058	0.0405	0.04052	0.04089	0.04053	0.04044	0.04069	0.04083	0.04088	0.04082	0.04067	0.04076	0.04067	0.04072	0.04091
624	0.04171	0.04074	0.04045	0.0403	0.04059	0.04052	0.04059	0.04045	0.04074	0.04059	0.04045	0.04052	0.04089	0.04052	0.04097	0.04067	0.04074	0.04037	0.04059	0.04074	0.04074	0.04082	0.04097	0.04082	0.04082	0.04074	0.04082	0.04089	0.04104	0.04119	0.04097	0.04149	0.04119	0.04119	0.04104	0.04112	0.04097	0.04141	0.04119	0.04126	0.04119	0.04134	0.04141	0.04141	0.04141	0.04126	0.04141	0.04164	0.04134
625	0.04226	0.04129	0.04108	0.04092	0.04122	0.04115	0.04113	0.04116	0.04122	0.04113	0.0414	0.04107	0.04137	0.04123	0.04128	0.04144	0.04119	0.04107	0.04115	0.04131	0.04139	0.04129	0.04134	0.0416	0.04146	0.04145	0.04132	0.04144	0.04174	0.04169	0.04167	0.04181	0.0416	0.04173	0.04168	0.0416	0.04177	0.04199	0.04181	0.04159	0.0419	0.04206	0.04198	0.04214	0.04199	0.04197	0.04204	0.04205	0.04221
626	0.04381	0.04283	0.04276	0.04247	0.04273	0.04266	0.04263	0.04275	0.04281	0.04263	0.04294	0.04278	0.0431	0.04272	0.04294	0.04274	0.04263	0.04254	0.04273	0.04299	0.04303	0.04283	0.04288	0.04294	0.04304	0.04298	0.04315	0.04303	0.04315	0.04334	0.04305	0.04337	0.0433	0.04318	0.04326	0.04325	0.04327	0.04371	0.04323	0.04333	0.04328	0.04374	0.04355	0.04369	0.04366	0.04348	0.04355	0.04369	0.04362
627	0.04462	0.04348	0.04337	0.04324	0.04332	0.04338	0.04352	0.04342	0.04347	0.0435	0.04351	0.04347	0.04376	0.04335	0.04376	0.04362	0.04349	0.04349	0.04335	0.04352	0.0436	0.04363	0.04382	0.0436	0.04369	0.0438	0.04374	0.04386	0.04397	0.04398	0.04387	0.04409	0.04385	0.04413	0.04413	0.04407	0.04388	0.04442	0.04408	0.04402	0.04407	0.04455	0.04425	0.04444	0.04423	0.04436	0.04436	0.04438	0.04457
628	0.04502	0.04407	0.04418	0.04374	0.04409	0.04425	0.04423	0.0441	0.0444	0.0441	0.04425	0.04415	0.04438	0.04414	0.04455	0.04419	0.04419	0.04407	0.04415	0.04434	0.04444	0.04442	0.04446	0.04434	0.04456	0.04456	0.04451	0.04448	0.04457	0.04486	0.04451	0.04497	0.04477	0.04479	0.04473	0.04474	0.04484	0.04512	0.04473	0.04474	0.04491	0.04508	0.04502	0.04524	0.04511	0.04505	0.04499	0.04518	0.04537
629	0.04517	0.04422	0.04421	0.04386	0.04417	0.04415	0.04414	0.0441	0.0442	0.0443	0.04439	0.04432	0.04433	0.0442	0.04455	0.04435	0.04432	0.04422	0.04415	0.04441	0.04445	0.04428	0.04444	0.04441	0.04462	0.04455	0.04458	0.04458	0.04464	0.0446	0.04452	0.04501	0.04475	0.045	0.0448	0.04481	0.04493	0.04512	0.04485	0.04479	0.04499	0.04519	0.04515	0.04527	0.04503	0.04517	0.045	0.04511	0.04537
630	0.04434	0.04356	0.04347	0.04338	0.04345	0.0434	0.04348	0.04357	0.04359	0.04371	0.0437	0.04353	0.04356	0.04356	0.04375	0.04366	0.04347	0.04355	0.04353	0.04377	0.04382	0.04384	0.04384	0.04384	0.04401	0.04379	0.04397	0.04401	0.04391	0.04415	0.04403	0.04432	0.04398	0.04424	0.04412	0.04405	0.04423	0.04452	0.04417	0.04416	0.04446	0.04449	0.04444	0.0445	0.04441	0.0443	0.04438	0.04452	0.04447
631	0.04624	0.04553	0.04523	0.04494	0.04521	0.04528	0.04525	0.04542	0.04522	0.04521	0.04546	0.04516	0.04557	0.04522	0.04546	0.04534	0.0452	0.0449	0.04522	0.0453	0.04558	0.04554	0.04562	0.04552	0.0457	0.04549	0.04551	0.04546	0.04585	0.0458	0.04571	0.04595	0.04592	0.04591	0.04589	0.04583	0.04595	0.0462	0.04579	0.04581	0.04595	0.04616	0.04619	0.04606	0.04625	0.0462	0.046	0.04625	0.04636
632	0.04702	0.04577	0.04562	0.04543	0.04554	0.04565	0.04552	0.04557	0.04588	0.04573	0.04583	0.0458	0.04583	0.04562	0.04602	0.04584	0.04561	0.04544	0.04563	0.04559	0.04594	0.0459	0.04592	0.04575	0.04603	0.04574	0.04598	0.04596	0.04605	0.04636	0.046	0.04665	0.04602	0.04611	0.0461	0.04631	0.0461	0.04659	0.04611	0.04627	0.04636	0.04667	0.04649	0.04683	0.04669	0.04669	0.04646	0.04686	0.04651
633	0.04762	0.04627	0.04619	0.04581	0.0461	0.04608	0.04627	0.04608	0.04628	0.046	0.04637	0.04628	0.04655	0.04619	0.04628	0.04618	0.04628	0.04571	0.04609	0.04637	0.04636	0.04646	0.04646	0.04627	0.04646	0.04645	0.04657	0.04666	0.04665	0.04686	0.04675	0.04695	0.04674	0.04684	0.04694	0.04674	0.04684	0.04694	0.04674	0.04685	0.04693	0.04705	0.04704	0.04714	0.04704	0.04714	0.04704	0.04714	0.0473
634	0.04723	0.04601	0.04593	0.04565	0.04575	0.04621	0.04601	0.04602	0.0463	0.04612	0.0462	0.0462	0.04629	0.04592	0.04649	0.0462	0.04602	0.04584	0.04602	0.04611	0.04649	0.04649	0.0464	0.0463	0.04648	0.04648	0.04629	0.04649	0.04648	0.04658	0.04648	0.04687	0.04648	0.04668	0.04647	0.04695	0.04668	0.04706	0.04668	0.04658	0.04705	0.04697	0.04697	0.04715	0.04696	0.04686	0.04696	0.04725	0.04723
635	0.04792	0.04654	0.04671	0.04635	0.0467	0.04661	0.04673	0.04674	0.0468	0.04672	0.04683	0.04672	0.04684	0.04655	0.04689	0.04663	0.0469	0.04664	0.04663	0.04693	0.04698	0.04714	0.04716	0.04692	0.04702	0.0471	0.04691	0.04726	0.04703	0.04739	0.0472	0.04755	0.04718	0.04746	0.04714	0.04726	0.04762	0.04782	0.04734	0.04729	0.04764	0.04782	0.04781	0.04774	0.04764	0.04755	0.04766	0.04789	0.04795
636	0.04699	0.04592	0.04583	0.04554	0.04565	0.04588	0.04601	0.04604	0.04594	0.04594	0.04612	0.04609	0.04632	0.04587	0.04625	0.04609	0.04597	0.04585	0.0459	0.04611	0.04625	0.04608	0.04617	0.04633	0.04649	0.04636	0.04626	0.04633	0.04663	0.04663	0.04648	0.0468	0.04646	0.04661	0.04664	0.04671	0.04648	0.04691	0.04645	0.04662	0.04681	0.04682	0.04689	0.04702	0.04688	0.04694	0.04688	0.04694	0.04724
637	0.04695	0.04597	0.04591	0.04567	0.04588	0.04598	0.04596	0.04587	0.04596	0.04579	0.04601	0.04601	0.0461	0.04585	0.04607	0.04606	0.0459	0.04589	0.04583	0.046	0.04621	0.04621	0.04631	0.0462	0.04616	0.04619	0.04619	0.04641	0.04654	0.04656	0.04649	0.04677	0.04656	0.04663	0.04649	0.04662	0.04657	0.04683	0.04669	0.04663	0.04672	0.04689	0.04691	0.04692	0.04686	0.04697	0.04672	0.04703	0.04689
638	0.04699	0.04603	0.04591	0.04568	0.04588	0.04612	0.04586	0.0461	0.04619	0.04601	0.04615	0.04605	0.0462	0.04599	0.04619	0.04626	0.0459	0.04603	0.04593	0.04622	0.04634	0.04625	0.04647	0.0463	0.04639	0.04646	0.04643	0.04646	0.04642	0.04672	0.04664	0.04698	0.0465	0.04687	0.04676	0.04658	0.04672	0.04709	0.04667	0.04662	0.04701	0.04706	0.04687	0.0471	0.04701	0.04685	0.04694	0.04718	0.04712
639	0.04766	0.04668	0.04669	0.04629	0.04656	0.04653	0.04666	0.04665	0.04675	0.0466	0.04667	0.04682	0.0469	0.04671	0.04693	0.0469	0.04678	0.04648	0.04666	0.04689	0.04695	0.04683	0.04709	0.04694	0.04704	0.04699	0.04707	0.04715	0.04698	0.04722	0.0471	0.04773	0.04709	0.0475	0.04738	0.04725	0.04742	0.04775	0.04736	0.04732	0.04739	0.0476	0.04759	0.04764	0.04753	0.04769	0.0475	0.04775	0.04791
640	0.04889	0.0478	0.04748	0.04732	0.04757	0.04791	0.04783	0.04782	0.0479	0.04792	0.04777	0.04765	0.04814	0.04775	0.04792	0.04797	0.04772	0.04759	0.04765	0.04779	0.04795	0.04805	0.04802	0.04814	0.04804	0.04798	0.04812	0.04816	0.04816	0.04853	0.04825	0.04862	0.0481	0.04831	0.0486	0.04847	0.04831	0.0488	0.04846	0.04835	0.04848	0.0487	0.04859	0.04876	0.04869	0.0488	0.04879	0.04875	0.04897
641	0.04893	0.04755	0.04785	0.0474	0.04755	0.04768	0.04785	0.04765	0.04764	0.04758	0.04779	0.0476	0.04797	0.04761	0.04811	0.04776	0.04771	0.04752	0.04774	0.04804	0.04789	0.04806	0.04809	0.04794	0.04801	0.04797	0.04795	0.0482	0.0481	0.04833	0.0482	0.04851	0.04839	0.04839	0.04823	0.04812	0.04849	0.04862	0.04833	0.04831	0.04843	0.04869	0.0486	0.04873	0.04876	0.04872	0.04871	0.04899	0.04877
642	0.04911	0.04826	0.04832	0.04791	0.04798	0.04828	0.04819	0.04838	0.04846	0.04846	0.04849	0.04819	0.04838	0.04828	0.04841	0.04836	0.04828	0.04818	0.04809	0.0487	0.04878	0.04848	0.04879	0.04867	0.04868	0.0488	0.04867	0.0487	0.04879	0.04907	0.04889	0.04918	0.0487	0.04899	0.04907	0.04906	0.04891	0.0493	0.04887	0.04887	0.04907	0.04939	0.04919	0.04919	0.04909	0.0492	0.0493	0.0493	0.04968
643	0.04934	0.04844	0.04833	0.04782	0.04833	0.04833	0.04843	0.04823	0.04844	0.04834	0.04833	0.04823	0.04863	0.04833	0.04853	0.04864	0.04853	0.04823	0.04833	0.04864	0.04854	0.04864	0.04864	0.04864	0.04874	0.04853	0.04864	0.04874	0.04874	0.04905	0.04874	0.04915	0.04894	0.04914	0.04894	0.04894	0.04904	0.04914	0.04914	0.04914	0.04925	0.04925	0.04925	0.04935	0.04935	0.04914	0.04914	0.04955	0.04955
644	0.04912	0.04777	0.04797	0.04757	0.04776	0.04818	0.04778	0.04798	0.04799	0.04788	0.04785	0.04789	0.04827	0.04766	0.04818	0.04787	0.04805	0.04775	0.04788	0.04787	0.0482	0.04821	0.0481	0.04817	0.04829	0.0485	0.04818	0.04838	0.0486	0.0485	0.04839	0.04872	0.04828	0.04878	0.04858	0.04859	0.04879	0.04912	0.04858	0.04848	0.04868	0.04881	0.0488	0.04901	0.04891	0.04891	0.04893	0.04901	0.04921
645	0.04936	0.04822	0.04824	0.04785	0.04799	0.04806	0.04832	0.04808	0.04828	0.04821	0.04792	0.04829	0.04833	0.04802	0.04843	0.04832	0.04814	0.04784	0.0482	0.04835	0.0485	0.0487	0.04866	0.04838	0.04863	0.04846	0.04841	0.04854	0.04856	0.04896	0.04864	0.04915	0.0488	0.04888	0.04864	0.04876	0.04885	0.04916	0.04884	0.04886	0.04888	0.0492	0.04907	0.04927	0.04922	0.04914	0.04922	0.04934	0.04937
646	0.04961	0.04848	0.04862	0.04824	0.04825	0.04839	0.04843	0.04838	0.04856	0.04843	0.04849	0.04832	0.04878	0.04839	0.04879	0.04864	0.04866	0.04848	0.04851	0.04863	0.0489	0.04866	0.04881	0.04896	0.04889	0.0487	0.04887	0.04881	0.04885	0.04917	0.04895	0.0493	0.0491	0.04936	0.04909	0.04919	0.04932	0.04963	0.04909	0.04922	0.04943	0.04962	0.04936	0.04962	0.04932	0.04943	0.04928	0.04958	0.0497
647	0.04937	0.04846	0.0484	0.04787	0.0481	0.04834	0.04837	0.04838	0.04858	0.04845	0.04838	0.04825	0.04854	0.04834	0.04864	0.04856	0.04854	0.04817	0.04833	0.0485	0.04881	0.04867	0.0486	0.04846	0.04873	0.04866	0.04877	0.04871	0.04884	0.049	0.04858	0.04919	0.0489	0.04902	0.04892	0.04904	0.04906	0.04917	0.04901	0.04908	0.04917	0.04945	0.04915	0.04939	0.04933	0.04929	0.04928	0.04964	0.04937
648	0.04824	0.047	0.04715	0.04673	0.04683	0.04731	0.04678	0.04708	0.04717	0.04735	0.04734	0.0471	0.04748	0.04728	0.04736	0.04722	0.04708	0.04699	0.047	0.04734	0.04731	0.04734	0.04753	0.04738	0.04761	0.04768	0.04744	0.0476	0.04742	0.04782	0.04756	0.04789	0.04787	0.04787	0.04789	0.04793	0.04779	0.04819	0.0478	0.04777	0.04788	0.04816	0.04801	0.0481	0.04795	0.04805	0.04813	0.04838	0.04816
649	0.04747	0.04626	0.04628	0.04589	0.0464	0.04631	0.04634	0.04628	0.04644	0.04631	0.04649	0.04631	0.04679	0.04643	0.04655	0.0466	0.04648	0.04623	0.04645	0.04632	0.04669	0.04661	0.04686	0.04661	0.04671	0.04676	0.04681	0.0467	0.04682	0.04689	0.04671	0.04715	0.04704	0.04695	0.04699	0.04701	0.04697	0.04759	0.04697	0.04708	0.04718	0.04737	0.04733	0.04737	0.04751	0.0474	0.04728	0.04758	0.04748
650	0.04872	0.04769	0.0477	0.04758	0.04751	0.04785	0.04775	0.04778	0.04792	0.04798	0.04773	0.0479	0.04805	0.04767	0.04797	0.04779	0.0478	0.04766	0.04771	0.04798	0.04801	0.04813	0.04808	0.04789	0.04821	0.04821	0.04802	0.04814	0.04816	0.04839	0.04829	0.04868	0.0484	0.04847	0.04856	0.04834	0.04838	0.0489	0.04844	0.04828	0.04847	0.04878	0.04881	0.04883	0.0488	0.0487	0.04878	0.0488	0.04893
651	0.04885	0.04807	0.04796	0.04756	0.04805	0.04791	0.04809	0.04802	0.0479	0.04802	0.04777	0.04789	0.0482	0.04799	0.04853	0.04829	0.04794	0.04799	0.04798	0.0481	0.04831	0.04823	0.0482	0.0483	0.04824	0.04823	0.04842	0.04842	0.04842	0.04889	0.04846	0.0489	0.04854	0.04855	0.04856	0.04874	0.04842	0.04913	0.04877	0.04863	0.04888	0.04923	0.04908	0.04889	0.04885	0.04901	0.04901	0.04921	0.04911
652	0.04872	0.04749	0.0475	0.04694	0.04728	0.04727	0.04716	0.04705	0.04737	0.04738	0.04726	0.04749	0.04772	0.04727	0.04773	0.04772	0.04761	0.04727	0.04727	0.04772	0.04772	0.0476	0.04761	0.04772	0.04771	0.04782	0.04771	0.04783	0.04783	0.04806	0.04783	0.04816	0.04805	0.04816	0.04816	0.04828	0.04816	0.04839	0.04816	0.04806	0.04805	0.04828	0.04862	0.04839	0.0486	0.04816	0.04828	0.04851	0.04861
653	0.04829	0.04716	0.04693	0.04664	0.04696	0.04706	0.04718	0.04707	0.04739	0.04715	0.04729	0.04705	0.04729	0.04707	0.04729	0.04738	0.04705	0.04706	0.04705	0.04717	0.04739	0.0475	0.04729	0.0474	0.04761	0.04751	0.04762	0.04751	0.0475	0.04773	0.04751	0.04783	0.04785	0.04774	0.04762	0.04783	0.04762	0.04817	0.04785	0.04763	0.04807	0.04816	0.04784	0.04808	0.04815	0.04819	0.04795	0.04807	0.04829
654	0.04915	0.04781	0.04775	0.04771	0.04783	0.04782	0.0478	0.04769	0.04791	0.04764	0.04792	0.04784	0.04814	0.0478	0.04815	0.04797	0.04783	0.0477	0.04761	0.04816	0.04807	0.04818	0.04815	0.04816	0.04816	0.04836	0.04814	0.04837	0.04831	0.04835	0.04825	0.04851	0.04871	0.04867	0.04846	0.04853	0.04862	0.04869	0.04871	0.04863	0.04872	0.04846	0.04896	0.04916	0.04872	0.04878	0.04872	0.04892	0.04902
655	0.03444	0.0335	0.03361	0.03322	0.03349	0.0335	0.03351	0.03346	0.03361	0.03369	0.03359	0.03359	0.03371	0.03342	0.03368	0.03382	0.03352	0.0334	0.03356	0.03366	0.03384	0.0339	0.03366	0.03372	0.03381	0.03369	0.03373	0.0338	0.03397	0.03382	0.03371	0.03418	0.03403	0.03378	0.03371	0.0341	0.0339	0.03414	0.034	0.03403	0.03419	0.0341	0.03416	0.03422	0.03419	0.034	0.03407	0.03408	0.03416
656	0.01629	0.01552	0.01553	0.01531	0.01538	0.01547	0.01549	0.01548	0.01551	0.01534	0.01548	0.01541	0.01569	0.01545	0.01552	0.01531	0.01532	0.015	0.01529	0.01545	0.01545	0.01542	0.01539	0.01531	0.01548	0.01545	0.01535	0.01546	0.0154	0.01558	0.01535	0.01565	0.01547	0.01556	0.0155	0.01537	0.01543	0.01574	0.01535	0.01544	0.01555	0.01568	0.01563	0.01556	0.01549	0.01543	0.01549	0.01556	0.01565
657	0.03752	0.03565	0.03545	0.03505	0.0352	0.03536	0.03515	0.03516	0.03533	0.03516	0.0352	0.03509	0.03524	0.03491	0.0352	0.03501	0.035	0.0345	0.03484	0.03494	0.03527	0.03519	0.03513	0.03495	0.03528	0.03506	0.03512	0.03517	0.03523	0.03534	0.03511	0.03562	0.03529	0.03541	0.03538	0.0353	0.03525	0.03564	0.03533	0.03518	0.03548	0.0356	0.03563	0.03562	0.0356	0.03552	0.03544	0.03564	0.0356
658	0.04706	0.04521	0.04501	0.04476	0.0449	0.04505	0.04502	0.04492	0.0451	0.04488	0.04489	0.04494	0.04507	0.04479	0.04515	0.04493	0.04484	0.04466	0.04469	0.04498	0.04517	0.04512	0.04527	0.04507	0.04522	0.045	0.04511	0.04537	0.04532	0.04547	0.04522	0.04551	0.04535	0.04555	0.04549	0.04539	0.04554	0.04561	0.04554	0.04555	0.04547	0.04574	0.04575	0.04609	0.04577	0.0457	0.04598	0.04572	0.04601
659	0.04821	0.04716	0.04724	0.0468	0.04698	0.04731	0.04733	0.04718	0.04758	0.04745	0.04734	0.04739	0.0474	0.04713	0.04767	0.04736	0.04714	0.0472	0.04712	0.0474	0.04768	0.04767	0.04749	0.04751	0.04761	0.04738	0.04777	0.04783	0.0478	0.04801	0.0476	0.04804	0.04777	0.04787	0.04778	0.04801	0.04789	0.04818	0.048	0.04794	0.04828	0.04819	0.04808	0.04831	0.04816	0.04798	0.04831	0.04845	0.04847
660	0.05009	0.04905	0.04901	0.04855	0.04883	0.04878	0.04889	0.04887	0.04901	0.04899	0.04909	0.04897	0.04906	0.04876	0.04921	0.04918	0.04897	0.04876	0.04899	0.04917	0.04919	0.0493	0.04939	0.04918	0.04926	0.04935	0.04921	0.04941	0.04939	0.04961	0.04937	0.04972	0.04957	0.04991	0.04969	0.0494	0.04937	0.04989	0.0496	0.04969	0.04963	0.04999	0.05009	0.0498	0.0501	0.04989	0.04991	0.05004	0.0501
661	0.05063	0.04959	0.04917	0.04896	0.04948	0.04947	0.04927	0.04938	0.04958	0.04968	0.04948	0.04968	0.04978	0.04927	0.04968	0.04959	0.04938	0.04948	0.04918	0.04968	0.04989	0.04979	0.04959	0.04968	0.04999	0.0498	0.04989	0.04979	0.05	0.05	0.04991	0.0503	0.05021	0.05001	0.05001	0.0502	0.0501	0.05062	0.0502	0.05011	0.05041	0.05062	0.05042	0.0504	0.05053	0.05032	0.05021	0.05062	0.05063
662	0.05	0.04908	0.049	0.04889	0.04896	0.04918	0.04909	0.04889	0.04898	0.04918	0.0492	0.04917	0.04949	0.04889	0.04939	0.0492	0.04909	0.04887	0.0489	0.04938	0.04939	0.04939	0.0494	0.04939	0.04948	0.04931	0.04939	0.04949	0.0494	0.04961	0.0493	0.04999	0.04969	0.04992	0.04972	0.04971	0.0496	0.0501	0.04991	0.04981	0.0497	0.05022	0.05001	0.05042	0.05	0.04993	0.05003	0.05022	0.05013
663	0.04989	0.04895	0.04891	0.04858	0.04867	0.04894	0.04893	0.04892	0.04896	0.0489	0.0491	0.04897	0.04921	0.04895	0.04904	0.04924	0.04894	0.04887	0.04891	0.04893	0.04934	0.04915	0.04914	0.04902	0.04925	0.04955	0.04926	0.04925	0.04956	0.04966	0.04954	0.04955	0.04957	0.04962	0.04983	0.04984	0.04968	0.04997	0.04962	0.04974	0.04977	0.05003	0.04976	0.04991	0.04978	0.05016	0.05002	0.05018	0.05034
664	0.05016	0.04913	0.049	0.04859	0.04921	0.04915	0.04906	0.04904	0.04919	0.04886	0.0491	0.0492	0.04928	0.04905	0.04941	0.04924	0.0492	0.04895	0.04886	0.04935	0.04934	0.04931	0.04936	0.04937	0.04948	0.04943	0.04946	0.04958	0.04954	0.04976	0.04952	0.04987	0.04972	0.0498	0.04985	0.04979	0.04985	0.05016	0.04984	0.04975	0.0499	0.05011	0.05015	0.05012	0.05019	0.05002	0.05002	0.05033	0.05021
665	0.04959	0.04863	0.04873	0.04837	0.04865	0.04857	0.04861	0.0487	0.04905	0.04881	0.04874	0.04872	0.04889	0.04864	0.04904	0.04884	0.04877	0.04845	0.04876	0.04896	0.04917	0.04901	0.04898	0.04905	0.0492	0.04901	0.04904	0.04912	0.04912	0.04929	0.04924	0.04953	0.04931	0.04938	0.04968	0.0495	0.04923	0.04975	0.04936	0.04932	0.04967	0.04979	0.04977	0.04986	0.04973	0.04964	0.04981	0.04988	0.04999
666	0.05041	0.0492	0.04918	0.04888	0.04908	0.04921	0.04938	0.04908	0.04931	0.04936	0.04912	0.04928	0.0495	0.04923	0.04959	0.04939	0.04916	0.04908	0.04935	0.04945	0.04963	0.04966	0.0496	0.0497	0.04973	0.04951	0.04957	0.04978	0.04953	0.04984	0.04967	0.05012	0.04998	0.05003	0.04993	0.0498	0.04978	0.05024	0.04992	0.05004	0.05017	0.05017	0.05024	0.05041	0.0503	0.05027	0.05014	0.05043	0.0505
667	0.05086	0.04956	0.04956	0.04924	0.04939	0.04999	0.04971	0.04981	0.04961	0.04953	0.04993	0.04977	0.04994	0.04977	0.05002	0.0498	0.04963	0.04958	0.04967	0.04975	0.05002	0.05001	0.05006	0.04986	0.05025	0.05018	0.05015	0.0501	0.05032	0.0504	0.0502	0.05046	0.05031	0.05038	0.05025	0.05036	0.05046	0.05079	0.05032	0.0504	0.05045	0.05077	0.05083	0.05091	0.05088	0.05075	0.0505	0.05078	0.05109
668	0.05085	0.04949	0.04951	0.0492	0.04928	0.04949	0.04937	0.04943	0.04973	0.0495	0.04968	0.04959	0.04971	0.04953	0.04966	0.04952	0.04959	0.04928	0.04946	0.04958	0.04979	0.04979	0.04989	0.04972	0.04998	0.04972	0.04989	0.05015	0.04992	0.05015	0.04971	0.05037	0.05003	0.05023	0.04999	0.05009	0.05037	0.05041	0.0502	0.0501	0.05023	0.05061	0.05052	0.0507	0.0507	0.05047	0.0505	0.05068	0.0507
669	0.05039	0.0493	0.0492	0.04881	0.04909	0.04938	0.04931	0.0494	0.04943	0.04931	0.04941	0.04929	0.04953	0.04941	0.0495	0.04949	0.04943	0.04909	0.049	0.04941	0.04951	0.04951	0.04941	0.04956	0.04982	0.04949	0.04962	0.04945	0.04981	0.05005	0.04992	0.05013	0.05004	0.04993	0.05014	0.04992	0.05005	0.05041	0.04985	0.05014	0.05015	0.05026	0.05014	0.05046	0.05046	0.05026	0.05047	0.05045	0.05055
670	0.05044	0.0494	0.0494	0.04888	0.0492	0.04931	0.0491	0.0492	0.0493	0.0493	0.0493	0.04941	0.04941	0.0492	0.04951	0.04951	0.04921	0.04899	0.0492	0.04951	0.0495	0.04951	0.04971	0.0493	0.04972	0.04961	0.04961	0.04981	0.04961	0.04972	0.04951	0.05024	0.04972	0.05023	0.04972	0.04992	0.05003	0.05035	0.05002	0.04993	0.04993	0.05023	0.05023	0.05034	0.05034	0.05003	0.05024	0.05045	0.05044
671	0.05008	0.04896	0.04885	0.04864	0.04856	0.04866	0.04868	0.04876	0.04907	0.04877	0.04897	0.04886	0.04907	0.04885	0.04896	0.04895	0.04867	0.04866	0.04856	0.04906	0.04927	0.04908	0.04905	0.04918	0.04917	0.04917	0.04928	0.04924	0.04937	0.04959	0.04937	0.04958	0.04958	0.04975	0.04959	0.04957	0.04958	0.04981	0.04956	0.04969	0.0497	0.04988	0.04979	0.04989	0.04978	0.04978	0.04998	0.0499	0.05008
672	0.04856	0.04747	0.04738	0.047	0.04739	0.04751	0.04759	0.0474	0.04755	0.04755	0.04757	0.04745	0.04756	0.04718	0.04768	0.04737	0.04758	0.04717	0.04748	0.04752	0.04775	0.04784	0.0477	0.04774	0.04772	0.04777	0.04781	0.04772	0.04775	0.04789	0.04768	0.04834	0.04796	0.04786	0.04806	0.04806	0.04812	0.04865	0.04799	0.04812	0.04843	0.04838	0.04844	0.04854	0.04831	0.04814	0.04834	0.04872	0.04846
673	0.04911	0.04787	0.04772	0.04757	0.04762	0.04797	0.0478	0.04781	0.048	0.04781	0.04797	0.04781	0.04797	0.04785	0.04805	0.04793	0.04786	0.04778	0.04781	0.04781	0.04815	0.04803	0.04829	0.04802	0.04803	0.04814	0.04811	0.04847	0.04829	0.0484	0.0484	0.04868	0.04858	0.04864	0.04869	0.04851	0.04849	0.0486	0.04848	0.04862	0.04874	0.04886	0.04887	0.04892	0.04873	0.04866	0.04881	0.04895	0.04919
674	0.04997	0.04882	0.04877	0.04847	0.04884	0.04888	0.04884	0.04865	0.04899	0.04889	0.04887	0.04896	0.04914	0.04893	0.04928	0.04904	0.04898	0.04884	0.04887	0.04916	0.04915	0.04926	0.0493	0.04894	0.04921	0.04916	0.0494	0.04945	0.04934	0.04961	0.0492	0.04977	0.04967	0.04967	0.04966	0.04944	0.04957	0.05002	0.04945	0.04982	0.04982	0.04985	0.05003	0.04988	0.05002	0.04977	0.04972	0.05009	0.05011
675	0.05062	0.04949	0.04945	0.0492	0.04942	0.04952	0.04938	0.0494	0.04958	0.0496	0.04959	0.04949	0.0497	0.04961	0.04985	0.04966	0.04965	0.04923	0.0494	0.04973	0.04989	0.04971	0.04972	0.04979	0.04978	0.04983	0.04995	0.05004	0.05014	0.05012	0.04985	0.05036	0.05013	0.05021	0.05024	0.05011	0.05018	0.05047	0.05031	0.05042	0.05035	0.05058	0.05044	0.05059	0.05063	0.05059	0.05044	0.05079	0.05053
676	0.05044	0.04921	0.04905	0.04903	0.04906	0.04942	0.04939	0.04919	0.04968	0.04926	0.04943	0.0494	0.04944	0.04913	0.04948	0.0495	0.04923	0.04922	0.04936	0.04964	0.04989	0.04965	0.04962	0.04963	0.04978	0.0495	0.04961	0.04978	0.04976	0.05	0.04979	0.0503	0.04974	0.05012	0.04998	0.04984	0.05007	0.05051	0.05012	0.05023	0.05025	0.0503	0.05021	0.05037	0.0503	0.0504	0.05024	0.05043	0.05047
677	0.05046	0.04892	0.04939	0.04897	0.04906	0.04933	0.04921	0.04939	0.04938	0.04908	0.04951	0.04916	0.04952	0.0491	0.04935	0.04943	0.04947	0.04905	0.04904	0.04946	0.04957	0.04964	0.04963	0.04961	0.04964	0.04965	0.04958	0.04969	0.04977	0.05007	0.04979	0.04999	0.04987	0.05018	0.05006	0.05004	0.05008	0.05032	0.05011	0.04991	0.05	0.05021	0.05017	0.05042	0.05038	0.05018	0.05028	0.05042	0.05056
678	0.04947	0.04845	0.04831	0.048	0.04819	0.04846	0.04834	0.04847	0.04854	0.04848	0.04839	0.04854	0.04855	0.04828	0.04853	0.04848	0.04841	0.04836	0.04855	0.04863	0.04873	0.04883	0.04865	0.04864	0.04865	0.04885	0.04892	0.04901	0.04875	0.04894	0.04884	0.04937	0.04901	0.04912	0.04903	0.04913	0.04911	0.04937	0.04903	0.04919	0.04937	0.04928	0.04938	0.04956	0.04968	0.04938	0.0492	0.0495	0.04956
679	0.04971	0.04834	0.04843	0.04825	0.04825	0.04862	0.04862	0.04862	0.04862	0.04816	0.04862	0.04852	0.0488	0.04852	0.0488	0.04852	0.04843	0.04834	0.04825	0.04871	0.0488	0.0488	0.0488	0.04898	0.0488	0.04871	0.04889	0.04889	0.04898	0.04916	0.04898	0.04916	0.04916	0.04925	0.04916	0.04907	0.04925	0.04953	0.04907	0.04916	0.04925	0.04953	0.04934	0.04971	0.04944	0.04934	0.04944	0.04944	0.0498
680	0.04873	0.04776	0.04757	0.0473	0.04769	0.04789	0.04756	0.04766	0.04785	0.04769	0.04774	0.04776	0.04782	0.04757	0.04784	0.04784	0.04776	0.04746	0.04768	0.04775	0.048	0.0482	0.04806	0.0479	0.04829	0.04793	0.04809	0.04834	0.04838	0.04829	0.04819	0.04849	0.04838	0.04839	0.04831	0.04831	0.04826	0.04882	0.04823	0.04847	0.04865	0.04864	0.04866	0.04871	0.04872	0.04849	0.04855	0.04876	0.04881
681	0.04967	0.04844	0.04837	0.04819	0.04854	0.04828	0.04848	0.04859	0.04863	0.04848	0.04846	0.04857	0.04871	0.04845	0.04871	0.04857	0.04851	0.04815	0.04846	0.04867	0.04866	0.04877	0.04901	0.04865	0.0489	0.04876	0.04877	0.04921	0.04906	0.04917	0.04895	0.04926	0.04903	0.04923	0.04926	0.04917	0.04906	0.04945	0.0494	0.04906	0.04926	0.04947	0.04943	0.0495	0.0493	0.04948	0.04938	0.04964	0.04966
682	0.04978	0.0487	0.04877	0.04847	0.04861	0.04887	0.04884	0.0488	0.04889	0.04889	0.04883	0.04885	0.04907	0.0486	0.04895	0.04896	0.04879	0.04874	0.0488	0.04894	0.04908	0.04904	0.04891	0.049	0.04907	0.04914	0.04924	0.04914	0.04927	0.04934	0.04928	0.04956	0.04922	0.04941	0.0493	0.04934	0.0495	0.04981	0.04941	0.04942	0.04964	0.04984	0.04963	0.04981	0.04983	0.04966	0.04971	0.04992	0.04996
683	0.05055	0.04939	0.04955	0.04913	0.04929	0.04952	0.04946	0.04948	0.04953	0.04934	0.04958	0.04951	0.04965	0.0495	0.04989	0.04956	0.04966	0.04939	0.04946	0.0496	0.04975	0.04979	0.04989	0.0498	0.04981	0.04972	0.04986	0.04996	0.05004	0.05019	0.04991	0.05025	0.04993	0.05029	0.05007	0.05017	0.05018	0.05045	0.05015	0.05011	0.05018	0.05054	0.05039	0.05051	0.05047	0.05031	0.05037	0.0506	0.05076
684	0.04954	0.04818	0.04825	0.04784	0.04811	0.04832	0.04838	0.04855	0.04861	0.0483	0.04834	0.04836	0.04873	0.04828	0.04854	0.04833	0.04832	0.04812	0.04838	0.04849	0.04852	0.04871	0.04858	0.04862	0.04883	0.04868	0.04879	0.04873	0.04883	0.04889	0.04879	0.04913	0.04886	0.04899	0.04893	0.04901	0.04913	0.04947	0.04902	0.049	0.04909	0.04928	0.04925	0.04938	0.04929	0.04903	0.04931	0.04954	0.0496
685	0.04764	0.04627	0.0464	0.04618	0.04641	0.04646	0.04661	0.04651	0.04661	0.04651	0.04659	0.04653	0.04706	0.04658	0.04678	0.04665	0.04662	0.04625	0.04653	0.04678	0.04677	0.04677	0.04689	0.04675	0.04695	0.04701	0.04682	0.0471	0.04713	0.04724	0.04711	0.04734	0.04721	0.04731	0.04721	0.0473	0.04728	0.04762	0.04715	0.0472	0.04735	0.04748	0.04748	0.04753	0.04747	0.04742	0.04754	0.04776	0.04775
686	0.04796	0.04689	0.04671	0.04657	0.04675	0.04692	0.04689	0.0469	0.04715	0.04691	0.04708	0.04692	0.04714	0.04686	0.04703	0.0471	0.04685	0.04682	0.04667	0.04709	0.04718	0.04723	0.04701	0.04691	0.04734	0.0471	0.04731	0.04739	0.04737	0.04755	0.0473	0.0477	0.04733	0.04753	0.04753	0.04755	0.04735	0.04795	0.04735	0.04751	0.04768	0.04786	0.04787	0.04787	0.04787	0.04771	0.04763	0.04776	0.04796
687	0.04892	0.04788	0.04805	0.04763	0.04797	0.0478	0.04806	0.04788	0.04798	0.0478	0.04814	0.04788	0.04813	0.04788	0.04812	0.04805	0.04796	0.04771	0.04779	0.04823	0.04822	0.04824	0.04838	0.04822	0.0484	0.04839	0.0484	0.0483	0.0484	0.04865	0.04838	0.04857	0.04865	0.04865	0.04857	0.04848	0.04865	0.04884	0.04865	0.04857	0.04875	0.04884	0.04875	0.049	0.04883	0.04883	0.04874	0.04926	0.04917
688	0.04937	0.0484	0.04813	0.04778	0.04813	0.04822	0.04821	0.04821	0.04849	0.04822	0.04847	0.04831	0.04847	0.04812	0.04865	0.04847	0.04821	0.04814	0.04813	0.04848	0.04866	0.04849	0.04873	0.04839	0.04864	0.04854	0.04874	0.04892	0.04874	0.04917	0.04891	0.04919	0.04882	0.0491	0.049	0.04899	0.04882	0.04936	0.04892	0.04901	0.04901	0.04928	0.04927	0.04953	0.04937	0.04927	0.04928	0.04944	0.04952
689	0.05001	0.04887	0.04899	0.04854	0.04897	0.04883	0.0489	0.04877	0.04905	0.04881	0.04889	0.0489	0.04902	0.04877	0.04907	0.04901	0.04881	0.04878	0.04878	0.04926	0.04925	0.04924	0.04922	0.04921	0.04921	0.04904	0.04929	0.04929	0.04943	0.0495	0.04922	0.04984	0.04952	0.04977	0.04943	0.04936	0.04965	0.04994	0.04959	0.04966	0.04968	0.04994	0.04986	0.05001	0.05001	0.04994	0.04994	0.05	0.04997
690	0.04946	0.04851	0.04848	0.04802	0.04822	0.04854	0.04847	0.04861	0.04868	0.04847	0.04858	0.04859	0.04877	0.04867	0.04886	0.04882	0.04853	0.04834	0.04841	0.0488	0.04895	0.04875	0.04875	0.04887	0.04909	0.04899	0.04878	0.04889	0.04913	0.04918	0.04899	0.0494	0.04924	0.04936	0.04916	0.04929	0.0493	0.0497	0.04911	0.0491	0.04931	0.04946	0.04957	0.04954	0.04942	0.04941	0.04943	0.04953	0.0497
691	0.04936	0.0482	0.04826	0.04775	0.048	0.04805	0.04815	0.04808	0.04839	0.04802	0.04825	0.04816	0.04832	0.04819	0.04844	0.04822	0.04836	0.04817	0.04818	0.04839	0.04843	0.0485	0.04852	0.04841	0.04852	0.04852	0.04857	0.04883	0.04879	0.0487	0.04872	0.04913	0.04895	0.04893	0.04882	0.04879	0.04894	0.04927	0.04882	0.04883	0.04908	0.04917	0.04924	0.0493	0.04936	0.04921	0.04907	0.04939	0.04928
692	0.04953	0.04827	0.04826	0.04791	0.0482	0.04837	0.04849	0.04842	0.0486	0.04832	0.04849	0.04846	0.04875	0.04817	0.04854	0.0485	0.04828	0.0482	0.04824	0.04851	0.0486	0.04863	0.04878	0.0486	0.04885	0.04879	0.04885	0.04882	0.04894	0.04902	0.04879	0.04935	0.04891	0.04894	0.04893	0.04907	0.04907	0.04941	0.04908	0.04901	0.04936	0.04941	0.04926	0.04946	0.04949	0.04941	0.04933	0.04944	0.04947
693	0.04954	0.04841	0.04833	0.04793	0.04829	0.0483	0.04852	0.0483	0.0486	0.04833	0.04839	0.04843	0.04846	0.04832	0.04861	0.04842	0.04846	0.0481	0.04834	0.04846	0.04867	0.04869	0.04876	0.04859	0.04877	0.04868	0.04866	0.04883	0.04893	0.04892	0.04884	0.04923	0.04888	0.0491	0.04888	0.04886	0.04891	0.04949	0.04911	0.04914	0.04918	0.04952	0.04927	0.04931	0.04934	0.04937	0.0494	0.04942	0.04935
694	0.05008	0.04902	0.04879	0.04844	0.04888	0.04899	0.04886	0.04892	0.04896	0.04884	0.04901	0.04908	0.04931	0.04873	0.04918	0.04913	0.04883	0.04876	0.04891	0.04902	0.04925	0.04929	0.04918	0.04926	0.04935	0.04944	0.04921	0.04937	0.04938	0.04966	0.04956	0.04977	0.0495	0.04964	0.04963	0.04957	0.04954	0.04994	0.04953	0.04956	0.04965	0.04989	0.04996	0.05002	0.04996	0.04982	0.05005	0.05009	0.05021
695	0.05019	0.04926	0.04907	0.04865	0.049	0.04917	0.04916	0.04909	0.04916	0.049	0.04916	0.0491	0.04936	0.04898	0.0495	0.04943	0.04906	0.04883	0.04909	0.04924	0.04944	0.04935	0.04952	0.04951	0.04944	0.04944	0.04961	0.04968	0.04958	0.04978	0.04935	0.04995	0.04986	0.04984	0.04969	0.04978	0.04976	0.05029	0.04985	0.04977	0.05011	0.05019	0.05011	0.0502	0.05029	0.05009	0.05012	0.05045	0.0502
696	0.05064	0.04943	0.04935	0.04909	0.04926	0.04961	0.04952	0.04943	0.04961	0.04935	0.04969	0.04952	0.0497	0.04943	0.04986	0.0496	0.04952	0.04926	0.04943	0.04969	0.0497	0.0497	0.04952	0.04978	0.04978	0.04978	0.04961	0.04986	0.05021	0.05021	0.04996	0.0503	0.05004	0.0503	0.05013	0.05012	0.05012	0.05047	0.05012	0.05004	0.0503	0.05038	0.05047	0.05056	0.05038	0.05055	0.05047	0.05064	0.05082
697	0.04886	0.04768	0.04765	0.04739	0.04754	0.04777	0.04777	0.04763	0.04801	0.0478	0.0478	0.04771	0.04805	0.04763	0.04794	0.04772	0.04764	0.04752	0.04764	0.04789	0.04811	0.04813	0.04808	0.04791	0.0481	0.04803	0.04822	0.04813	0.04821	0.04834	0.04818	0.04861	0.04839	0.04853	0.04847	0.04837	0.04838	0.04884	0.04837	0.04836	0.04868	0.04879	0.04864	0.0487	0.04879	0.04861	0.04871	0.04881	0.04884
698	0.049	0.04778	0.04791	0.04747	0.04772	0.04789	0.04779	0.04785	0.04801	0.04795	0.04807	0.04812	0.04815	0.04786	0.04815	0.04806	0.04791	0.04756	0.04783	0.04817	0.04811	0.04816	0.04837	0.04832	0.04814	0.04825	0.04826	0.04837	0.04862	0.04851	0.04846	0.04872	0.0486	0.04867	0.04867	0.04851	0.04859	0.04882	0.04855	0.04847	0.04862	0.04895	0.04914	0.049	0.04885	0.04887	0.04893	0.04916	0.04907
699	0.05027	0.04927	0.04897	0.04864	0.04911	0.04923	0.04919	0.04909	0.04937	0.04924	0.04918	0.04935	0.04933	0.04904	0.04945	0.0493	0.0492	0.04905	0.04902	0.04936	0.04954	0.04942	0.04946	0.04948	0.04956	0.04957	0.04956	0.04966	0.04963	0.04996	0.04989	0.04997	0.04979	0.04989	0.04992	0.04971	0.04985	0.05024	0.04991	0.04992	0.05005	0.05033	0.05038	0.05035	0.05029	0.05014	0.05012	0.05033	0.05049
700	0.05067	0.04963	0.04951	0.04913	0.04948	0.04965	0.04962	0.04948	0.04962	0.04957	0.04967	0.0496	0.04978	0.04949	0.04982	0.04972	0.04962	0.04936	0.04956	0.04984	0.04989	0.04988	0.0497	0.04993	0.04985	0.04979	0.05002	0.04996	0.05002	0.05036	0.04999	0.05051	0.05029	0.05027	0.05035	0.0502	0.05022	0.05052	0.05028	0.05029	0.05041	0.0507	0.05059	0.0506	0.05067	0.0506	0.05042	0.05075	0.05071
701	0.051	0.04981	0.04983	0.04943	0.04983	0.05004	0.04994	0.04988	0.05009	0.04984	0.04999	0.04993	0.05018	0.04985	0.05015	0.04994	0.04997	0.04962	0.04981	0.05011	0.05032	0.0502	0.05024	0.05017	0.05022	0.05023	0.05024	0.05047	0.05047	0.05075	0.05037	0.05091	0.05072	0.05073	0.05053	0.05069	0.05042	0.05091	0.05067	0.05055	0.05074	0.05105	0.05103	0.05095	0.05095	0.05086	0.05096	0.05111	0.05122
702	0.05052	0.04932	0.04955	0.04909	0.04926	0.0494	0.04943	0.04937	0.04948	0.04939	0.04945	0.04943	0.0496	0.04942	0.04963	0.04964	0.04953	0.04933	0.04921	0.04952	0.04972	0.04966	0.04974	0.04987	0.04996	0.04997	0.04985	0.0498	0.04986	0.05016	0.04983	0.05028	0.05011	0.05027	0.05015	0.05018	0.05005	0.0504	0.05019	0.05013	0.05022	0.05044	0.05059	0.05048	0.05042	0.05023	0.05046	0.05044	0.05063
703	0.05023	0.04936	0.04919	0.04884	0.04916	0.04893	0.04917	0.04909	0.04942	0.04927	0.04916	0.04944	0.04948	0.04909	0.04958	0.04927	0.04942	0.04894	0.04933	0.04933	0.04948	0.04951	0.04973	0.04934	0.04968	0.0496	0.04969	0.04972	0.04958	0.04992	0.04965	0.05017	0.04982	0.04999	0.04983	0.04991	0.04991	0.05015	0.04983	0.04993	0.05008	0.05016	0.05042	0.05032	0.05023	0.05013	0.05007	0.05037	0.0504
704	0.05084	0.04943	0.0496	0.04935	0.04943	0.0496	0.04968	0.0496	0.04968	0.04952	0.04976	0.04943	0.04993	0.04968	0.04985	0.04985	0.04952	0.04952	0.04943	0.04976	0.05001	0.04968	0.05001	0.05001	0.05009	0.05001	0.04993	0.05018	0.05009	0.05026	0.05026	0.05034	0.05034	0.05051	0.05043	0.05034	0.05034	0.05076	0.05034	0.05018	0.05051	0.05059	0.05051	0.05076	0.05076	0.05076	0.05059	0.05092	0.05076
705	0.05098	0.04991	0.04975	0.04941	0.04964	0.05003	0.04997	0.04996	0.05007	0.05006	0.04997	0.05	0.05016	0.0499	0.05021	0.04996	0.04994	0.0498	0.0499	0.05014	0.05022	0.05017	0.05016	0.05013	0.0503	0.05021	0.05023	0.05047	0.05039	0.05055	0.05054	0.05073	0.05064	0.05072	0.05046	0.05056	0.05072	0.05112	0.05066	0.05051	0.05098	0.05081	0.051	0.05099	0.05095	0.05089	0.05081	0.05097	0.05107
706	0.05057	0.04938	0.04944	0.04911	0.04917	0.04922	0.04924	0.04921	0.04943	0.04939	0.04946	0.04934	0.04977	0.04943	0.04944	0.04951	0.04956	0.0492	0.0493	0.04958	0.04969	0.04965	0.04979	0.04962	0.04968	0.04965	0.04968	0.04984	0.04989	0.04995	0.04987	0.05023	0.04996	0.05008	0.04995	0.05004	0.05014	0.05036	0.05015	0.0502	0.05021	0.05036	0.05039	0.05058	0.05028	0.05045	0.05038	0.05055	0.05058
707	0.04775	0.04676	0.04662	0.04632	0.04673	0.04679	0.04662	0.04676	0.04681	0.04682	0.04676	0.04674	0.04701	0.04658	0.04707	0.04699	0.0466	0.04654	0.04684	0.04704	0.04705	0.0469	0.0471	0.04695	0.04707	0.04707	0.04707	0.04724	0.04718	0.04731	0.04723	0.04772	0.04728	0.04734	0.04741	0.04744	0.0475	0.04777	0.04737	0.04752	0.04758	0.04778	0.04771	0.04784	0.04777	0.04766	0.04768	0.04785	0.04781
708	0.04873	0.04763	0.04765	0.0473	0.04757	0.04761	0.04749	0.04767	0.04776	0.04764	0.0478	0.04765	0.04783	0.04746	0.04793	0.04771	0.04768	0.04749	0.04771	0.04771	0.04795	0.04789	0.04792	0.048	0.04805	0.04776	0.04805	0.04814	0.04807	0.04834	0.04808	0.04847	0.0483	0.04833	0.04826	0.04837	0.04818	0.04865	0.04833	0.04836	0.04851	0.04868	0.04874	0.04877	0.04862	0.04862	0.04854	0.0486	0.04875
709	0.05019	0.04908	0.04907	0.04871	0.04912	0.04913	0.04914	0.04911	0.04947	0.04924	0.04927	0.04924	0.04922	0.04901	0.04941	0.04931	0.04924	0.04889	0.04911	0.04925	0.04935	0.04954	0.04951	0.04942	0.04962	0.04955	0.04967	0.04955	0.04975	0.04981	0.04959	0.04989	0.04981	0.04989	0.04991	0.04982	0.04971	0.05027	0.04985	0.04986	0.05012	0.05011	0.05014	0.05017	0.05018	0.05026	0.05012	0.05022	0.05031
710	0.05032	0.04911	0.04912	0.04889	0.04907	0.0492	0.0492	0.04927	0.04941	0.04918	0.04934	0.04922	0.04949	0.04915	0.04957	0.04944	0.04945	0.04916	0.04921	0.04944	0.04948	0.04947	0.04962	0.04948	0.0497	0.04967	0.0498	0.0497	0.04984	0.04995	0.04975	0.05011	0.04998	0.05	0.05015	0.04998	0.04999	0.05018	0.05	0.04988	0.05016	0.05023	0.05024	0.05039	0.05019	0.05025	0.0503	0.05041	0.05062
711	0.05	0.0489	0.04882	0.0485	0.04894	0.04891	0.04889	0.04899	0.04921	0.04921	0.049	0.04912	0.04922	0.04873	0.04912	0.04921	0.04899	0.04877	0.04891	0.04912	0.04939	0.04943	0.04937	0.04929	0.04944	0.04921	0.04939	0.0493	0.04947	0.04963	0.04938	0.04986	0.04945	0.04968	0.04953	0.04962	0.04946	0.04991	0.04976	0.04965	0.04968	0.04999	0.04991	0.05001	0.04991	0.04991	0.04993	0.05008	0.05017
712	0.05053	0.04934	0.04942	0.04926	0.0495	0.04934	0.04934	0.0495	0.04958	0.04942	0.04942	0.04942	0.04974	0.04957	0.04989	0.04966	0.04966	0.04934	0.04942	0.0499	0.04958	0.04966	0.04974	0.04981	0.04997	0.04982	0.04981	0.04989	0.04989	0.05005	0.04997	0.05029	0.05021	0.05029	0.05029	0.05013	0.05029	0.05053	0.05029	0.05037	0.05029	0.05053	0.05053	0.05053	0.05045	0.05061	0.05045	0.05061	0.05076
713	0.0506	0.04928	0.04937	0.04887	0.04918	0.04936	0.04936	0.04948	0.04975	0.04958	0.04958	0.04943	0.04973	0.0494	0.04957	0.04965	0.04943	0.04932	0.0495	0.04949	0.04983	0.04967	0.04974	0.04989	0.04988	0.04966	0.0499	0.04991	0.05005	0.05014	0.04989	0.05044	0.05004	0.05037	0.05019	0.05013	0.05009	0.05051	0.0502	0.05019	0.05029	0.05052	0.05037	0.0506	0.05053	0.05036	0.05044	0.0506	0.05058
714	0.0495	0.0485	0.04852	0.04812	0.04837	0.04852	0.04836	0.04831	0.04866	0.04837	0.04848	0.04843	0.04866	0.04846	0.0487	0.04857	0.04851	0.04816	0.0484	0.04863	0.04876	0.04873	0.04872	0.04877	0.04881	0.04891	0.04886	0.04897	0.04895	0.04925	0.04899	0.04923	0.04902	0.04928	0.04911	0.04921	0.04898	0.04942	0.04912	0.04909	0.04933	0.04944	0.04942	0.04952	0.04942	0.04947	0.04951	0.04961	0.04955
715	0.04948	0.04845	0.04835	0.04817	0.04839	0.0485	0.04835	0.0485	0.04858	0.04849	0.04856	0.0486	0.04875	0.04861	0.04869	0.04855	0.04841	0.04853	0.04854	0.04858	0.04866	0.04879	0.04898	0.04878	0.04894	0.04887	0.04884	0.04897	0.04898	0.04924	0.04905	0.0494	0.0492	0.04914	0.0491	0.04929	0.04915	0.04958	0.04905	0.04922	0.04928	0.04949	0.04934	0.04953	0.04943	0.04945	0.04945	0.04957	0.04976
716	0.05052	0.04908	0.0492	0.04881	0.04918	0.04912	0.04926	0.04911	0.04929	0.04913	0.04934	0.04933	0.04956	0.0491	0.04943	0.04917	0.04933	0.04917	0.04913	0.04953	0.04944	0.0495	0.04969	0.04958	0.04953	0.04957	0.0495	0.04983	0.04976	0.04995	0.04962	0.05016	0.04992	0.04997	0.04986	0.04984	0.04993	0.0502	0.04989	0.04989	0.05	0.05025	0.05024	0.05032	0.05028	0.05024	0.05017	0.05034	0.05056
717	0.05135	0.05022	0.05014	0.0496	0.04991	0.0502	0.05011	0.05026	0.0503	0.05013	0.05035	0.05037	0.0507	0.05019	0.05061	0.0505	0.05025	0.05011	0.05006	0.05044	0.05063	0.05069	0.05058	0.05056	0.05071	0.05053	0.05067	0.05072	0.05083	0.05095	0.05066	0.0511	0.05086	0.05096	0.05105	0.05098	0.0509	0.05133	0.05088	0.05105	0.05123	0.0514	0.05132	0.05128	0.05125	0.05121	0.05129	0.05142	0.05143
718	0.05084	0.04969	0.04948	0.04916	0.04944	0.04964	0.04962	0.04949	0.04947	0.04955	0.04957	0.0496	0.04975	0.04943	0.04981	0.04973	0.04973	0.04938	0.04956	0.04976	0.04986	0.04976	0.0499	0.04999	0.04999	0.04982	0.0499	0.05013	0.05003	0.05017	0.05009	0.05032	0.05021	0.05031	0.05028	0.05021	0.05037	0.05067	0.0504	0.05046	0.05038	0.05087	0.05061	0.05071	0.05065	0.05056	0.05062	0.05081	0.05082
719	0.05012	0.04928	0.04894	0.04858	0.04866	0.04896	0.04896	0.04895	0.04931	0.04918	0.04902	0.04902	0.04924	0.049	0.04915	0.04932	0.04895	0.04903	0.04895	0.04925	0.04948	0.04933	0.04931	0.04936	0.0494	0.04942	0.04939	0.04941	0.04948	0.04978	0.04949	0.05001	0.04963	0.04972	0.04963	0.04971	0.04966	0.05009	0.04965	0.04972	0.04985	0.04996	0.05001	0.05017	0.05003	0.05003	0.05002	0.05017	0.0501
720	0.05045	0.04915	0.04938	0.04892	0.0493	0.0493	0.04938	0.0493	0.04938	0.04922	0.04945	0.04938	0.04961	0.04938	0.04976	0.04953	0.04961	0.04915	0.04938	0.04961	0.04961	0.04938	0.04983	0.04945	0.04976	0.04953	0.04976	0.04991	0.04983	0.04991	0.04983	0.05006	0.04999	0.05006	0.05006	0.04999	0.04999	0.05037	0.05006	0.05006	0.05014	0.05037	0.05037	0.05052	0.05022	0.05014	0.05045	0.0506	0.05052
721	0.0506	0.04946	0.04937	0.04915	0.04915	0.04944	0.04931	0.04952	0.04991	0.04946	0.0496	0.04959	0.04976	0.04945	0.04967	0.04982	0.04959	0.04939	0.04943	0.04954	0.04983	0.04979	0.04969	0.04968	0.04984	0.04985	0.04983	0.05006	0.05003	0.05006	0.04982	0.05037	0.04998	0.05017	0.05007	0.05028	0.05012	0.05044	0.05006	0.05024	0.05036	0.0506	0.05061	0.05058	0.05048	0.05039	0.05043	0.05058	0.05084
722	0.05078	0.04937	0.04948	0.04917	0.04946	0.0495	0.04966	0.04946	0.04963	0.04944	0.04972	0.04946	0.04986	0.04954	0.04984	0.04959	0.04969	0.04947	0.0494	0.04988	0.04986	0.04989	0.05	0.04985	0.05009	0.04993	0.04992	0.05003	0.04989	0.0502	0.04997	0.05029	0.05007	0.05049	0.0503	0.05013	0.0502	0.05063	0.05025	0.05048	0.05037	0.05063	0.0507	0.05063	0.05071	0.05064	0.05055	0.05069	0.05096
723	0.05094	0.04969	0.04967	0.04933	0.04944	0.0497	0.0498	0.04972	0.04992	0.0497	0.04983	0.04984	0.05	0.04967	0.04989	0.04985	0.04966	0.04967	0.04977	0.0499	0.05017	0.05002	0.05009	0.05008	0.05015	0.05009	0.05003	0.0502	0.05043	0.05051	0.05028	0.05051	0.05039	0.0503	0.05033	0.05038	0.05043	0.0508	0.05041	0.05034	0.05063	0.05071	0.05064	0.05089	0.05067	0.0507	0.05068	0.05091	0.05089
724	0.05095	0.04967	0.04954	0.04921	0.04963	0.0497	0.04975	0.04976	0.04985	0.04981	0.04969	0.04965	0.04993	0.0497	0.04996	0.04982	0.04977	0.0495	0.04975	0.04995	0.05003	0.04997	0.05026	0.04995	0.05006	0.04996	0.05	0.0502	0.05025	0.05045	0.05019	0.05063	0.05045	0.0505	0.0505	0.05033	0.05042	0.05071	0.05041	0.05051	0.05066	0.05085	0.05067	0.05077	0.05075	0.05057	0.05067	0.05084	0.05084
725	0.05005	0.04897	0.04891	0.04852	0.04893	0.04912	0.049	0.04905	0.04917	0.04904	0.0491	0.04894	0.04925	0.04886	0.04921	0.04917	0.04909	0.04883	0.04901	0.04926	0.04933	0.04927	0.04931	0.0494	0.04956	0.04928	0.04944	0.04954	0.04959	0.04953	0.0495	0.05	0.04966	0.04979	0.04978	0.0495	0.04981	0.05008	0.04959	0.04966	0.04995	0.05	0.04995	0.04997	0.05005	0.04992	0.04991	0.05011	0.05017
726	0.04932	0.04809	0.04801	0.04762	0.04794	0.04787	0.04799	0.04801	0.04825	0.04802	0.04816	0.04805	0.04847	0.0479	0.04828	0.04816	0.04821	0.04795	0.04802	0.04821	0.04818	0.04839	0.04847	0.04836	0.04834	0.04825	0.04851	0.04868	0.04855	0.04874	0.04843	0.0488	0.04879	0.049	0.04872	0.04858	0.04859	0.04895	0.04876	0.04885	0.04883	0.04921	0.04923	0.04922	0.04911	0.04915	0.04899	0.04926	0.04915
727	0.04991	0.04872	0.04872	0.04836	0.04857	0.04878	0.04878	0.04873	0.04887	0.04872	0.04873	0.04856	0.04918	0.04866	0.04895	0.04887	0.04866	0.04858	0.04872	0.04894	0.04907	0.04901	0.0491	0.04903	0.04921	0.04931	0.04924	0.04931	0.04923	0.04941	0.0493	0.04974	0.04953	0.04948	0.04939	0.04924	0.04938	0.04989	0.04939	0.0494	0.04952	0.04977	0.04963	0.04977	0.04975	0.04962	0.04969	0.04975	0.04997
728	0.05008	0.04883	0.04876	0.04832	0.04876	0.04876	0.0489	0.04862	0.04891	0.04883	0.04884	0.04891	0.04905	0.04861	0.04898	0.04891	0.04891	0.04861	0.04876	0.04905	0.04912	0.04919	0.04913	0.04898	0.04927	0.04905	0.0492	0.04935	0.04935	0.04927	0.04927	0.04963	0.04956	0.04957	0.0495	0.04942	0.04935	0.04978	0.04949	0.04957	0.04964	0.04978	0.04979	0.04986	0.04993	0.04979	0.04971	0.05015	0.04993
729	0.05013	0.04887	0.04885	0.04866	0.04885	0.049	0.04878	0.04892	0.04917	0.04893	0.04908	0.04892	0.04916	0.04897	0.04918	0.04909	0.04901	0.04879	0.04892	0.04908	0.04925	0.04908	0.04931	0.04931	0.04929	0.04937	0.04945	0.04958	0.04956	0.0496	0.04953	0.04974	0.04951	0.04966	0.0498	0.04958	0.04974	0.05011	0.0496	0.04963	0.04989	0.04987	0.04995	0.05002	0.05002	0.04989	0.04995	0.05007	0.05031
730	0.04942	0.04825	0.04831	0.048	0.04824	0.04832	0.04831	0.0482	0.04853	0.04839	0.04844	0.04842	0.04869	0.04842	0.0486	0.04849	0.04843	0.04812	0.04823	0.0486	0.04878	0.04857	0.0487	0.04867	0.04864	0.04858	0.04875	0.04885	0.04871	0.04894	0.0488	0.04915	0.04893	0.04907	0.04908	0.04894	0.04897	0.04931	0.04911	0.04899	0.04916	0.04922	0.04927	0.04939	0.04935	0.04936	0.04921	0.04943	0.04953
731	0.04888	0.0476	0.04779	0.0474	0.04764	0.04778	0.04768	0.04782	0.04783	0.0478	0.04772	0.04781	0.048	0.04757	0.04782	0.04779	0.04768	0.04749	0.04764	0.04789	0.04796	0.04812	0.04801	0.04803	0.04806	0.04796	0.04801	0.04822	0.04815	0.04839	0.04819	0.0485	0.04821	0.0483	0.04835	0.04827	0.04829	0.04857	0.04833	0.04848	0.04856	0.04856	0.04859	0.04873	0.0486	0.04864	0.04856	0.04866	0.04893
732	0.04949	0.04834	0.04823	0.04794	0.04824	0.04821	0.04841	0.04832	0.04843	0.04827	0.0482	0.04822	0.04848	0.04828	0.04843	0.04846	0.04839	0.04807	0.04827	0.04839	0.0486	0.04874	0.04862	0.04858	0.04862	0.04854	0.0486	0.04865	0.04867	0.04891	0.04877	0.04915	0.04891	0.04909	0.04884	0.04884	0.04892	0.0492	0.04892	0.04894	0.04925	0.04928	0.0493	0.0493	0.04924	0.04925	0.0493	0.0494	0.04939
733	0.04983	0.04866	0.04866	0.04816	0.04841	0.04873	0.04849	0.04859	0.04875	0.04863	0.04863	0.04864	0.04887	0.04863	0.04879	0.04864	0.04863	0.04842	0.04856	0.04869	0.04907	0.04875	0.04884	0.04882	0.04905	0.04888	0.04897	0.049	0.04898	0.04921	0.0491	0.04939	0.04922	0.04953	0.0492	0.04927	0.04931	0.04966	0.04932	0.04927	0.04953	0.04973	0.04953	0.04971	0.04964	0.0495	0.04958	0.04984	0.04979
734	0.04767	0.04641	0.04654	0.04616	0.04647	0.04667	0.04656	0.04656	0.04674	0.04652	0.04664	0.04652	0.04673	0.04656	0.04692	0.04689	0.04658	0.04626	0.04639	0.04685	0.04689	0.04691	0.04698	0.04682	0.04682	0.04683	0.04694	0.04712	0.04705	0.04711	0.04689	0.04731	0.0472	0.04741	0.04725	0.04715	0.047	0.04763	0.04719	0.04727	0.04742	0.04754	0.04745	0.04762	0.04753	0.04745	0.04732	0.04788	0.04766
735	0.04823	0.04705	0.04699	0.04678	0.04706	0.0472	0.04699	0.0472	0.04719	0.04719	0.04727	0.04719	0.04733	0.04713	0.0474	0.0472	0.04699	0.04692	0.04692	0.0472	0.0474	0.0474	0.04734	0.04754	0.04747	0.04748	0.0474	0.04761	0.04754	0.04788	0.0476	0.04802	0.04761	0.04775	0.04775	0.04767	0.04781	0.04802	0.04781	0.04775	0.04795	0.04815	0.04803	0.04802	0.04816	0.04809	0.04808	0.04823	0.04843
736	0.04824	0.04721	0.04707	0.04665	0.04693	0.04699	0.04713	0.04706	0.04733	0.04712	0.04706	0.04719	0.04748	0.04699	0.04733	0.04728	0.04707	0.04693	0.04699	0.04728	0.04755	0.04754	0.04748	0.04733	0.04732	0.04727	0.04748	0.04761	0.04755	0.04774	0.04767	0.04794	0.0477	0.04777	0.04776	0.04775	0.04761	0.04808	0.04774	0.04782	0.04803	0.04817	0.04791	0.04824	0.0481	0.04802	0.04803	0.04837	0.04829
737	0.04895	0.04777	0.04765	0.04732	0.04759	0.04777	0.04754	0.04774	0.04784	0.04768	0.04782	0.04775	0.048	0.04767	0.04788	0.04788	0.04765	0.04767	0.04759	0.04791	0.04804	0.04793	0.04792	0.04795	0.04793	0.04808	0.048	0.04814	0.04823	0.04828	0.04814	0.04838	0.04847	0.0486	0.04839	0.04835	0.04833	0.04853	0.04824	0.04834	0.04855	0.04874	0.04883	0.04872	0.04875	0.04862	0.04872	0.04894	0.04877
738	0.04999	0.04893	0.04899	0.04849	0.04881	0.04902	0.04901	0.04887	0.04919	0.04892	0.04906	0.04898	0.04926	0.0488	0.0492	0.04906	0.04898	0.04878	0.04898	0.04907	0.04918	0.04928	0.04923	0.04918	0.04939	0.04913	0.04928	0.04942	0.04944	0.04957	0.04941	0.04981	0.04952	0.04959	0.04948	0.04946	0.0494	0.05	0.04975	0.04952	0.04983	0.04993	0.0499	0.04995	0.04988	0.0498	0.04992	0.05023	0.05015
739	0.04923	0.04822	0.04813	0.0477	0.04796	0.04811	0.04804	0.04813	0.04828	0.04802	0.04826	0.04819	0.04838	0.04807	0.04846	0.04834	0.0482	0.04798	0.04792	0.04836	0.04848	0.04855	0.0485	0.04832	0.04852	0.0485	0.04847	0.04857	0.04872	0.04885	0.04866	0.04894	0.04879	0.04881	0.04879	0.04866	0.04876	0.04911	0.04874	0.04872	0.04906	0.04912	0.04914	0.0492	0.04919	0.04902	0.04907	0.04914	0.04938
740	0.04908	0.04789	0.04784	0.04758	0.04791	0.04793	0.04805	0.04789	0.04807	0.04798	0.04806	0.04796	0.04825	0.04805	0.04832	0.04809	0.04794	0.0478	0.04798	0.04827	0.04828	0.04832	0.04836	0.04817	0.04837	0.04817	0.04826	0.04833	0.04849	0.04869	0.04838	0.04877	0.04858	0.04871	0.04862	0.04857	0.0486	0.04898	0.0487	0.04871	0.04885	0.04898	0.04891	0.04908	0.04911	0.04889	0.04901	0.04911	0.04916
741	0.0503	0.049	0.04905	0.04847	0.04887	0.04897	0.04906	0.04906	0.0492	0.04905	0.04913	0.04904	0.04927	0.04912	0.0492	0.04921	0.0491	0.04895	0.04894	0.04914	0.04947	0.04937	0.04926	0.04931	0.04945	0.04937	0.04938	0.04944	0.04951	0.04968	0.04949	0.04998	0.04958	0.04971	0.04964	0.04973	0.04977	0.05021	0.04974	0.04979	0.04986	0.04999	0.0501	0.05026	0.05013	0.05001	0.05012	0.05032	0.05025
742	0.05033	0.04921	0.04918	0.04901	0.04917	0.04918	0.04939	0.04926	0.04936	0.04919	0.04919	0.04934	0.0494	0.04919	0.04945	0.04928	0.04927	0.049	0.04905	0.04945	0.04978	0.04955	0.04966	0.04955	0.04962	0.04969	0.04961	0.04975	0.04969	0.0499	0.04975	0.05019	0.04995	0.04995	0.04968	0.04977	0.04962	0.05028	0.04987	0.04976	0.05024	0.05018	0.05019	0.05041	0.05012	0.05026	0.05012	0.0504	0.0504
743	0.05073	0.04939	0.0496	0.04924	0.04945	0.04967	0.04952	0.0496	0.04953	0.04953	0.04967	0.0496	0.04974	0.0496	0.04981	0.04967	0.04953	0.04939	0.04939	0.04974	0.04981	0.04981	0.04988	0.04974	0.04988	0.05002	0.04995	0.04995	0.05002	0.05009	0.05009	0.05044	0.05023	0.0503	0.05023	0.05016	0.05031	0.05052	0.0503	0.05016	0.05037	0.05045	0.05044	0.05051	0.05045	0.05045	0.05044	0.05072	0.05066
744	0.05098	0.04998	0.0496	0.04943	0.04964	0.04988	0.04978	0.04969	0.05007	0.04983	0.04988	0.04982	0.05012	0.04976	0.04993	0.04997	0.04978	0.04972	0.04968	0.04999	0.05018	0.05019	0.05006	0.04999	0.05017	0.05018	0.05025	0.05019	0.05024	0.05056	0.05023	0.05067	0.05047	0.05062	0.05048	0.05053	0.05046	0.05098	0.0504	0.05049	0.05069	0.05098	0.0507	0.0509	0.0509	0.05088	0.05062	0.05085	0.05105
745	0.05093	0.04966	0.04959	0.04936	0.04964	0.04964	0.04975	0.04972	0.04963	0.0496	0.04972	0.04963	0.04994	0.04966	0.05014	0.04982	0.04974	0.04927	0.04961	0.04992	0.05002	0.05005	0.05004	0.05006	0.05005	0.05013	0.05002	0.05003	0.05008	0.05047	0.0501	0.05047	0.0504	0.05041	0.05058	0.05037	0.05044	0.05081	0.05043	0.05044	0.05054	0.05078	0.05078	0.05078	0.05074	0.05066	0.05069	0.05108	0.05107
746	0.05127	0.04999	0.05001	0.04952	0.04983	0.05004	0.04997	0.04991	0.05028	0.04998	0.05012	0.04996	0.0502	0.04985	0.05023	0.05015	0.05005	0.0497	0.04999	0.05011	0.05041	0.05042	0.05025	0.0503	0.05045	0.05034	0.05037	0.05038	0.05038	0.0507	0.05045	0.05083	0.05066	0.05068	0.05081	0.05058	0.05083	0.05109	0.05076	0.05075	0.05091	0.05104	0.05112	0.05116	0.05117	0.05113	0.05096	0.05121	0.05142
747	0.05078	0.04949	0.04939	0.04915	0.04952	0.0495	0.04949	0.04942	0.04954	0.04952	0.04949	0.04943	0.04982	0.04946	0.04961	0.0497	0.0495	0.04934	0.04931	0.04979	0.04975	0.04986	0.04975	0.04976	0.04981	0.04978	0.04989	0.05001	0.04991	0.0503	0.04997	0.05034	0.05008	0.05037	0.05013	0.05012	0.05011	0.05068	0.05022	0.0502	0.05034	0.05048	0.0505	0.05062	0.05053	0.05041	0.05043	0.05065	0.05074
748	0.05037	0.04924	0.04925	0.04896	0.0492	0.0494	0.04925	0.04921	0.04946	0.0493	0.04933	0.04935	0.04949	0.0493	0.04964	0.04945	0.04934	0.04904	0.04917	0.04952	0.04972	0.04959	0.04963	0.04952	0.04965	0.04964	0.04973	0.04981	0.0497	0.05	0.04977	0.05015	0.04999	0.05013	0.04977	0.0499	0.04987	0.05035	0.04981	0.04996	0.05006	0.05025	0.0503	0.05042	0.0503	0.05026	0.05032	0.05046	0.05051
749	0.0502	0.04892	0.04895	0.04853	0.04873	0.04881	0.0489	0.04878	0.04898	0.04886	0.04907	0.04901	0.04911	0.04893	0.04903	0.04905	0.04882	0.04863	0.04877	0.04913	0.04921	0.04918	0.04921	0.04919	0.04944	0.04927	0.0492	0.04928	0.04943	0.04957	0.04945	0.04972	0.04942	0.04976	0.04971	0.04949	0.04962	0.04986	0.04957	0.04955	0.04972	0.04993	0.04995	0.05007	0.0499	0.04989	0.04988	0.04998	0.0503
750	0.04899	0.04782	0.04768	0.04742	0.04768	0.04781	0.04795	0.04775	0.04807	0.04782	0.04775	0.04775	0.04807	0.04782	0.048	0.04801	0.04781	0.04762	0.04788	0.04801	0.04814	0.04821	0.04807	0.04807	0.04828	0.04807	0.04833	0.0482	0.04834	0.04854	0.04815	0.0488	0.04846	0.0484	0.04841	0.04847	0.04834	0.04886	0.04847	0.0484	0.04867	0.04886	0.04879	0.04893	0.04873	0.04866	0.04879	0.04906	0.0488
751	0.04927	0.04804	0.04803	0.04765	0.04789	0.04797	0.04796	0.04798	0.04817	0.04798	0.04812	0.04811	0.04829	0.04797	0.0483	0.04815	0.04803	0.04777	0.04795	0.04822	0.0483	0.04823	0.04829	0.04841	0.04851	0.04843	0.04855	0.04863	0.0485	0.04855	0.04838	0.04881	0.04862	0.04883	0.04869	0.04863	0.04875	0.04907	0.04875	0.04863	0.04876	0.04914	0.04908	0.04913	0.04909	0.04908	0.04894	0.04902	0.04928
752	0.04959	0.04851	0.04841	0.04818	0.04837	0.04855	0.04854	0.04866	0.04869	0.04858	0.04869	0.04849	0.04872	0.04845	0.04883	0.04861	0.04847	0.04832	0.04825	0.04869	0.04891	0.04887	0.04881	0.0486	0.04908	0.04883	0.0489	0.04895	0.04903	0.04916	0.04902	0.0493	0.04917	0.04916	0.04915	0.04918	0.04906	0.04944	0.04912	0.0492	0.04939	0.04954	0.04951	0.04939	0.04957	0.0494	0.04938	0.04972	0.04958
753	0.0498	0.04857	0.04861	0.04826	0.04861	0.04869	0.04859	0.04858	0.04867	0.04857	0.04863	0.04864	0.04883	0.04851	0.04882	0.04871	0.0486	0.04837	0.04852	0.04882	0.04888	0.04886	0.04893	0.04893	0.04909	0.04889	0.04892	0.04905	0.04903	0.04936	0.04899	0.04928	0.04912	0.04933	0.04931	0.04921	0.04927	0.04954	0.04927	0.04924	0.04941	0.04968	0.04961	0.0496	0.04961	0.04973	0.04948	0.04965	0.04987
754	0.04931	0.0482	0.04798	0.04777	0.04799	0.0481	0.04817	0.04815	0.04838	0.04816	0.04826	0.04824	0.04834	0.04813	0.0485	0.04824	0.04818	0.04802	0.04816	0.04833	0.04856	0.04836	0.04851	0.04838	0.04864	0.0484	0.0485	0.04861	0.04863	0.0489	0.04873	0.04898	0.04878	0.04882	0.04882	0.04874	0.04884	0.04916	0.04879	0.0487	0.0489	0.04914	0.04915	0.04912	0.04914	0.04906	0.04904	0.04925	0.04934
755	0.04927	0.04812	0.04813	0.04771	0.04805	0.04814	0.04825	0.0482	0.04825	0.04815	0.04826	0.04808	0.04836	0.04813	0.04841	0.04829	0.04824	0.0479	0.04817	0.04838	0.04848	0.04844	0.04851	0.04852	0.04859	0.04843	0.04855	0.04857	0.04872	0.04881	0.04865	0.04897	0.04875	0.04885	0.04883	0.04891	0.04899	0.04914	0.0488	0.04889	0.04904	0.04914	0.04915	0.04932	0.04897	0.04903	0.0492	0.04928	0.04932
756	0.04835	0.04743	0.04733	0.04692	0.04719	0.04739	0.04715	0.04732	0.04755	0.0474	0.04737	0.0475	0.04756	0.04726	0.04768	0.04742	0.04726	0.04715	0.04732	0.04754	0.04768	0.04753	0.04754	0.04765	0.04771	0.04756	0.04763	0.04775	0.04796	0.04799	0.04781	0.04827	0.04791	0.048	0.04792	0.04804	0.04803	0.04829	0.04792	0.04789	0.04809	0.0483	0.04836	0.04846	0.04837	0.04826	0.04826	0.0485	0.0485
757	0.04698	0.04578	0.04584	0.0456	0.04584	0.04589	0.04582	0.04583	0.04597	0.04567	0.04601	0.04578	0.04608	0.04577	0.04597	0.04602	0.04585	0.04568	0.04584	0.04608	0.04609	0.04601	0.04626	0.04614	0.04625	0.0462	0.04618	0.04626	0.04627	0.04644	0.04626	0.04676	0.04645	0.04662	0.04655	0.04644	0.04638	0.0468	0.04656	0.04655	0.04668	0.04669	0.04687	0.04687	0.04693	0.04669	0.04686	0.04687	0.04704
758	0.04619	0.04523	0.04506	0.04464	0.04499	0.04527	0.04517	0.04516	0.04523	0.04506	0.04523	0.04528	0.04535	0.04511	0.0453	0.04517	0.04494	0.0447	0.04499	0.04528	0.04534	0.04541	0.04535	0.04528	0.04546	0.04534	0.04564	0.04559	0.04559	0.04564	0.04546	0.04582	0.04558	0.04571	0.04582	0.0457	0.0457	0.04613	0.0457	0.04564	0.04582	0.04589	0.04594	0.04607	0.04606	0.04583	0.04588	0.04618	0.04623
759	0.04733	0.04606	0.0461	0.04582	0.04605	0.04589	0.04605	0.04595	0.04615	0.04599	0.04617	0.04585	0.04638	0.04601	0.04622	0.04612	0.04611	0.0459	0.04593	0.04619	0.04627	0.04637	0.04654	0.04616	0.04631	0.04627	0.04628	0.04645	0.04654	0.04651	0.04644	0.04692	0.04663	0.04686	0.04672	0.04667	0.04662	0.04706	0.04666	0.04667	0.04684	0.04698	0.04702	0.04713	0.04695	0.04695	0.04705	0.04707	0.04709
760	0.04704	0.04609	0.04595	0.04559	0.04583	0.04611	0.04596	0.04601	0.04616	0.0459	0.046	0.046	0.04628	0.0459	0.04626	0.04602	0.04595	0.04576	0.04589	0.04626	0.04641	0.04639	0.04622	0.04623	0.04633	0.04634	0.04638	0.0464	0.04644	0.04661	0.04641	0.04678	0.04662	0.04662	0.0466	0.04659	0.04656	0.04689	0.04659	0.04654	0.04665	0.04691	0.04679	0.04691	0.0469	0.04666	0.04686	0.04703	0.04711
761	0.04775	0.04649	0.04657	0.04631	0.04635	0.04653	0.04651	0.04657	0.04658	0.04643	0.04661	0.04652	0.04675	0.04644	0.04695	0.04673	0.04654	0.04644	0.04646	0.0468	0.04687	0.04673	0.04686	0.04662	0.04701	0.04685	0.04694	0.04715	0.0471	0.04716	0.04699	0.04736	0.04713	0.04724	0.04721	0.04715	0.04719	0.04754	0.04722	0.04714	0.0473	0.04743	0.04755	0.04765	0.04758	0.04746	0.04749	0.04763	0.04771
762	0.04915	0.04797	0.04782	0.04759	0.04766	0.04789	0.04795	0.048	0.04803	0.04799	0.04797	0.04785	0.0481	0.04795	0.04811	0.04817	0.04782	0.0478	0.04785	0.04806	0.04819	0.04813	0.0482	0.04819	0.04831	0.04817	0.04827	0.0484	0.04846	0.04859	0.04839	0.04873	0.04858	0.04862	0.04856	0.04849	0.04869	0.04891	0.04856	0.04859	0.04872	0.04887	0.04893	0.04898	0.04893	0.04888	0.04901	0.04902	0.04909
763	0.04848	0.04729	0.04724	0.04699	0.04723	0.04736	0.04728	0.04731	0.04745	0.04723	0.04719	0.0472	0.0475	0.04729	0.04757	0.04727	0.04733	0.04706	0.04727	0.0475	0.04763	0.04757	0.04749	0.04752	0.04759	0.04754	0.04759	0.0478	0.04797	0.04784	0.0477	0.04809	0.04779	0.04808	0.04797	0.04796	0.04787	0.04807	0.048	0.04793	0.04817	0.04824	0.0483	0.04841	0.04837	0.04822	0.04818	0.0484	0.04848
764	0.04722	0.04627	0.04627	0.04587	0.0461	0.04623	0.04616	0.04628	0.04622	0.04627	0.04627	0.04627	0.04634	0.04628	0.04634	0.04633	0.04615	0.04605	0.04616	0.04639	0.04645	0.04657	0.0465	0.04645	0.04668	0.04657	0.04645	0.04674	0.04671	0.04698	0.04682	0.04705	0.04673	0.04688	0.04681	0.04681	0.04675	0.0472	0.04675	0.04687	0.04688	0.04716	0.04704	0.04712	0.04706	0.04705	0.04721	0.04715	0.04723
765	0.04656	0.04528	0.0454	0.04499	0.04522	0.04522	0.04517	0.04528	0.04546	0.04517	0.04529	0.04522	0.04558	0.04522	0.04552	0.04534	0.04534	0.04494	0.04522	0.04551	0.04569	0.04551	0.04568	0.04557	0.0458	0.04557	0.04563	0.04591	0.0458	0.04597	0.04563	0.04609	0.04597	0.04597	0.04603	0.04604	0.0458	0.04632	0.04598	0.04586	0.04621	0.04627	0.04638	0.04632	0.04627	0.04621	0.04626	0.0465	0.04638
766	0.04893	0.04787	0.04779	0.04733	0.04764	0.04776	0.04788	0.0478	0.04785	0.0478	0.04804	0.04776	0.04809	0.04772	0.04799	0.04793	0.04762	0.04755	0.04762	0.04791	0.04809	0.04803	0.04804	0.04802	0.04823	0.0481	0.04804	0.04817	0.04828	0.04851	0.04829	0.04867	0.04834	0.04848	0.04844	0.04864	0.04841	0.04889	0.04832	0.04847	0.04876	0.0489	0.04872	0.04882	0.04883	0.04882	0.04871	0.04891	0.04895
767	0.0506	0.04941	0.04938	0.04905	0.04939	0.04947	0.04943	0.04939	0.04946	0.04932	0.04943	0.04935	0.04968	0.04922	0.04973	0.04953	0.04942	0.04905	0.04927	0.0495	0.0497	0.0496	0.04969	0.04961	0.04988	0.04963	0.04973	0.04993	0.0499	0.05005	0.04985	0.05024	0.05001	0.05021	0.04995	0.0501	0.05007	0.05043	0.05001	0.05001	0.05021	0.05052	0.0505	0.05039	0.05047	0.05042	0.05044	0.05068	0.05057
768	0.04892	0.04773	0.0477	0.04727	0.04758	0.04783	0.04778	0.04779	0.04799	0.04772	0.04783	0.04773	0.04798	0.0476	0.04806	0.04801	0.04776	0.0476	0.0477	0.04789	0.04816	0.04799	0.04811	0.04795	0.04809	0.04806	0.04821	0.04817	0.04826	0.04849	0.04822	0.0486	0.04839	0.04851	0.04833	0.04841	0.04842	0.04884	0.04841	0.04844	0.0486	0.04875	0.04871	0.0488	0.0488	0.04876	0.04878	0.0489	0.0489
769	0.04788	0.04648	0.04647	0.04624	0.04627	0.04659	0.04663	0.04664	0.04672	0.04644	0.04666	0.04668	0.04679	0.04652	0.04686	0.04684	0.04657	0.04639	0.04653	0.04682	0.04693	0.04674	0.04699	0.04675	0.04681	0.04693	0.04687	0.04696	0.04699	0.04715	0.04701	0.04737	0.04725	0.04732	0.04724	0.04712	0.0471	0.04751	0.04721	0.04721	0.04746	0.04757	0.04754	0.04759	0.04753	0.04738	0.04747	0.04769	0.04776
770	0.04849	0.0473	0.04718	0.04697	0.0471	0.04727	0.04732	0.04728	0.0474	0.04735	0.0474	0.04723	0.04747	0.04735	0.04754	0.04741	0.04726	0.04704	0.04725	0.04749	0.04765	0.0474	0.04764	0.04745	0.04759	0.04762	0.04769	0.04774	0.04775	0.04797	0.0477	0.04803	0.04791	0.0479	0.04794	0.04799	0.04794	0.0484	0.04804	0.04784	0.04809	0.0481	0.04823	0.04831	0.04821	0.04819	0.04837	0.04832	0.0484
771	0.04829	0.0469	0.04706	0.04677	0.04701	0.047	0.04713	0.04705	0.04719	0.04697	0.04712	0.04699	0.04734	0.047	0.04711	0.04712	0.04707	0.04683	0.04702	0.04736	0.04741	0.04716	0.04759	0.04734	0.04746	0.04741	0.04742	0.0476	0.04766	0.04759	0.04751	0.04783	0.04771	0.04788	0.04769	0.04771	0.04752	0.04791	0.04771	0.04769	0.04782	0.04815	0.04818	0.04811	0.04799	0.04794	0.04801	0.04812	0.04822
772	0.04989	0.04867	0.04861	0.0483	0.04855	0.04867	0.04861	0.04873	0.04873	0.04861	0.04885	0.04873	0.04891	0.04873	0.0491	0.04879	0.04861	0.04836	0.04855	0.04879	0.04915	0.04898	0.04903	0.04891	0.04915	0.04903	0.04922	0.04915	0.04909	0.0494	0.04934	0.04952	0.04934	0.04928	0.04946	0.04946	0.04952	0.04971	0.04946	0.04946	0.04952	0.04964	0.04964	0.04983	0.04977	0.04977	0.04971	0.04971	0.05001
773	0.05002	0.04881	0.04883	0.04846	0.04867	0.04877	0.04875	0.04869	0.04894	0.0488	0.04885	0.04887	0.049	0.04861	0.04907	0.04882	0.04882	0.04851	0.04866	0.04898	0.049	0.04904	0.04911	0.04905	0.04911	0.04905	0.0491	0.04915	0.04923	0.04934	0.04923	0.0494	0.04931	0.04954	0.0494	0.04945	0.04939	0.04976	0.04945	0.04937	0.04952	0.04985	0.04977	0.0498	0.04988	0.04972	0.04978	0.04995	0.05003
774	0.05066	0.04958	0.04952	0.04922	0.04939	0.04961	0.04955	0.04961	0.0497	0.04947	0.04956	0.04964	0.04984	0.04951	0.04976	0.04969	0.04946	0.04937	0.04928	0.04967	0.04997	0.04987	0.04983	0.04977	0.05	0.04983	0.05001	0.04998	0.04996	0.05028	0.05006	0.05032	0.05004	0.05022	0.05015	0.05015	0.05028	0.05058	0.05019	0.0501	0.05033	0.05059	0.05052	0.05051	0.05054	0.05059	0.05056	0.05062	0.05079
775	0.05159	0.05028	0.05033	0.04997	0.0503	0.05045	0.05041	0.05025	0.05046	0.05038	0.05042	0.05034	0.05069	0.05029	0.0507	0.05044	0.0502	0.05018	0.05033	0.05064	0.05072	0.05069	0.0507	0.05061	0.05083	0.05076	0.05075	0.05094	0.05091	0.05119	0.05081	0.05124	0.05095	0.05125	0.05116	0.0511	0.05117	0.05148	0.05123	0.05122	0.05124	0.05151	0.05156	0.05159	0.05148	0.05129	0.05142	0.05159	0.05159
776	0.05176	0.05049	0.05044	0.05015	0.05031	0.05058	0.05048	0.05044	0.05076	0.05066	0.0506	0.05054	0.05075	0.05048	0.05076	0.05084	0.05052	0.05024	0.05036	0.05072	0.05093	0.05095	0.05088	0.05079	0.05098	0.05098	0.05078	0.05088	0.05103	0.05129	0.05102	0.05146	0.05106	0.05127	0.05134	0.05122	0.05121	0.0516	0.05135	0.05106	0.05147	0.05162	0.05161	0.05165	0.05156	0.05145	0.05165	0.05162	0.05188
777	0.05156	0.05033	0.05038	0.05004	0.05032	0.05043	0.05043	0.0505	0.05053	0.05039	0.05036	0.0505	0.05076	0.05039	0.05075	0.0506	0.05044	0.05001	0.05031	0.05073	0.05071	0.05067	0.05071	0.05067	0.05082	0.05075	0.05088	0.05099	0.05089	0.05109	0.0508	0.05129	0.05112	0.05134	0.05128	0.05103	0.05113	0.05153	0.05113	0.05105	0.05132	0.05155	0.05153	0.0515	0.05142	0.05133	0.05144	0.05176	0.0517
778	0.05077	0.04959	0.04961	0.04917	0.0493	0.0498	0.04954	0.04961	0.04977	0.04976	0.04965	0.04973	0.04999	0.04954	0.0498	0.04983	0.04954	0.04927	0.04955	0.04979	0.0499	0.04995	0.04977	0.04992	0.05003	0.04992	0.0498	0.04998	0.05029	0.05027	0.05015	0.0504	0.05035	0.05036	0.05043	0.05041	0.05029	0.05066	0.05034	0.05035	0.05033	0.05072	0.05048	0.05065	0.05077	0.05047	0.05066	0.05061	0.05091
779	0.05002	0.04869	0.04869	0.04839	0.04864	0.04869	0.04875	0.04863	0.04887	0.0488	0.04881	0.04869	0.04893	0.04869	0.04893	0.04899	0.04875	0.04851	0.04851	0.04899	0.04899	0.04905	0.04918	0.04881	0.04912	0.04894	0.049	0.0493	0.04911	0.04942	0.04911	0.04966	0.04929	0.04954	0.04942	0.04929	0.04936	0.04972	0.04941	0.04936	0.04966	0.04984	0.04973	0.04984	0.04984	0.04954	0.04966	0.04991	0.04984
780	0.05046	0.04929	0.0492	0.04889	0.04926	0.04944	0.04922	0.04938	0.04937	0.0492	0.04942	0.04935	0.04956	0.04931	0.04957	0.04948	0.04927	0.049	0.04915	0.04949	0.04959	0.04957	0.0496	0.04959	0.0498	0.04986	0.04962	0.04982	0.0498	0.04993	0.04974	0.05009	0.04989	0.0501	0.05017	0.04989	0.04998	0.0503	0.05001	0.05002	0.05002	0.05034	0.05035	0.05038	0.05036	0.05032	0.05024	0.05047	0.05048
781	0.04963	0.04849	0.0485	0.04821	0.04833	0.04845	0.04853	0.04844	0.0485	0.04845	0.04844	0.04851	0.04872	0.04837	0.04873	0.04863	0.04849	0.04817	0.04832	0.04863	0.04883	0.0487	0.04876	0.04872	0.04877	0.04873	0.04872	0.04907	0.04881	0.04913	0.04884	0.04927	0.04907	0.04916	0.04914	0.04908	0.04907	0.04946	0.04922	0.04917	0.04936	0.04943	0.04949	0.04959	0.0495	0.04941	0.04941	0.04958	0.04963
782	0.04982	0.04849	0.04861	0.04822	0.04842	0.04867	0.04849	0.04864	0.04878	0.04855	0.04859	0.0485	0.04887	0.04847	0.0489	0.0489	0.04854	0.04842	0.04861	0.04869	0.04888	0.04878	0.0489	0.04879	0.04899	0.04887	0.04894	0.04902	0.04912	0.04925	0.04911	0.04944	0.04912	0.04927	0.0493	0.04922	0.04926	0.04962	0.04925	0.04921	0.04931	0.04967	0.04958	0.04952	0.04965	0.04941	0.0495	0.04973	0.04979
783	0.05004	0.04892	0.04888	0.04843	0.04879	0.04883	0.04889	0.04879	0.04905	0.04882	0.04887	0.04884	0.04911	0.04869	0.04909	0.049	0.04887	0.04867	0.04882	0.04909	0.04912	0.04912	0.04913	0.04911	0.04925	0.04913	0.04913	0.04928	0.04942	0.04953	0.04924	0.04976	0.0494	0.04965	0.04948	0.04949	0.04953	0.04989	0.04949	0.04949	0.04965	0.04989	0.04967	0.04995	0.04992	0.04979	0.04973	0.05011	0.04997
784	0.05084	0.04959	0.04947	0.04925	0.04947	0.04965	0.04959	0.04968	0.04989	0.04964	0.04958	0.04954	0.04985	0.04979	0.04974	0.04988	0.04964	0.04936	0.04943	0.04974	0.04988	0.05003	0.0499	0.0499	0.05	0.04998	0.04994	0.05002	0.05009	0.05035	0.0502	0.0505	0.05024	0.05037	0.05025	0.05022	0.05035	0.0507	0.05033	0.05031	0.0505	0.05069	0.05061	0.05083	0.05071	0.05064	0.05063	0.0508	0.05083
785	0.05104	0.0498	0.04996	0.04934	0.04967	0.04978	0.04986	0.04985	0.04998	0.04985	0.05003	0.04972	0.05015	0.0495	0.05021	0.05005	0.04997	0.04941	0.04985	0.05009	0.05017	0.04993	0.05011	0.05011	0.0503	0.0501	0.0501	0.05028	0.05041	0.05048	0.05023	0.0506	0.05055	0.05059	0.05054	0.05029	0.05054	0.05092	0.05054	0.05055	0.05074	0.05099	0.05086	0.05106	0.05086	0.05086	0.0508	0.05104	0.05104
786	0.05126	0.04981	0.04992	0.04968	0.04974	0.05012	0.04981	0.05012	0.05025	0.04999	0.05006	0.04993	0.05031	0.04994	0.0503	0.05012	0.05006	0.04975	0.04986	0.05012	0.05032	0.0502	0.05025	0.05018	0.05031	0.05038	0.05044	0.0505	0.05049	0.05069	0.05069	0.05089	0.05056	0.05088	0.05069	0.05063	0.05075	0.05107	0.05069	0.0507	0.05082	0.05095	0.05101	0.051	0.05113	0.05094	0.05095	0.05113	0.05126
787	0.05107	0.04992	0.04979	0.04951	0.04976	0.04985	0.04986	0.04985	0.04993	0.04978	0.04997	0.04973	0.05003	0.04972	0.05004	0.05	0.05003	0.0497	0.04966	0.05007	0.05021	0.05025	0.05022	0.05013	0.05018	0.05009	0.05014	0.05029	0.05018	0.05049	0.0503	0.05074	0.05042	0.05054	0.05053	0.05043	0.05049	0.05087	0.0505	0.05059	0.05068	0.05101	0.05094	0.05083	0.05082	0.05073	0.05081	0.05097	0.05106
788	0.04999	0.04869	0.04861	0.04841	0.04854	0.04874	0.04861	0.0487	0.04894	0.04864	0.04874	0.04864	0.04888	0.0486	0.04893	0.04881	0.04858	0.04849	0.04848	0.04888	0.04895	0.049	0.04891	0.04896	0.04908	0.04892	0.04896	0.0491	0.04922	0.04945	0.04924	0.04929	0.04929	0.04938	0.04933	0.04936	0.0493	0.04975	0.04939	0.04931	0.04946	0.04964	0.04968	0.04981	0.04976	0.04954	0.04954	0.04983	0.04992
789	0.0502	0.049	0.04898	0.04867	0.04885	0.04894	0.04905	0.04899	0.04912	0.04896	0.04902	0.04885	0.04931	0.0489	0.04927	0.04897	0.0489	0.04884	0.04885	0.0492	0.0494	0.04925	0.04927	0.04932	0.04942	0.0493	0.04941	0.04953	0.04955	0.04967	0.04939	0.04984	0.04961	0.0497	0.04979	0.0496	0.04955	0.05005	0.04967	0.04968	0.0498	0.04998	0.05002	0.05001	0.04994	0.04992	0.04984	0.05004	0.05016
790	0.05123	0.05013	0.05009	0.04961	0.0499	0.05016	0.05011	0.05018	0.05013	0.05013	0.05022	0.05005	0.0503	0.05003	0.05029	0.05018	0.05011	0.04972	0.04994	0.05025	0.05048	0.05033	0.05033	0.05042	0.05047	0.05037	0.05037	0.05053	0.05057	0.05088	0.0505	0.05103	0.05064	0.05081	0.05077	0.05062	0.05078	0.05111	0.05071	0.0507	0.05089	0.05115	0.05109	0.05126	0.05101	0.0511	0.05107	0.05134	0.05127
791	0.05141	0.05028	0.05012	0.04968	0.0499	0.05016	0.05007	0.05006	0.05026	0.04996	0.05022	0.05021	0.05016	0.05005	0.05038	0.05025	0.05006	0.0499	0.05016	0.05036	0.05046	0.05045	0.05045	0.05025	0.05051	0.05037	0.05048	0.05061	0.0505	0.0508	0.05057	0.05111	0.05065	0.05095	0.05077	0.05064	0.05089	0.05123	0.05077	0.05091	0.0509	0.05123	0.05122	0.05125	0.05109	0.05116	0.0511	0.05131	0.05149
792	0.05176	0.05043	0.0505	0.05016	0.0503	0.05048	0.05036	0.05056	0.05049	0.05042	0.05055	0.05049	0.05081	0.05049	0.05063	0.05063	0.05048	0.0503	0.0505	0.05069	0.05082	0.05075	0.05069	0.05075	0.05095	0.05082	0.05095	0.05108	0.05109	0.05128	0.05089	0.05141	0.05114	0.05129	0.05121	0.05102	0.0513	0.05155	0.05108	0.05109	0.05135	0.05149	0.05142	0.05168	0.05148	0.05156	0.05149	0.05161	0.05175
793	0.0512	0.05014	0.04995	0.04974	0.04988	0.05013	0.05002	0.05002	0.05028	0.05	0.0502	0.05013	0.05027	0.05001	0.05026	0.05014	0.05013	0.04968	0.04999	0.05027	0.05047	0.05047	0.05042	0.05027	0.05046	0.05034	0.05046	0.05072	0.05047	0.05066	0.05048	0.05104	0.05078	0.05081	0.05086	0.05067	0.0506	0.05112	0.05087	0.05081	0.05092	0.05112	0.05113	0.0512	0.05119	0.05093	0.051	0.05126	0.05125
794	0.04937	0.04807	0.04813	0.04769	0.04802	0.04802	0.04815	0.04815	0.0482	0.04803	0.04812	0.04804	0.04831	0.0481	0.04825	0.04828	0.04807	0.04788	0.04784	0.04824	0.04835	0.04832	0.04843	0.04829	0.04841	0.0484	0.04845	0.04848	0.04864	0.04877	0.04855	0.0487	0.0486	0.04887	0.04877	0.04866	0.04878	0.04907	0.04875	0.04878	0.04886	0.04896	0.04897	0.04921	0.04902	0.04903	0.04912	0.04916	0.04914
795	0.0498	0.0486	0.0486	0.04826	0.04846	0.0486	0.04857	0.04846	0.04868	0.04863	0.04864	0.04857	0.04877	0.04842	0.04901	0.0487	0.0486	0.04819	0.04858	0.04868	0.04886	0.04889	0.04888	0.04875	0.04901	0.04885	0.04889	0.04906	0.04894	0.04916	0.04896	0.04946	0.04923	0.04928	0.04932	0.04915	0.04914	0.04959	0.04915	0.04926	0.04938	0.04964	0.04955	0.0496	0.0496	0.04944	0.04955	0.04964	0.0499
796	0.05157	0.05042	0.05045	0.05014	0.05027	0.05047	0.05051	0.05049	0.05061	0.05045	0.05053	0.05048	0.05062	0.05035	0.05081	0.05064	0.05041	0.05015	0.05041	0.05069	0.05097	0.05093	0.05084	0.05067	0.05095	0.05089	0.05085	0.05101	0.05092	0.05123	0.051	0.05131	0.05104	0.05114	0.05111	0.05099	0.05111	0.05139	0.0511	0.0512	0.05125	0.05149	0.05135	0.05158	0.05148	0.0514	0.05149	0.05147	0.05167
797	0.05166	0.05033	0.05036	0.05014	0.05026	0.05032	0.05064	0.05025	0.05046	0.05036	0.05038	0.05035	0.05053	0.05036	0.05077	0.05059	0.05038	0.0502	0.05034	0.0505	0.05076	0.05073	0.05069	0.05052	0.05078	0.05074	0.05066	0.05087	0.05081	0.05114	0.05075	0.05138	0.05109	0.0512	0.05112	0.05093	0.05108	0.05138	0.05109	0.05121	0.05136	0.05145	0.05134	0.05157	0.05132	0.05141	0.05133	0.05167	0.05174
798	0.0514	0.05027	0.05016	0.04976	0.05008	0.05047	0.05018	0.05033	0.05039	0.05037	0.05036	0.05033	0.05069	0.05029	0.05043	0.05069	0.0503	0.04996	0.05015	0.05041	0.05076	0.05066	0.05055	0.05069	0.05069	0.05055	0.05059	0.05082	0.05089	0.05095	0.05081	0.05114	0.05084	0.05114	0.05098	0.05097	0.05103	0.05137	0.05097	0.0509	0.05119	0.05133	0.05124	0.05145	0.05145	0.05126	0.05141	0.05141	0.05154
799	0.05142	0.05024	0.0501	0.04976	0.0501	0.05011	0.05017	0.05024	0.05031	0.04997	0.0501	0.05011	0.05038	0.0501	0.05045	0.05031	0.05003	0.04983	0.0501	0.05031	0.05045	0.05059	0.05045	0.05045	0.05052	0.05045	0.05059	0.05073	0.05066	0.05093	0.05059	0.051	0.05086	0.05087	0.05093	0.05066	0.05087	0.05114	0.05087	0.05093	0.051	0.05114	0.05121	0.05135	0.05108	0.05114	0.05128	0.05128	0.05142
800	0.05192	0.05075	0.05075	0.05033	0.05059	0.05084	0.05067	0.05081	0.05088	0.0507	0.05091	0.05076	0.05111	0.05074	0.05089	0.05096	0.05077	0.05047	0.0506	0.0509	0.05111	0.05089	0.05096	0.05105	0.05117	0.05115	0.05112	0.05117	0.05137	0.05136	0.05116	0.05161	0.05137	0.05153	0.05142	0.05151	0.05143	0.0518	0.05146	0.05137	0.05161	0.05189	0.05186	0.05186	0.05174	0.05179	0.05171	0.05188	0.05202
801	0.05165	0.0505	0.05058	0.05016	0.0504	0.05072	0.05056	0.05049	0.05067	0.05058	0.05059	0.05058	0.05087	0.05045	0.0509	0.05063	0.05061	0.05021	0.05037	0.05079	0.0508	0.05087	0.05088	0.05056	0.05092	0.05079	0.05103	0.05104	0.05099	0.05118	0.051	0.05152	0.05121	0.05134	0.05122	0.05091	0.05123	0.05156	0.05126	0.05134	0.05144	0.05166	0.05159	0.05164	0.05157	0.05149	0.05152	0.0518	0.0518
802	0.05203	0.05063	0.05085	0.05043	0.05062	0.05102	0.05088	0.05084	0.05097	0.05088	0.05085	0.05089	0.05122	0.05077	0.05108	0.05096	0.05082	0.05059	0.05065	0.05098	0.05114	0.05106	0.05114	0.05101	0.05124	0.05113	0.05116	0.05125	0.05144	0.05165	0.05136	0.05171	0.05142	0.05156	0.0517	0.05141	0.05164	0.05192	0.05157	0.05156	0.05163	0.05193	0.05189	0.05195	0.05184	0.05179	0.05188	0.05208	0.05193
803	0.05188	0.05076	0.0508	0.05032	0.05047	0.05079	0.05069	0.05067	0.05089	0.05066	0.05081	0.05086	0.05094	0.0506	0.0509	0.0507	0.05069	0.05041	0.0505	0.05099	0.05108	0.05098	0.05111	0.05085	0.05126	0.05096	0.05109	0.05135	0.05119	0.05141	0.05114	0.05157	0.0514	0.05157	0.05142	0.05132	0.05125	0.05175	0.05154	0.05132	0.05159	0.05182	0.05169	0.05179	0.05169	0.05174	0.05178	0.05201	0.05204
804	0.05185	0.05076	0.05055	0.0504	0.05056	0.05061	0.05062	0.05073	0.05079	0.05072	0.05075	0.05072	0.05103	0.05068	0.05089	0.05095	0.05061	0.05045	0.05051	0.05079	0.05104	0.05103	0.05106	0.05113	0.05118	0.05106	0.0511	0.05123	0.0513	0.05147	0.05127	0.05161	0.05136	0.05167	0.05143	0.05135	0.05138	0.0518	0.05142	0.05139	0.05163	0.05162	0.05169	0.05188	0.05177	0.0518	0.05173	0.05189	0.05195
805	0.05157	0.05041	0.05053	0.0499	0.05018	0.0504	0.05034	0.05035	0.05047	0.05042	0.05041	0.05033	0.05056	0.05027	0.0507	0.05028	0.05026	0.04997	0.05033	0.05054	0.05056	0.05072	0.05078	0.05057	0.05057	0.05055	0.05078	0.05085	0.05086	0.05094	0.05079	0.05115	0.051	0.05108	0.05093	0.05107	0.05114	0.05159	0.05114	0.05115	0.05115	0.05143	0.05151	0.0516	0.05144	0.05129	0.05129	0.0515	0.05172
806	0.05038	0.04917	0.04922	0.04881	0.04909	0.04923	0.04895	0.04909	0.0493	0.04909	0.04916	0.04909	0.04938	0.04903	0.0493	0.04939	0.04916	0.04895	0.04902	0.04923	0.04946	0.04923	0.04938	0.04931	0.04939	0.0496	0.04945	0.04952	0.04966	0.04974	0.04945	0.04995	0.04967	0.04988	0.04981	0.0498	0.04973	0.05016	0.0498	0.04966	0.04988	0.05009	0.05002	0.05009	0.05017	0.0501	0.05002	0.05023	0.05037
807	0.05082	0.0496	0.04956	0.04911	0.0494	0.0496	0.04948	0.04953	0.0497	0.04949	0.04958	0.04946	0.04978	0.04954	0.04985	0.04971	0.04946	0.04919	0.04944	0.04972	0.04995	0.04988	0.04997	0.04986	0.04998	0.0498	0.04997	0.05006	0.04999	0.05019	0.05009	0.05035	0.05025	0.05035	0.05025	0.0502	0.05018	0.05068	0.05029	0.05029	0.05034	0.05059	0.05058	0.05069	0.05068	0.05056	0.0505	0.05072	0.05075
808	0.051	0.04977	0.04971	0.04932	0.04946	0.0497	0.04964	0.04963	0.04989	0.04979	0.04974	0.04967	0.04992	0.0496	0.04984	0.04973	0.04961	0.04943	0.04937	0.04984	0.04988	0.04997	0.04983	0.04988	0.05007	0.04996	0.04995	0.05009	0.05014	0.05029	0.05025	0.05059	0.05022	0.05032	0.05025	0.05032	0.05045	0.0507	0.05035	0.05032	0.05043	0.05078	0.0506	0.05066	0.0507	0.05059	0.0506	0.05084	0.05088
809	0.05146	0.05041	0.05027	0.04998	0.05022	0.05039	0.05029	0.05028	0.05045	0.05027	0.05021	0.05033	0.05054	0.05023	0.05066	0.05041	0.05025	0.04995	0.05024	0.05051	0.05057	0.05049	0.0506	0.0505	0.05072	0.05068	0.0507	0.05069	0.05058	0.05099	0.05081	0.05113	0.05102	0.05095	0.05098	0.05094	0.05088	0.05147	0.05104	0.0511	0.05122	0.05133	0.05127	0.05146	0.05151	0.05134	0.05129	0.05144	0.05175
810	0.05199	0.05065	0.05073	0.05047	0.0507	0.05088	0.05066	0.05069	0.05096	0.05058	0.05078	0.05067	0.05103	0.05076	0.05097	0.05105	0.05067	0.05053	0.05067	0.05094	0.0512	0.05098	0.0511	0.05103	0.05122	0.05097	0.0512	0.05114	0.05118	0.05151	0.05113	0.05156	0.0514	0.05153	0.05168	0.05151	0.05144	0.05181	0.0515	0.05147	0.05156	0.0517	0.05169	0.05193	0.0519	0.05189	0.05183	0.05193	0.05209
811	0.05207	0.05074	0.05064	0.05037	0.0507	0.05059	0.05087	0.05063	0.05105	0.05072	0.05079	0.05074	0.05102	0.05065	0.05087	0.0507	0.0508	0.05049	0.05064	0.05078	0.05108	0.05113	0.05112	0.05103	0.05105	0.05085	0.05104	0.05126	0.05127	0.05145	0.05101	0.05169	0.05135	0.05165	0.05146	0.05114	0.05142	0.0519	0.05157	0.05128	0.0517	0.05172	0.05188	0.05176	0.05191	0.05175	0.05158	0.05182	0.05204
812	0.05236	0.05117	0.05133	0.05077	0.05125	0.0514	0.05133	0.05148	0.05149	0.05125	0.05141	0.05117	0.05165	0.05141	0.0514	0.05148	0.05125	0.05117	0.05125	0.05157	0.05149	0.05141	0.05157	0.05157	0.0518	0.0518	0.05172	0.05181	0.0518	0.05188	0.05188	0.05196	0.05196	0.05205	0.05204	0.05195	0.05204	0.05236	0.05196	0.05188	0.05228	0.05236	0.05228	0.05235	0.05228	0.05228	0.05243	0.05251	0.05268
813	0.05172	0.05046	0.05038	0.05015	0.0503	0.05053	0.05052	0.05043	0.05074	0.05038	0.05053	0.05055	0.05053	0.05029	0.05077	0.05058	0.05045	0.0502	0.05042	0.05052	0.05077	0.05084	0.05086	0.05062	0.05089	0.05066	0.05099	0.05102	0.05098	0.0511	0.05091	0.05147	0.05115	0.05124	0.05105	0.05108	0.05109	0.05154	0.05116	0.05124	0.05123	0.05156	0.05163	0.05163	0.05148	0.05147	0.05146	0.05171	0.0517
814	0.05122	0.05006	0.05017	0.0498	0.04994	0.05027	0.04997	0.05011	0.05009	0.0501	0.05024	0.05026	0.05045	0.05008	0.05031	0.05011	0.04999	0.0499	0.04991	0.05023	0.05053	0.05026	0.05052	0.05037	0.05048	0.05033	0.05057	0.05065	0.05049	0.05087	0.05055	0.05088	0.05072	0.05083	0.05069	0.05079	0.05085	0.05115	0.05067	0.05073	0.05096	0.05125	0.05093	0.05116	0.05122	0.05108	0.0512	0.0513	0.05133
815	0.05202	0.05077	0.0508	0.05051	0.05062	0.05092	0.05071	0.05078	0.05105	0.05083	0.05088	0.05091	0.05109	0.05065	0.05112	0.05104	0.05083	0.05057	0.05093	0.05097	0.05117	0.05112	0.0512	0.05108	0.05146	0.05111	0.05122	0.05132	0.05129	0.05154	0.05124	0.05182	0.05143	0.05151	0.05168	0.05145	0.0515	0.05203	0.05154	0.05148	0.05177	0.05201	0.05186	0.0519	0.05199	0.05185	0.05196	0.05198	0.05202
816	0.05219	0.05092	0.05093	0.05055	0.0509	0.05088	0.05104	0.05089	0.05112	0.05084	0.05103	0.05091	0.05124	0.05098	0.05113	0.05112	0.05089	0.05075	0.05073	0.05111	0.05137	0.05125	0.05138	0.05125	0.05154	0.05142	0.05132	0.05144	0.0513	0.05164	0.05149	0.05185	0.05153	0.05182	0.05184	0.05162	0.05181	0.05225	0.05168	0.05172	0.05201	0.05194	0.05204	0.05207	0.05211	0.05209	0.05196	0.05208	0.05217
817	0.05187	0.05072	0.05064	0.05033	0.05063	0.05086	0.05077	0.05065	0.05079	0.05078	0.05057	0.05064	0.05082	0.05053	0.05095	0.05082	0.05071	0.05044	0.05061	0.0509	0.05104	0.05103	0.051	0.05094	0.0512	0.05093	0.05118	0.05112	0.05118	0.05147	0.05109	0.05148	0.05132	0.05142	0.05137	0.05139	0.05149	0.05195	0.05137	0.05132	0.0516	0.05165	0.05175	0.05174	0.05184	0.05166	0.05162	0.05192	0.0521
818	0.05215	0.05082	0.05098	0.05049	0.05082	0.05092	0.05081	0.0509	0.05121	0.05082	0.05105	0.05097	0.05123	0.0508	0.05106	0.05098	0.05067	0.05073	0.05073	0.05083	0.05122	0.05098	0.05107	0.05123	0.05123	0.0513	0.05114	0.05131	0.05149	0.05156	0.05138	0.05172	0.05148	0.05164	0.05147	0.05157	0.05165	0.05189	0.05149	0.05147	0.05165	0.05198	0.0519	0.05189	0.05189	0.05189	0.05189	0.05215	0.05224
819	0.05242	0.05116	0.05124	0.05075	0.05117	0.05117	0.05124	0.05116	0.05156	0.05133	0.05125	0.05124	0.05123	0.05116	0.05167	0.05141	0.05109	0.05082	0.05133	0.05144	0.05149	0.0515	0.05141	0.0515	0.05167	0.05149	0.05175	0.05183	0.05157	0.05209	0.05183	0.05216	0.05192	0.05192	0.05191	0.05193	0.05191	0.05242	0.05192	0.05191	0.05209	0.05225	0.05242	0.05233	0.05233	0.05216	0.05226	0.05241	0.05251
820	0.05159	0.05029	0.05032	0.05004	0.05031	0.05042	0.05026	0.05026	0.05038	0.05034	0.05056	0.05027	0.05049	0.05033	0.05046	0.05032	0.05031	0.04992	0.05026	0.05061	0.05053	0.05059	0.05047	0.05065	0.05082	0.0506	0.05067	0.05074	0.0508	0.05117	0.05076	0.05099	0.05092	0.05111	0.05085	0.05116	0.05091	0.05127	0.05098	0.05085	0.05119	0.05144	0.05131	0.0513	0.05121	0.05119	0.05131	0.05144	0.05155
[truncated: 280 more rows]
[truncated: 207 more columns]

## Sheet: Fig. 2d
Wavelength (nm)	Abs.
190	-0.3399	-0.3257	-0.3463	-0.35163	-0.33727	-0.33479	-0.34045	-0.32394	-0.33864	-0.3459	-0.34384	-0.32714	-0.35164	-0.30752	-0.33776	-0.35102	-0.35195	-0.33598	-0.35257	-0.32452
[truncated: 910 more rows]

## Sheet: Fig. 2e
Wavelength (nm)	Abs.
[truncated: 911 more rows]
[truncated: 207 more columns]

## Sheet: Fig. 2i
Size (d.nm)	Number (Percent)
[truncated: 71 more rows]

## Sheet: Fig. 2j
	ZS-2MEG4fresh	ZS-2MEG4aged
[truncated: 1,869 more rows]

[truncated: 17 more sheets: Fig. 3a, Fig. 3b, Fig. 3c, Fig. 3h, Fig. 3i, Fig. 3j, Fig. 3k, Fig. 4a, Fig. 4b, Fig. 4c, Fig. 4d, Fig. 4e, Fig. 4f, Fig. 4g, Fig. 4h, Fig. 5a, Fig. 5b]
